# Supplementary material for: Tracking of Ubiquitin Signaling through 3.5 Billion Years of Combinatorial Conjugation
Source: Int J Mol Sci. 2024 Aug 8;25(16):8671. doi: 10.3390/ijms25168671 (PMC11354881; doi:10.3390/ijms25168671)
Supplement: Supplementary file 1 [file ijms-25-08671-s001.zip]

Archive with 32 entries (30 files):
- Supplement_Images/
- Supplement_Images/Fig_S1.svg
- Supplement_Images/Fig_S2.svg
- Supplement_Images/Fig_S3.svg
- Supplement_Tables/
- Supplement_Tables/Table_S10_E3_proteins_info.xlsx
- Supplement_Tables/Table_S11_ncbi_nr_tax_filt.xlsx
- Supplement_Tables/Table_S12_NCBI_filt_base_species_count.xlsx
- Supplement_Tables/Table_S1_Ubls_for_tree.xlsx
- Supplement_Tables/Table_S2_E1_all_tables.xlsx
- Supplement_Tables/Table_S3_E1_pathways.xlsx
- Supplement_Tables/Table_S4_E2_all_tables.xlsx
- Supplement_Tables/Table_S5_1_E2_group_1_pathways.xlsx
- Supplement_Tables/Table_S5_2_E2_group_2_pathways.xlsx
- Supplement_Tables/Table_S5_3_E2_group_3_pathways.xlsx
- Supplement_Tables/Table_S5_4_E2_group_4_pathways.xlsx
- Supplement_Tables/Table_S5_5_E2_group_5_pathways.xlsx
- Supplement_Tables/Table_S5_6_E2_group_6_pathways.xlsx
- Supplement_Tables/Table_S5_7_E2_group_7_pathways.xlsx
- Supplement_Tables/Table_S5_8_E2_group_8_pathways.xlsx
- Supplement_Tables/Table_S6_1_E3_ligases_all_tables.xlsx
- Supplement_Tables/Table_S6_2_E3_adaptors_all_tables.xlsx
- Supplement_Tables/Table_S7_1_E3_group_1_pathways.xlsx
- Supplement_Tables/Table_S7_2_E3_group_2_pathways.xlsx
- Supplement_Tables/Table_S7_3_E3_group_3_pathways.xlsx
- Supplement_Tables/Table_S7_4_E3_group_4_pathways.xlsx
- Supplement_Tables/Table_S7_5_E3_group_5_pathways.xlsx
- Supplement_Tables/Table_S7_6_E3_group_6_pathways.xlsx
- Supplement_Tables/Table_S7_7_E3_group_7_pathways.xlsx
- Supplement_Tables/Table_S7_8_E3_adaptors_pathways.xlsx
- Supplement_Tables/Table_S8_E1_proteins_info.xlsx
- Supplement_Tables/Table_S9_E2_proteins_info.xlsx
