# Supplementary material for: Tracking of Ubiquitin Signaling through 3.5 Billion Years of Combinatorial Conjugation
Source: Int J Mol Sci. 2024 Aug 8;25(16):8671. doi: 10.3390/ijms25168671 (PMC11354881; doi:10.3390/ijms25168671)
Supplement: Supplementary file 1 [file ijms-25-08671-s001.zip › Supplement_Tables/Table_S10_E3_proteins_info.xlsx]

## Sheet: Sheet1
cluster	protein_name	UniProt_ID	InterPro_ID	domain_name	family	subfamily	common_domain_name	domain_borders
0	CUL5	Q93034	PF00888	Cullin	cullin		Cullin	19-673
1	CUL1	B3KTW0	PF00888	Cullin	cullin		Cullin	1-608
1	CUL1	Q13616	PF00888	Cullin	cullin		Cullin	21-659
2	CUL3	B7Z600	PF00888	Cullin	cullin		Cullin	2-448
2	CUL3	Q13618	PF00888	Cullin	cullin		Cullin	34-666
3	CUL2	A0A8I5KVR3	PF00888	Cullin	cullin		Cullin	104-582
3	CUL2	Q13617	PF00888	Cullin	cullin		Cullin	14-645
4	CUL4B	Q13620	PF00888	Cullin	cullin		Cullin	217-815
4	CUL4A	A0A0A0MR50	PF00888	Cullin	cullin		Cullin	2-569
4	CUL4A	Q13619	PF00888	Cullin	cullin		Cullin	63-661
5	CUL9	Q8IWT3	PF00888	Cullin	RBR		Cullin	1306-1816
6	HECTD1	Q9ULT8	IPR000569	HECT	HECT		HECT	2131-2611
8	TRIP12	Q14669	IPR000569	HECT	HECT		HECT	1590-1993
9	HECTD4	Q9Y4D8	IPR000569	HECT	HECT		HECT	3885-4285
10	UBE3B	Q7Z3V4	IPR000569	HECT	HECT		HECT	682-1069
11	HERC2	O95714	IPR000569	HECT	HECT	HERC	HECT	4421-4800
12	CUL7	Q14999	PF00888	Cullin	cullin		Cullin	1140-1517
13	HERC1	Q15751	IPR000569	HECT	HECT	HERC	HECT	4473-4849
14	UBR5	O95071	IPR000569	HECT	HECT		HECT	2432-2800
15	HECTD2	Q5U5R9	IPR000569	HECT	HECT		HECT	417-777
15	HECTD2	B4DIQ2	IPR000569	HECT	HECT		HECT	421-781
16	AREL1	O15033	IPR000569	HECT	HECT		HECT	464-824
17	NEDD4	P46934	IPR000569	HECT	HECT	NEDD4	HECT	962-1319
17	NEDD4L	Q96PU5	IPR000569	HECT	HECT	NEDD4	HECT	618-975
17	ITCH	Q96J02	IPR000569	HECT	HECT	NEDD4	HECT	548-904
17	NEDD4L	B7Z2P9	IPR000569	HECT	HECT	NEDD4	HECT	478-835
17	SMURF1	Q9HCE7	IPR000569	HECT	HECT	NEDD4	HECT	399-758
17	HECW1	Q76N89	IPR000569	HECT	HECT	NEDD4	HECT	1250-1607
17	WWP1	Q9H0M0	IPR000569	HECT	HECT	NEDD4	HECT	568-923
17	WWP2	O00308	IPR000569	HECT	HECT	NEDD4	HECT	516-871
17	SMURF2	Q96DE7	IPR000569	HECT	HECT	NEDD4	HECT	1-289
17	HECW2	Q9P2P5	IPR000569	HECT	HECT	NEDD4	HECT	1216-1573
17	SMURF2	Q9HAU4	IPR000569	HECT	HECT	NEDD4	HECT	393-749
18	UBE3C	Q15386	IPR000569	HECT	HECT		HECT	725-1084
19	HACE1	Q8IYU2	IPR000569	HECT	HECT		HECT	554-910
20	HUWE1	Q7Z6Z7	IPR000569	HECT	HECT		HECT	4019-4375
21	UBE3A	Q05086	IPR000569	HECT	HECT		HECT	523-876
22	HERC3	Q15034	IPR000569	HECT	HECT	HERC	HECT	702-1051
22	HERC4	Q5GLZ8	IPR000569	HECT	HECT	HERC	HECT	709-1058
23	HECTD3	Q5T447	IPR000569	HECT	HECT		HECT	512-858
24	HERC6	Q8IVU3	IPR000569	HECT	HECT	HERC	HECT	672-1016
24	HERC5	B4DXV3	IPR000569	HECT	HECT	HERC	HECT	319-579
24	HERC5	Q9UII4	IPR000569	HECT	HECT	HERC	HECT	681-1025
25	G2E3	Q49AD9	IPR000569	HECT	HECT		HECT	41-205
25	G2E3	Q7L622	IPR000569	HECT	HECT		HECT	373-695
26	RNF14	B7Z229	IPR044066	TRIAD_supradom	RBR		TRIAD_supradom	1-282
26	RNF14	Q9UBS8	IPR044066	TRIAD_supradom	RBR		TRIAD_supradom	216-458
28	RNF31	Q96EP0	IPR044066	TRIAD_supradom	RBR		TRIAD_supradom	695-930
29	PRKN	O60260	IPR044066	TRIAD_supradom	RBR		TRIAD_supradom	234-466
30	RBCK1	Q9BYM8	IPR044066	TRIAD_supradom	RBR		TRIAD_supradom	278-507
31	RNF19A	Q9NV58	IPR044066	TRIAD_supradom	RBR		TRIAD_supradom	128-352
31	RNF19B	Q6ZMZ0	IPR044066	TRIAD_supradom	RBR		TRIAD_supradom	115-338
32	RNF144B	Q7Z419	IPR044066	TRIAD_supradom	RBR		TRIAD_supradom	26-245
32	RNF144A	P50876	IPR044066	TRIAD_supradom	RBR		TRIAD_supradom	16-237
33	RNF217	Q8TC41	IPR044066	TRIAD_supradom	RBR		TRIAD_supradom	259-479
34	RNF216	Q9NWF9	IPR044066	TRIAD_supradom	RBR		TRIAD_supradom	511-729
34	RNF216	A8K8N1	IPR044066	TRIAD_supradom	RBR		TRIAD_supradom	568-786
35	CUL9	Q8IWT3	IPR044066	TRIAD_supradom	RBR		TRIAD_supradom	2066-2284
36	ARIH1	Q9Y4X5	IPR044066	TRIAD_supradom	RBR		TRIAD_supradom	182-394
37	ARIH2	O95376	IPR044066	TRIAD_supradom	RBR		TRIAD_supradom	135-345
38	TRIM52	A0A8I5KQM7	IPR001841	Znf_RING	RING		Znf_RING_type	20-187
38	TRIM41	Q8WV44	IPR001841	Znf_RING	RING		Znf_RING_type	20-187
39	MUL1	Q969V5	PF12483	GIDE	RING		GIDE	98-252
40	TRIM9	Q9C026	IPR001841	Znf_RING	RING		Znf_RING_type	10-132
48	TRIM46	Q7Z4K8	IPR001841	Znf_RING	RING		Znf_RING_type	33-134
49	SIAH3	Q8IW03	PF03145	Sina	RING		Sina	161-256
49	SIAH1	Q8IUQ4	PF03145	Sina	RING		Sina	182-279
49	SIAH2	O43255	PF03145	Sina	RING		Sina	222-319
50	RNF144B	Q7Z419	IPR001841	Znf_RING	RBR		Znf_RING_type	193-286
52	TRIM36	Q9NQ86	IPR001841	Znf_RING	RING		Znf_RING_type	33-119
55	TRIM71	Q2Q1W2	IPR001841	Znf_RING	RING		Znf_RING_type	12-96
56	VHLL	Q6RSH7	PF01847	VHL	adaptor		VHL	45-127
56	VHL	P40337	PF01847	VHL	adaptor		VHL	63-145
56	VHL	A0A0S2Z4K1	PF01847	VHL	adaptor		VHL	63-115
57	UBOX5	O94941	PF04564	U-box	RING	U-box	U-box	259-337
58	RNF2	Q99496	IPR001841	Znf_RING	RING		Znf_RING_type	51-92
58	RING1	Q06587	IPR001841	Znf_RING	RING		Znf_RING_type	48-89
58	RNF2	Q99496	PF13923	zf-C3HC4_2	RING		Znf_RING_type	50-91
58	RING1	Q06587	PF13923	zf-C3HC4_2	RING		Znf_RING_type	47-88
59	TRIM3	O75382	PF00097	zf-C3HC4	RING		Znf_RING_type	22-63
59	TRIM3	B7Z5Y8	IPR001841	Znf_RING	RING		Znf_RING_type	22-64
59	TRIM2	Q9C040	PF13445	zf-RING_LisH	RING		Znf_RING_type	23-62
59	TRIM24	O15164	IPR001841	Znf_RING	RING	SUMO	Znf_RING_type	56-132
59	TRIM33	Q9UPN9	IPR001841	Znf_RING	RING	SUMO	Znf_RING_type	125-186
60	RBBP6	Q7Z6E9	PF04564	U-box	RING	U-box	U-box	253-326
60	RBBP6	Q7Z6E9	IPR001841	Znf_RING	RING	U-box	Znf_RING_type	259-301
61	STUB1	Q9UNE7	PF04564	U-box	RING	U-box	U-box	227-300
62	UBE4B	O95155	PF04564	U-box	RING	U-box	U-box	1228-1300
62	UBE4A	Q14139	PF04564	U-box	RING	U-box	U-box	988-1060
63	ARIH1	Q9Y4X5	PF01485	IBR	RBR		IBR	257-318
63	ARIH1	Q9Y4X5	IPR001841	Znf_RING	RBR		Znf_RING_type	276-348
64	TRIM45	Q9H8W5	IPR001841	Znf_RING	RING		Znf_RING_type	29-99
65	RNF25	Q96BH1	IPR001841	Znf_RING	RING		Znf_RING_type	134-203
65	RNF25	Q96BH1	PF13639	zf-RING_2	RING		Znf_RING_type	134-169
67	RNF144A	P50876	PF01485	IBR	RBR		IBR	91-157
68	RNF19B	Q6ZMZ0	PF01485	IBR	RBR		IBR	187-252
68	RNF19A	Q9NV58	PF01485	IBR	RBR		IBR	199-265
70	RNF144B	Q7Z419	PF01485	IBR	RBR		IBR	102-167
71	ARIH2	O95376	PF01485	IBR	RBR		IBR	208-271
72	CUL4B	Q13620	PF10557	Cullin_Nedd8	cullin		Cullin_Nedd8	845-906
72	CUL3	Q13618	PF10557	Cullin_Nedd8	cullin		Cullin_Nedd8	698-761
72	CUL2	Q13617	PF10557	Cullin_Nedd8	cullin		Cullin_Nedd8	675-736
72	CUL1	Q13616	PF10557	Cullin_Nedd8	cullin		Cullin_Nedd8	706-767
72	CUL4A	Q13619	PF10557	Cullin_Nedd8	cullin		Cullin_Nedd8	691-752
73	TRIM33	Q9UPN9	IPR001841	Znf_RING	RING	SUMO	Znf_RING_type	217-280
73	TRIM24	O15164	IPR000315	Znf_B-box	RING	SUMO	Znf_B-box	158-212
73	TRIM28	Q13263	IPR000315	Znf_B-box	RING	SUMO	Znf_B-box	148-196
73	TRIM33	Q9UPN9	IPR000315	Znf_B-box	RING	SUMO	Znf_B-box	212-260
74	CUL9	Q8IWT3	PF01485	IBR	RBR		IBR	2141-2204
75	CUL5	Q93034	PF10557	Cullin_Nedd8	cullin		Cullin_Nedd8	711-773
76	DTX4	Q9Y2E6	IPR001841	Znf_RING	RING		Znf_RING_type	409-469
76	DTX2	Q86UW9	PF00097	zf-C3HC4	RING		Znf_RING_type	412-473
76	DTX1	Q86Y01	IPR001841	Znf_RING	RING		Znf_RING_type	411-473
76	DTX2	Q86UW9	IPR001841	Znf_RING	RING		Znf_RING_type	412-474
76	DTX1	Q86Y01	PF00097	zf-C3HC4	RING		Znf_RING_type	411-472
76	DTX4	Q9Y2E6	PF00097	zf-C3HC4	RING		Znf_RING_type	409-468
77	RNF31	Q96EP0	PF01485	IBR	RBR		IBR	781-842
78	RANBP2	P49792	PF12185	IR1-M	RBR	SUMO	IR1-M	2631-2692
80	RNF14	Q9UBS8	PF01485	IBR	RBR		IBR	290-351
81	RANBP2	P49792	PF12185	IR1-M	RBR	SUMO	IR1-M	2709-2769
82	RNF7	Q9UBF6	PF12678	zf-rbx1	RING		Znf_RING_type	48-104
82	RBX1	P62877	PF12678	zf-rbx1	RING		Znf_RING_type	40-99
82	RBX1	P62877	IPR001841	Znf_RING	RING		Znf_RING_type	53-99
83	TRIM28	Q13263	IPR001841	Znf_RING	RING	SUMO	Znf_RING_type	64-123
84	TRIM8	Q9BZR9	IPR001841	Znf_RING	RING		Znf_RING_type	15-57
84	TRIM63	Q969Q1	PF13445	zf-RING_LisH	RING		Znf_RING_type	23-77
84	TRIM21	P19474	IPR001841	Znf_RING	RING		Znf_RING_type	16-56
84	TRIM8	Q9BZR9	PF13445	zf-RING_LisH	RING		Znf_RING_type	15-54
84	TRIM63	Q969Q1	IPR001841	Znf_RING	RING		Znf_RING_type	23-80
84	TRIM21	P19474	PF00097	zf-C3HC4	RING		Znf_RING_type	16-55
84	TRIM56	Q9BRZ2	IPR001841	Znf_RING	RING		Znf_RING_type	21-61
84	TRIM56	Q9BRZ2	PF13445	zf-RING_LisH	RING		Znf_RING_type	21-58
85	RNF217	Q8TC41	PF01485	IBR	RBR		IBR	340-397
86	MARCHF8	Q5T0T0	IPR001841	Znf_RING	RING		Znf_RING_type	80-128
86	MARCHF6	O60337	PF12906	RINGv	RING		Znf_RING_type	9-56
86	MARCHF10	Q8NA82	PF12906	RINGv	RING		Znf_RING_type	659-715
86	MARCHF8	Q5T0T0	PF12906	RINGv	RING		Znf_RING_type	80-127
86	MARCHF7	Q9H992	PF12906	RINGv	RING		Znf_RING_type	552-608
86	MARCHF1	A8K0Z6	IPR001841	Znf_RING	RING		Znf_RING_type	80-128
86	MARCHF1	Q8TCQ1	PF12906	RINGv	RING		Znf_RING_type	80-127
87	MARCHF5	Q9NX47	PF12906	RINGv	RING		Znf_RING_type	14-69
88	MKRN1	Q9UHC7	PF00097	zf-C3HC4	RING		Znf_RING_type	281-335
88	MKRN2	Q9H000	IPR001841	Znf_RING	RING		Znf_RING_type	238-293
88	MKRN3	Q13064	IPR001841	Znf_RING	RING		Znf_RING_type	311-366
88	MKRN1	Q9UHC7	IPR001841	Znf_RING	RING		Znf_RING_type	281-336
88	MKRN2	Q9H000	PF00097	zf-C3HC4	RING		Znf_RING_type	238-292
88	MKRN3	Q13064	PF00097	zf-C3HC4	RING		Znf_RING_type	311-365
89	TRIM47	Q96LD4	IPR001841	Znf_RING	RING		Znf_RING_type	9-59
89	TRIM7	Q9C029	IPR001841	Znf_RING	RING		Znf_RING_type	29-83
89	TRIM25	Q14258	PF13445	zf-RING_LisH	RING		Znf_RING_type	13-52
89	TRIM39	Q9HCM9	IPR001841	Znf_RING	RING		Znf_RING_type	29-71
89	TRIM17	Q9Y577	PF13445	zf-RING_LisH	RING		Znf_RING_type	16-64
89	TRIM26	Q12899	IPR001841	Znf_RING	RING		Znf_RING_type	16-58
89	TRIM17	B3KP04	IPR001841	Znf_RING	RING		Znf_RING_type	16-67
89	TRIM72	Q6ZMU5	IPR001841	Znf_RING	RING		Znf_RING_type	14-58
89	TRIM25	Q14258	IPR001841	Znf_RING	RING		Znf_RING_type	13-55
89	RNF187	Q5TA31	IPR001841	Znf_RING	RING		Znf_RING_type	12-53
89	TRIM65	Q6PJ69	IPR001841	Znf_RING	RING		Znf_RING_type	12-52
89	TRIM47	Q96LD4	PF13445	zf-RING_LisH	RING		Znf_RING_type	9-38
89	TRIM4	Q9C037	IPR001841	Znf_RING	RING		Znf_RING_type	12-54
90	ZSWIM2	Q8NEG5	IPR001841	Znf_RING	RING		Znf_RING_type	147-199
91	PRPF19	Q9UMS4	PF04564	U-box	RING	U-box	U-box	3-55
92	MYCBP2	O75592	IPR001841	Znf_RING	RING		Znf_RING_type	4428-4480
93	ARIH2	Q53ET9	IPR001841	Znf_RING	RBR		Znf_RING_type	139-191
94	MID1	O15344	PF13445	zf-RING_LisH	RING		Znf_RING_type	10-58
94	MID2	Q9UJV3	IPR001841	Znf_RING	RING		Znf_RING_type	30-81
94	TRIM50	Q86XT4	PF13445	zf-RING_LisH	RING		Znf_RING_type	16-55
94	MID2	Q9UJV3	PF13445	zf-RING_LisH	RING		Znf_RING_type	30-77
94	TRIM22	Q8IYM9	IPR001841	Znf_RING	RING	SUMO	Znf_RING_type	15-61
94	TRIM36	Q9NQ86	PF13445	zf-RING_LisH	RING		Znf_RING_type	33-60
94	MID1	A0A8I5KPE0	IPR001841	Znf_RING	RING		Znf_RING_type	10-61
95	MID2	Q9UJV3	IPR000315	Znf_B-box	RING		Znf_B-box	134-185
95	MID1	O15344	IPR000315	Znf_B-box	RING		Znf_B-box	114-165
96	LONRF2	Q1L5Z9	IPR001841	Znf_RING	RING		Znf_RING_type	143-194
97	RNF121	Q9H920	IPR001841	Znf_RING	RING		Znf_RING_type	226-277
98	TRIM16	O95361	IPR000315	Znf_B-box	RING		Znf_B-box	72-123
99	KMT2D	O14686	IPR001841	Znf_RING	RING		Znf_RING_type	1507-1557
100	TRIM9	Q9C026	IPR000315	Znf_B-box	RING		Znf_B-box	163-213
101	RNF34	Q969K3	IPR001841	Znf_RING	RING		Znf_RING_type	325-361
101	NEURL1B	A8MQ27	PF13920	zf-C3HC4_3	RING		Znf_RING_type	500-550
101	NEURL1	B4DS86	IPR001841	Znf_RING	RING		Znf_RING_type	102-143
101	NEURL1B	A8MQ27	IPR001841	Znf_RING	RING		Znf_RING_type	503-544
101	NEURL1	O76050	PF13920	zf-C3HC4_3	RING		Znf_RING_type	519-567
101	MGRN1	O60291	PF13920	zf-C3HC4_3	RING		Znf_RING_type	275-321
102	RNF26	Q9BY78	IPR001841	Znf_RING	RING		Znf_RING_type	380-423
102	RNF26	Q9BY78	PF13920	zf-C3HC4_3	RING		Znf_RING_type	377-427
103	PIAS3	Q9Y6X2	PF02891	zf-MIZ	other	SUMO	zf-MIZ	323-372
103	PIAS1	O75925	PF02891	zf-MIZ	other	SUMO	zf-MIZ	331-380
103	PIAS2	O75928	PF02891	zf-MIZ	other	SUMO	zf-MIZ	342-391
103	PIAS4	Q8N2W9	PF02891	zf-MIZ	other	SUMO	zf-MIZ	322-372
104	MAP3K1	Q13233	IPR001841	Znf_RING	RING		Znf_RING_type	443-493
105	TRIM71	Q2Q1W2	IPR000315	Znf_B-box	RING		Znf_B-box	194-244
106	RNF135	Q8IUD6	IPR001841	Znf_RING	RING		Znf_RING_type	21-64
106	TRIM13	O60858	IPR001841	Znf_RING	RING		Znf_RING_type	10-59
106	CHFR	Q96EP1	PF13923	zf-C3HC4_2	RING		Znf_RING_type	304-343
106	CHFR	Q96EP1	IPR001841	Znf_RING	RING		Znf_RING_type	304-344
106	TRIM45	Q9H8W5	PF13445	zf-RING_LisH	RING		Znf_RING_type	29-55
106	TRIM13	O60858	PF13445	zf-RING_LisH	RING		Znf_RING_type	10-56
107	RNF144B	Q7Z419	IPR001841	Znf_RING	RBR		Znf_RING_type	30-79
107	RNF144A	P50876	IPR001841	Znf_RING	RBR		Znf_RING_type	20-67
108	RNF19A	Q9NV58	IPR001841	Znf_RING	RBR		Znf_RING_type	132-181
108	RNF19B	Q6ZMZ0	IPR001841	Znf_RING	RBR		Znf_RING_type	119-168
109	ARIH1	Q9Y4X5	IPR001841	Znf_RING	RBR		Znf_RING_type	186-235
109	ARIH1	Q9Y4X5	PF00097	zf-C3HC4	RBR		Znf_RING_type	186-233
110	MDM4	A0A087WTR9	PF13920	zf-C3HC4_3	RING		Znf_RING_type	212-260
110	MDM4	Q59FS6	IPR001841	Znf_RING	RING		Znf_RING_type	180-222
110	MDM2	Q00987	PF13920	zf-C3HC4_3	RING		Znf_RING_type	436-485
110	MDM2	G3XA89	IPR001841	Znf_RING	RING		Znf_RING_type	389-431
110	MDM4	O15151	PF13920	zf-C3HC4_3	RING		Znf_RING_type	436-483
111	RNF182	Q8N6D2	IPR001841	Znf_RING	RING		Znf_RING_type	20-69
112	MEX3C	Q5U5Q3	PF13920	zf-C3HC4_3	RING		Znf_RING_type	605-654
112	MEX3C	Q5U5Q3	IPR001841	Znf_RING	RING		Znf_RING_type	608-649
113	NHLRC1	Q6VVB1	IPR001841	Znf_RING	RING		Znf_RING_type	25-74
114	KMT2D	O14686	IPR001841	Znf_RING	RING		Znf_RING_type	1380-1428
114	KMT2C	Q8NEZ4	IPR001841	Znf_RING	RING		Znf_RING_type	960-1008
115	FBXO6	Q9NRD1	PF12937	F-boxlike	adaptor		F-boxlike	13-61
116	SHPRH	B3KX98	IPR001841	Znf_RING	RING		Znf_RING_type	631-679
116	RNF170	Q96K19	IPR001841	Znf_RING	RING		Znf_RING_type	87-131
116	SHPRH	Q149N8	PF13445	zf-RING_LisH	RING		Znf_RING_type	1432-1476
117	TRIM65	Q6PJ69	IPR000315	Znf_B-box	RING		Znf_B-box	90-138
118	TRIM38	O00635	IPR001841	Znf_RING	RING		Znf_RING_type	16-64
119	TRIM50	B7ZLG2	IPR001841	Znf_RING	RING		Znf_RING_type	16-58
119	RNF183	Q96D59	IPR001841	Znf_RING	RING		Znf_RING_type	13-61
120	LTN1	O94822	IPR001841	Znf_RING	RING		Znf_RING_type	1715-1763
121	FBXO45	P0C2W1	PF12937	F-boxlike	adaptor		F-boxlike	38-85
122	UHRF1	Q96T88	IPR001841	Znf_RING	RING	SUMO	Znf_RING_type	318-365
122	UHRF2	Q96PU4	IPR001841	Znf_RING	RING	SUMO	Znf_RING_type	347-393
123	NEURL3	Q96EH8	PF13920	zf-C3HC4_3	RING		Znf_RING_type	200-247
123	NEURL3	Q96EH8	IPR001841	Znf_RING	RING		Znf_RING_type	202-242
124	RNF186	Q9NXI6	IPR001841	Znf_RING	RING		Znf_RING_type	40-87
125	TRIM45	Q9H8W5	IPR000315	Znf_B-box	RING		Znf_B-box	130-177
126	MARCHF2	Q9P0N8	PF12906	RINGv	RING		Znf_RING_type	64-110
126	MARCHF3	Q86UD3	PF12906	RINGv	RING		Znf_RING_type	71-117
126	MARCHF2	Q9P0N8	IPR001841	Znf_RING	RING		Znf_RING_type	64-111
126	MARCHF3	Q86UD3	IPR001841	Znf_RING	RING		Znf_RING_type	71-118
127	MIB1	Q86YT6	PF13920	zf-C3HC4_3	RING		Znf_RING_type	960-1002
127	MUL1	Q969V5	PF13920	zf-C3HC4_3	RING		Znf_RING_type	300-347
127	MUL1	Q969V5	IPR001841	Znf_RING	RING		Znf_RING_type	302-341
127	MIB2	Q96AX9	IPR001841	Znf_RING	RING		Znf_RING_type	911-945
127	RFFL	Q8WZ73	IPR001841	Znf_RING	RING		Znf_RING_type	316-352
128	RNF185	Q96GF1	IPR001841	Znf_RING	RING		Znf_RING_type	39-81
128	RNF5	Q99942	PF13920	zf-C3HC4_3	RING		Znf_RING_type	26-73
128	RNF185	Q96GF1	PF00097	zf-C3HC4	RING		Znf_RING_type	39-80
128	RNF5	Q99942	IPR001841	Znf_RING	RING		Znf_RING_type	27-69
129	UBOX5	O94941	IPR001841	Znf_RING	RING		Znf_RING_type	483-530
130	RNF123	Q5XPI4	IPR001841	Znf_RING	RING		Znf_RING_type	1254-1293
130	RNF123	Q5XPI4	PF13920	zf-C3HC4_3	RING		Znf_RING_type	1251-1298
131	TRIM23	P36406	IPR000315	Znf_B-box	RING		Znf_B-box	173-220
132	RNF4	P78317	PF13639	zf-RING_2	RING		Znf_RING_type	131-178
132	RNF4	P78317	IPR001841	Znf_RING	RING		Znf_RING_type	131-178
133	RFWD3	Q6PCD5	PF13639	zf-RING_2	RING		Znf_RING_type	285-332
133	RFWD3	Q6PCD5	IPR001841	Znf_RING	RING		Znf_RING_type	285-332
134	TRIM23	P36406	IPR000315	Znf_B-box	RING		Znf_B-box	122-169
135	RNF8	O76064	IPR001841	Znf_RING	RING		Znf_RING_type	403-442
135	RNF8	O76064	PF13920	zf-C3HC4_3	RING		Znf_RING_type	400-447
136	MARCHF9	Q86YJ5	PF12906	RINGv	RING		Znf_RING_type	110-156
136	MARCHF11	A6NNE9	PF12906	RINGv	RING		Znf_RING_type	170-216
136	MARCHF4	Q9P2E8	PF12906	RINGv	RING		Znf_RING_type	163-209
137	TRIM32	Q13049	IPR001841	Znf_RING	RING	SUMO	Znf_RING_type	20-66
137	TRIM32	Q13049	PF13445	zf-RING_LisH	RING	SUMO	Znf_RING_type	20-63
138	CBLC	Q9ULV8	PF13920	zf-C3HC4_3	RING		Znf_RING_type	349-395
138	CBL	P22681	IPR001841	Znf_RING	RING		Znf_RING_type	381-421
138	CBLC	Q9ULV8	IPR001841	Znf_RING	RING		Znf_RING_type	351-391
138	CBLB	B4DYP3	IPR001841	Znf_RING	RING		Znf_RING_type	395-435
138	CBL	P22681	PF00097	zf-C3HC4	RING		Znf_RING_type	381-420
138	CBLB	Q13191	PF00097	zf-C3HC4	RING		Znf_RING_type	373-412
139	TRIM11	Q96F44	IPR001841	Znf_RING	RING	SUMO	Znf_RING_type	16-58
139	RNF114	Q9Y508	IPR001841	Znf_RING	RING		Znf_RING_type	29-69
139	TRIM58	Q8NG06	IPR001841	Znf_RING	RING		Znf_RING_type	16-62
139	TRIM68	Q6AZZ1	IPR001841	Znf_RING	RING		Znf_RING_type	16-62
140	FBXL7	Q9UJT9	PF12937	F-boxlike	adaptor		F-boxlike	114-160
141	KMT2C	Q8NEZ4	IPR001841	Znf_RING	RING		Znf_RING_type	344-390
141	KMT2D	O14686	IPR001841	Znf_RING	RING		Znf_RING_type	229-275
142	FBXO3	Q9UK99	PF12937	F-boxlike	adaptor		F-boxlike	13-59
143	TRIM15	Q5SRL0	IPR001841	Znf_RING	RING		Znf_RING_type	16-62
143	TRAF7	Q6Q0C0	PF13445	zf-RING_LisH	RING	SUMO	Znf_RING_type	131-156
143	TRIM15	Q9C019	PF00097	zf-C3HC4	RING		Znf_RING_type	16-61
144	RNF14	Q9UBS8	PF01485	IBR	RBR		IBR	390-436
145	KMT2D	O14686	IPR001841	Znf_RING	RING		Znf_RING_type	172-218
146	TRIM34	Q9BYJ4	PF13445	zf-RING_LisH	RING		Znf_RING_type	15-58
146	TRIM34	Q9BYJ4	IPR001841	Znf_RING	RING		Znf_RING_type	15-60
146	TRIM6	Q9C030	IPR001841	Znf_RING	RING		Znf_RING_type	15-61
146	TRIM5	Q9C035	PF13445	zf-RING_LisH	RING		Znf_RING_type	15-57
146	TRIM6	Q9C030	PF13445	zf-RING_LisH	RING		Znf_RING_type	15-58
146	TRIM22	Q8IYM9	PF13445	zf-RING_LisH	RING	SUMO	Znf_RING_type	15-58
146	TRIM5	A0A804HHS7	IPR001841	Znf_RING	RING		Znf_RING_type	15-60
146	TRIM31	Q2L6J1	IPR001841	Znf_RING	RING		Znf_RING_type	16-58
147	TRIM23	P36406	PF13445	zf-RING_LisH	RING		Znf_RING_type	31-74
147	TRIM23	P36406	IPR001841	Znf_RING	RING		Znf_RING_type	31-77
148	FBXW12	Q6X9E4	PF12937	F-boxlike	adaptor		F-boxlike	4-48
148	SKP2	Q13309	PF12937	F-boxlike	adaptor		F-boxlike	97-143
149	RNF14	Q9UBS8	IPR001841	Znf_RING	RBR		Znf_RING_type	220-266
150	FBXW7	Q969H0	PF12937	F-boxlike	adaptor		F-boxlike	281-327
151	KMT2D	O14686	IPR001841	Znf_RING	RING		Znf_RING_type	276-321
151	KMT2C	Q8NEZ4	IPR001841	Znf_RING	RING		Znf_RING_type	391-436
152	FBXO31	Q5XUX0	PF12937	F-boxlike	adaptor		F-boxlike	68-113
153	RNF217	Q8TC41	PF01485	IBR	RBR		IBR	412-457
154	CCNF	P41002	PF12937	F-boxlike	adaptor		F-boxlike	32-77
155	KMT2D	O14686	IPR001841	Znf_RING	RING		Znf_RING_type	5092-5137
155	KMT2C	Q8NEZ4	IPR001841	Znf_RING	RING		Znf_RING_type	4462-4507
156	BIRC2	Q13490	PF13920	zf-C3HC4_3	RING		Znf_RING_type	567-611
156	BIRC3	Q13489	PF13920	zf-C3HC4_3	RING		Znf_RING_type	553-598
156	XIAP	P98170	PF13920	zf-C3HC4_3	RING		Znf_RING_type	446-490
156	BIRC3	Q13489	IPR001841	Znf_RING	RING		Znf_RING_type	557-593
156	BIRC2	Q13490	IPR001841	Znf_RING	RING		Znf_RING_type	571-607
156	BIRC7	Q96CA5	PF13920	zf-C3HC4_3	RING		Znf_RING_type	248-292
156	XIAP	B2R9R2	IPR001841	Znf_RING	RING		Znf_RING_type	450-485
156	BIRC7	Q96CA5	IPR001841	Znf_RING	RING		Znf_RING_type	252-287
157	FBXW8	Q8N3Y1	PF12937	F-boxlike	adaptor		F-boxlike	118-163
158	ZNRF2	Q8NHG8	PF13639	zf-RING_2	RING		Znf_RING_type	198-238
158	ZNRF1	Q8ND25	IPR001841	Znf_RING	RING		Znf_RING_type	183-225
158	RNF167	Q9H6Y7	IPR001841	Znf_RING	RING		Znf_RING_type	229-273
158	ZNRF4	Q8WWF5	IPR001841	Znf_RING	RING		Znf_RING_type	308-353
158	ZNRF2	Q8NHG8	IPR001841	Znf_RING	RING		Znf_RING_type	198-240
158	RLIM	Q9NVW2	PF13639	zf-RING_2	RING		Znf_RING_type	569-612
158	RLIM	Q9NVW2	IPR001841	Znf_RING	RING		Znf_RING_type	569-612
158	RNF167	Q9H6Y7	PF13639	zf-RING_2	RING		Znf_RING_type	229-273
158	RNF13	O43567	PF13639	zf-RING_2	RING		Znf_RING_type	239-283
158	ZNRF4	Q8WWF5	PF13639	zf-RING_2	RING		Znf_RING_type	308-353
158	RNF13	O43567	IPR001841	Znf_RING	RING		Znf_RING_type	239-283
158	ZNRF1	Q8ND25	PF13639	zf-RING_2	RING		Znf_RING_type	183-223
159	TRIM35	Q9UPQ4	PF13445	zf-RING_LisH	RING		Znf_RING_type	21-59
159	TRIM35	E5RGB3	PF13920	zf-C3HC4_3	RING		Znf_RING_type	18-63
159	TRIM35	E5RGB3	IPR001841	Znf_RING	RING		Znf_RING_type	21-62
160	FBXO4	Q9UKT5	PF12937	F-boxlike	adaptor		F-boxlike	60-105
161	TRAIP	Q9BWF2	IPR001841	Znf_RING	RING		Znf_RING_type	6-51
161	TRAIP	Q9BWF2	PF13639	zf-RING_2	RING		Znf_RING_type	6-51
162	MYLIP	Q5TIA5	IPR001841	Znf_RING	RING		Znf_RING_type	206-242
162	MYLIP	Q8WY64	PF13920	zf-C3HC4_3	RING		Znf_RING_type	384-429
163	RNF152	Q8N8N0	IPR001841	Znf_RING	RING		Znf_RING_type	11-56
164	RBCK1	Q9BYM8	IPR001841	Znf_RING	RBR		Znf_RING_type	282-327
164	RBCK1	Q9BYM8	PF13445	zf-RING_LisH	RBR		Znf_RING_type	282-325
165	MGRN1	O60291	IPR001841	Znf_RING	RING		Znf_RING_type	278-318
165	RNF157	Q96PX1	IPR001841	Znf_RING	RING		Znf_RING_type	277-317
165	RNF157	Q96PX1	PF13920	zf-C3HC4_3	RING		Znf_RING_type	275-320
166	FBXO7	Q9Y3I1	PF12937	F-boxlike	adaptor		F-boxlike	334-379
167	TRIM32	Q13049	IPR000315	Znf_B-box	RING	SUMO	Znf_B-box	95-139
168	RNF148	Q8N7C7	IPR001841	Znf_RING	RING		Znf_RING_type	256-300
168	RNF149	Q8NC42	IPR001841	Znf_RING	RING		Znf_RING_type	268-311
168	RNF133	Q8WVZ7	IPR001841	Znf_RING	RING		Znf_RING_type	254-298
168	RNF150	Q9ULK6	PF13639	zf-RING_2	RING		Znf_RING_type	276-320
168	RNF130	Q2HIY3	IPR001841	Znf_RING	RING		Znf_RING_type	120-163
168	RNF148	Q8N7C7	PF13639	zf-RING_2	RING		Znf_RING_type	256-300
168	RNF130	Q86XS8	PF13639	zf-RING_2	RING		Znf_RING_type	263-306
168	RNF150	D6RIE5	IPR001841	Znf_RING	RING		Znf_RING_type	107-151
168	RNF128	Q8TEB7	IPR001841	Znf_RING	RING		Znf_RING_type	275-319
168	RNF133	Q8WVZ7	PF13639	zf-RING_2	RING		Znf_RING_type	254-298
168	RNF128	Q8TEB7	PF13639	zf-RING_2	RING		Znf_RING_type	275-319
169	RNF38	Q9H0F5	PF13639	zf-RING_2	RING		Znf_RING_type	462-505
169	RNF103	O00237	PF13639	zf-RING_2	RING		Znf_RING_type	620-664
169	RNF38	Q9H0F5	IPR001841	Znf_RING	RING		Znf_RING_type	462-505
169	RNF103	O00237	IPR001841	Znf_RING	RING		Znf_RING_type	620-664
170	CUL9	Q8IWT3	IPR001841	Znf_RING	RBR		Znf_RING_type	2236-2280
170	CUL9	Q8IWT3	PF01485	IBR	RBR		IBR	2234-2275
171	RNF168	Q8IYW5	IPR001841	Znf_RING	RING		Znf_RING_type	16-56
171	RNF138	Q8WVD3	PF13923	zf-C3HC4_2	RING		Znf_RING_type	17-58
171	TRIM40	Q6P9F5	IPR001841	Znf_RING	RING		Znf_RING_type	14-58
171	RNF138	Q8WVD3	IPR001841	Znf_RING	RING		Znf_RING_type	18-59
171	RNF168	Q8IYW5	PF00097	zf-C3HC4	RING		Znf_RING_type	16-55
171	TRIM40	Q6P9F5	PF00097	zf-C3HC4	RING		Znf_RING_type	14-57
172	RNF113A	O15541	PF13920	zf-C3HC4_3	RING		Znf_RING_type	261-305
172	RNF113A	O15541	IPR001841	Znf_RING	RING		Znf_RING_type	262-301
173	TRIM65	Q6PJ69	PF00097	zf-C3HC4	RING		Znf_RING_type	12-51
173	TRIM62	Q9BVG3	IPR001841	Znf_RING	RING		Znf_RING_type	11-55
174	FBXO11	Q86XK2	PF12937	F-boxlike	adaptor		F-boxlike	158-202
175	CNOT4	O95628	IPR001841	Znf_RING	RING		Znf_RING_type	14-58
176	RNF169	Q8NCN4	IPR001841	Znf_RING	RING		Znf_RING_type	68-108
176	RNF169	Q8NCN4	PF13920	zf-C3HC4_3	RING		Znf_RING_type	65-109
177	ANAPC11	Q9NYG5	IPR001841	Znf_RING	adaptor		Znf_RING_type	34-78
178	RNF34	Q969K3	PF13920	zf-C3HC4_3	RING		Znf_RING_type	322-364
178	MIB1	Q86YT6	IPR001841	Znf_RING	RING		Znf_RING_type	963-997
178	RFFL	Q8WZ73	PF13920	zf-C3HC4_3	RING		Znf_RING_type	312-356
178	MIB2	Q96AX9	PF13920	zf-C3HC4_3	RING		Znf_RING_type	909-950
179	FBXW5	Q969U6	PF12937	F-boxlike	adaptor		F-boxlike	8-52
180	RNF126	A8K0Q1	IPR001841	Znf_RING	RING		Znf_RING_type	228-271
180	RNF6	Q9Y252	PF13639	zf-RING_2	RING		Znf_RING_type	631-674
180	RNF115	Q9Y4L5	IPR001841	Znf_RING	RING		Znf_RING_type	227-270
180	RNF115	Q9Y4L5	PF13639	zf-RING_2	RING		Znf_RING_type	227-270
180	RNF6	Q9Y252	IPR001841	Znf_RING	RING		Znf_RING_type	631-674
180	RNF126	Q9BV68	PF13639	zf-RING_2	RING		Znf_RING_type	228-271
181	FBXL4	Q9UKA2	PF12937	F-boxlike	adaptor		F-boxlike	280-323
182	PJA1	Q8NG27	PF13639	zf-RING_2	RING		Znf_RING_type	594-637
182	PJA2	O43164	PF13639	zf-RING_2	RING		Znf_RING_type	633-676
182	PJA2	O43164	IPR001841	Znf_RING	RING		Znf_RING_type	633-676
182	SYVN1	Q86TM6	IPR001841	Znf_RING	RING		Znf_RING_type	290-331
182	SYVN1	Q86TM6	PF13639	zf-RING_2	RING		Znf_RING_type	290-331
182	PJA1	Q8NG27	IPR001841	Znf_RING	RING		Znf_RING_type	594-637
183	ZNRF3	Q9ULT6	IPR001841	Znf_RING	RING		Znf_RING_type	292-335
183	ARK2C	Q6ZSG1	PF13639	zf-RING_2	RING		Znf_RING_type	293-336
183	ARK2C	Q6ZSG1	IPR001841	Znf_RING	RING		Znf_RING_type	293-336
183	DZIP3	Q86Y13	PF13639	zf-RING_2	RING		Znf_RING_type	1148-1189
183	ZNRF3	Q9ULT6	PF13639	zf-RING_2	RING		Znf_RING_type	292-335
183	RNF43	Q68DV7	PF13639	zf-RING_2	RING		Znf_RING_type	272-313
183	RNF43	J3KSE3	IPR001841	Znf_RING	RING		Znf_RING_type	145-186
183	DZIP3	Q86Y13	IPR001841	Znf_RING	RING		Znf_RING_type	1148-1189
184	RNF7	Q9UBF6	IPR001841	Znf_RING	RING		Znf_RING_type	61-104
185	ZSWIM2	Q8NEG5	IPR001841	Znf_RING	RING		Znf_RING_type	343-386
185	ZSWIM2	Q8NEG5	PF13639	zf-RING_2	RING		Znf_RING_type	343-385
186	ARIH2	O95376	PF01485	IBR	RBR		IBR	291-334
186	ARIH2	Q53ET9	IPR001841	Znf_RING	RBR		Znf_RING_type	300-341
187	RNF181	Q9P0P0	IPR001841	Znf_RING	RING		Znf_RING_type	75-118
187	RNF181	Q9P0P0	PF13639	zf-RING_2	RING		Znf_RING_type	75-118
188	TRIM34	Q9BYJ4	IPR000315	Znf_B-box	RING		Znf_B-box	92-135
188	TRIM22	Q8IYM9	IPR000315	Znf_B-box	RING	SUMO	Znf_B-box	92-134
188	TRIM6	Q9C030	IPR000315	Znf_B-box	RING		Znf_B-box	92-134
188	TRIM5	Q9C035	IPR000315	Znf_B-box	RING		Znf_B-box	90-133
188	TRIM68	Q6AZZ1	IPR000315	Znf_B-box	RING		Znf_B-box	93-135
189	PML	P29590	IPR000315	Znf_B-box	RING		Znf_B-box	124-167
190	CCNB1IP1	Q9NPC3	IPR001841	Znf_RING	RING		Znf_RING_type	10-53
191	SH3RF1	Q7Z6J0	IPR001841	Znf_RING	RING		Znf_RING_type	12-54
191	SH3RF3	Q8TEJ3	PF00097	zf-C3HC4	RING		Znf_RING_type	57-98
191	SH3RF2	Q08AM8	IPR001841	Znf_RING	RING		Znf_RING_type	11-54
191	SH3RF2	Q8TEC5	PF13639	zf-RING_2	RING		Znf_RING_type	11-54
191	SH3RF3	Q8TEJ3	IPR001841	Znf_RING	RING		Znf_RING_type	57-99
191	SH3RF1	Q7Z6J0	PF13923	zf-C3HC4_2	RING		Znf_RING_type	11-53
191	TRIM2	Q9C040	IPR001841	Znf_RING	RING		Znf_RING_type	23-65
192	MIB1	Q86YT6	PF13920	zf-C3HC4_3	RING		Znf_RING_type	817-860
192	MIB1	Q86YT6	IPR001841	Znf_RING	RING		Znf_RING_type	819-855
193	MIB1	Q86YT6	IPR001841	Znf_RING	RING		Znf_RING_type	866-902
193	MIB1	Q86YT6	PF13920	zf-C3HC4_3	RING		Znf_RING_type	864-907
193	MIB2	Q96AX9	PF13920	zf-C3HC4_3	RING		Znf_RING_type	830-872
193	MIB2	Q96AX9	IPR001841	Znf_RING	RING		Znf_RING_type	832-868
194	KDM2B	Q8NHM5	PF12937	F-boxlike	adaptor		F-boxlike	1068-1108
194	FBXL19	Q6PCT2	PF12937	F-boxlike	adaptor		F-boxlike	424-467
195	RNF122	Q9H9V4	PF13639	zf-RING_2	RING		Znf_RING_type	92-135
195	RNF122	Q9H9V4	IPR001841	Znf_RING	RING		Znf_RING_type	92-135
195	RNF149	Q8NC42	PF13639	zf-RING_2	RING		Znf_RING_type	268-311
196	TRIM37	O94972	IPR000315	Znf_B-box	RING		Znf_B-box	90-133
197	RNF146	Q9NTX7	PF13920	zf-C3HC4_3	RING		Znf_RING_type	36-79
197	RNF146	Q9NTX7	IPR001841	Znf_RING	RING		Znf_RING_type	37-76
198	TRIM63	Q969Q1	IPR000315	Znf_B-box	RING		Znf_B-box	117-160
199	RFPL4A	A6NLU0	IPR001841	Znf_RING	RING		Znf_RING_type	11-54
200	MID1	O15344	IPR000315	Znf_B-box	RING		Znf_B-box	170-213
200	MID2	Q9UJV3	IPR000315	Znf_B-box	RING		Znf_B-box	190-233
201	RNF180	Q86T96	IPR001841	Znf_RING	RING		Znf_RING_type	432-475
201	RNF180	Q86T96	PF00097	zf-C3HC4	RING		Znf_RING_type	432-474
202	RNF111	Q6ZNA4	IPR001841	Znf_RING	RING		Znf_RING_type	941-984
202	RNF111	Q6ZNA4	PF13639	zf-RING_2	RING		Znf_RING_type	941-984
203	LRSAM1	Q6UWE0	IPR001841	Znf_RING	RING		Znf_RING_type	675-711
203	LRSAM1	Q6UWE0	PF13920	zf-C3HC4_3	RING		Znf_RING_type	673-716
204	TRIM9	Q9C026	IPR000315	Znf_B-box	RING		Znf_B-box	224-267
205	RCHY1	Q96PM5	PF13639	zf-RING_2	RING		Znf_RING_type	144-187
205	RCHY1	Q96PM5	IPR001841	Znf_RING	RING		Znf_RING_type	144-187
206	TRIM13	O60858	IPR000315	Znf_B-box	RING		Znf_B-box	89-132
207	TRIM36	Q4R1Q4	IPR000315	Znf_B-box	RING		Znf_B-box	1-29
207	TRIM36	Q9NQ86	IPR000315	Znf_B-box	RING		Znf_B-box	207-250
208	TRIM49	E9PK69	IPR001841	Znf_RING	RING		Znf_RING_type	15-57
208	TRIM48	Q8IWZ4	IPR001841	Znf_RING	RING		Znf_RING_type	31-72
209	TRIM38	O00635	IPR000315	Znf_B-box	RING		Znf_B-box	88-130
210	TRIM58	Q8NG06	IPR000315	Znf_B-box	RING		Znf_B-box	91-133
210	TRIM21	P19474	IPR000315	Znf_B-box	RING		Znf_B-box	87-129
211	TRIM26	Q12899	IPR000315	Znf_B-box	RING		Znf_B-box	97-139
211	TRIM31	Q9BZY9	IPR000315	Znf_B-box	RING		Znf_B-box	90-132
212	TRIM27	P14373	IPR001841	Znf_RING	RING	SUMO	Znf_RING_type	16-58
213	TTC3	H7BZ57	IPR001841	Znf_RING	RING		Znf_RING_type	1974-2016
213	TTC3	P53804	PF13639	zf-RING_2	RING		Znf_RING_type	1956-1998
214	TRIM50	Q86XT4	IPR000315	Znf_B-box	RING		Znf_B-box	84-126
215	BRAP	Q7Z569	PF13639	zf-RING_2	RING		Znf_RING_type	263-305
215	BRAP	Q59H81	IPR001841	Znf_RING	RING		Znf_RING_type	303-345
216	RNF19A	Q9NV58	PF01485	IBR	RBR		IBR	295-337
216	RNF19B	Q6ZMZ0	PF01485	IBR	RBR		IBR	282-323
217	HLTF	A8K5B6	IPR001841	Znf_RING	RING		Znf_RING_type	760-802
217	HLTF	Q14527	PF13923	zf-C3HC4_2	RING		Znf_RING_type	759-801
218	RNF11	Q9Y3C5	PF13639	zf-RING_2	RING		Znf_RING_type	98-140
218	RNF11	Q9Y3C5	IPR001841	Znf_RING	RING		Znf_RING_type	98-140
219	TRIM24	O15164	IPR000315	Znf_B-box	RING	SUMO	Znf_B-box	218-260
219	TRIM28	Q13263	IPR000315	Znf_B-box	RING	SUMO	Znf_B-box	204-246
219	TRIM33	Q9UPN9	IPR000315	Znf_B-box	RING	SUMO	Znf_B-box	271-313
220	TRIM45	Q9H8W5	IPR000315	Znf_B-box	RING		Znf_B-box	186-228
221	TRIM40	Q6P9F5	IPR000315	Znf_B-box	RING		Znf_B-box	66-108
222	TRIM46	Q7Z4K8	IPR000315	Znf_B-box	RING		Znf_B-box	222-264
223	TRIM17	Q9Y577	IPR000315	Znf_B-box	RING		Znf_B-box	94-136
223	TRIM4	Q9C037	IPR000315	Znf_B-box	RING		Znf_B-box	82-124
223	TRIM52	Q96A61	IPR000315	Znf_B-box	RING		Znf_B-box	222-264
223	TRIM27	P14373	IPR000315	Znf_B-box	RING	SUMO	Znf_B-box	91-133
223	TRIM7	Q9C029	IPR000315	Znf_B-box	RING		Znf_B-box	125-167
224	TRIM69	Q86WT6	IPR001841	Znf_RING	RING		Znf_RING_type	41-83
225	TRIM11	Q96F44	IPR000315	Znf_B-box	RING	SUMO	Znf_B-box	87-129
226	TRIM3	O75382	IPR000315	Znf_B-box	RING		Znf_B-box	110-152
226	TRIM2	Q9C040	IPR000315	Znf_B-box	RING		Znf_B-box	113-155
227	TRIM56	Q9BRZ2	IPR000315	Znf_B-box	RING		Znf_B-box	164-206
228	TRIM71	Q2Q1W2	IPR000315	Znf_B-box	RING		Znf_B-box	273-315
229	TRIM49	P0CI25	IPR000315	Znf_B-box	RING		Znf_B-box	88-130
229	TRIM48	Q8IWZ4	IPR000315	Znf_B-box	RING		Znf_B-box	104-146
230	MSL2	Q9HCI7	IPR001841	Znf_RING	RING		Znf_RING_type	44-86
231	TRIM39	Q9HCM9	IPR000315	Znf_B-box	RING		Znf_B-box	102-144
231	TRIM41	Q8WV44	IPR000315	Znf_B-box	RING		Znf_B-box	222-264
232	RNF10	Q8N5U6	IPR001841	Znf_RING	RING		Znf_RING_type	225-267
232	RNF10	Q8N5U6	PF13445	zf-RING_LisH	RING		Znf_RING_type	225-265
233	BRCA1	P38398	PF00097	zf-C3HC4	RING		Znf_RING_type	24-65
233	BRCA1	P38398	IPR001841	Znf_RING	RING		Znf_RING_type	24-66
234	TRIML2	Q8N7C3	IPR000315	Znf_B-box	RING		Znf_B-box	14-56
235	RNF144A	P50876	PF01485	IBR	RBR		IBR	176-218
235	RNF144B	Q7Z419	PF01485	IBR	RBR		IBR	188-227
236	TRIM72	Q6ZMU5	IPR000315	Znf_B-box	RING		Znf_B-box	81-123
237	TRIM15	Q9C019	IPR000315	Znf_B-box	RING		Znf_B-box	78-120
238	TRIM35	Q9UPQ4	IPR000315	Znf_B-box	RING		Znf_B-box	96-138
239	TRIM28	Q13263	IPR001841	Znf_RING	RING	SUMO	Znf_RING_type	628-670
240	TRIM62	Q9BVG3	IPR000315	Znf_B-box	RING		Znf_B-box	88-129
241	RNF166	Q96A37	IPR001841	Znf_RING	RING		Znf_RING_type	33-74
241	RNF166	Q96A37	PF13445	zf-RING_LisH	RING		Znf_RING_type	33-68
241	RNF114	Q9Y508	PF13445	zf-RING_LisH	RING		Znf_RING_type	29-65
242	TRIM47	Q96LD4	IPR000315	Znf_B-box	RING		Znf_B-box	177-218
243	TRAF4	Q9BUZ4	IPR001841	Znf_RING	RING		Znf_RING_type	18-59
243	TRAF4	Q9BUZ4	PF00097	zf-C3HC4	RING		Znf_RING_type	18-56
244	CBLL2	Q8N7E2	IPR001841	Znf_RING	RING		Znf_RING_type	57-98
244	CBLL1	Q75N03	IPR001841	Znf_RING	RING		Znf_RING_type	109-150
246	RC3H1	Q5TC82	IPR001841	Znf_RING	RING		Znf_RING_type	14-55
246	RC3H2	Q9HBD1	IPR001841	Znf_RING	RING		Znf_RING_type	14-55
247	ZNF598	Q86UK7	IPR001841	Znf_RING	RING		Znf_RING_type	29-70
248	RNF139	Q8WU17	IPR001841	Znf_RING	RING		Znf_RING_type	546-587
248	RNF139	Q8WU17	PF13639	zf-RING_2	RING		Znf_RING_type	546-586
249	TRIM37	O94972	IPR001841	Znf_RING	RING		Znf_RING_type	15-56
250	TRIML1	Q8N9V2	IPR001841	Znf_RING	RING		Znf_RING_type	16-57
251	BFAR	Q9NZS9	IPR001841	Znf_RING	RING		Znf_RING_type	34-75
252	AMFR	Q9UKV5	PF13639	zf-RING_2	RING		Znf_RING_type	339-380
252	AMFR	Q9UKV5	IPR001841	Znf_RING	RING		Znf_RING_type	339-380
253	RNF170	Q96K19	PF13445	zf-RING_LisH	RING		Znf_RING_type	87-128
254	RNF212	Q495C1	IPR001841	Znf_RING	RING		Znf_RING_type	7-47
255	RNFT2	Q96EX2	PF13639	zf-RING_2	RING		Znf_RING_type	383-423
255	RNFT2	Q96EX2	IPR001841	Znf_RING	RING		Znf_RING_type	383-423
255	RNFT1	Q5M7Z0	IPR001841	Znf_RING	RING		Znf_RING_type	374-414
255	RNFT1	Q5M7Z0	PF13639	zf-RING_2	RING		Znf_RING_type	374-414
256	TRIM16	O95361	IPR000315	Znf_B-box	RING		Znf_B-box	126-166
257	RNF20	Q5VTR2	PF00097	zf-C3HC4	RING		Znf_RING_type	922-961
257	RNF40	A8K6K1	IPR001841	Znf_RING	RING		Znf_RING_type	947-987
257	RNF20	Q5VTR2	IPR001841	Znf_RING	RING		Znf_RING_type	922-962
257	RNF40	O75150	PF00097	zf-C3HC4	RING		Znf_RING_type	948-987
258	BMI1	P35226	IPR001841	Znf_RING	adaptor		Znf_RING_type	18-58
258	PCGF2	P35227	IPR001841	Znf_RING	adaptor		Znf_RING_type	18-58
258	BMI1	P35226	PF13923	zf-C3HC4_2	adaptor		Znf_RING_type	17-57
258	PCGF2	P35227	PF13923	zf-C3HC4_2	adaptor		Znf_RING_type	17-57
259	UHRF2	Q96PU4	IPR001841	Znf_RING	RING	SUMO	Znf_RING_type	733-773
259	UHRF1	Q96T88	IPR001841	Znf_RING	RING	SUMO	Znf_RING_type	724-764
261	RMND5A	Q9H871	PF13445	zf-RING_LisH	RING		Znf_RING_type	336-376
261	RMND5B	Q96G75	PF13445	zf-RING_LisH	RING		Znf_RING_type	338-378
262	RNF125	Q96EQ8	PF13923	zf-C3HC4_2	RING		Znf_RING_type	37-76
262	RNF125	Q96EQ8	IPR001841	Znf_RING	RING		Znf_RING_type	37-77
263	DCST1	Q5T197	IPR001841	Znf_RING	RING		Znf_RING_type	475-515
264	TOPORS	Q9NS56	IPR001841	Znf_RING	RING	SUMO	Znf_RING_type	103-143
264	TOPORS	Q9NS56	PF00097	zf-C3HC4	RING	SUMO	Znf_RING_type	103-142
265	TRAF3	A6NHG8	IPR001841	Znf_RING	RING		Znf_RING_type	53-93
266	TRAF6	Q9Y4K3	IPR001841	Znf_RING	RING		Znf_RING_type	70-110
266	TRAF6	Q9Y4K3	PF13923	zf-C3HC4_2	RING		Znf_RING_type	69-108
266	RNF41	Q9H4P4	PF13923	zf-C3HC4_2	RING		Znf_RING_type	18-56
267	MAEA	B3KRN7	PF13445	zf-RING_LisH	RING		Znf_RING_type	126-166
268	RAD18	Q9NS91	IPR001841	Znf_RING	RING		Znf_RING_type	25-64
268	RAD18	Q9NS91	PF13923	zf-C3HC4_2	RING		Znf_RING_type	24-64
269	RNF220	Q5VTB9	IPR001841	Znf_RING	RING		Znf_RING_type	514-554
269	RNF220	Q5VTB9	PF13923	zf-C3HC4_2	RING		Znf_RING_type	513-553
273	RNF41	Q9H4P4	IPR001841	Znf_RING	RING		Znf_RING_type	18-58
274	DTX3L	Q8TDB6	PF13923	zf-C3HC4_2	RING		Znf_RING_type	561-600
274	DTX3L	Q8TDB6	IPR001841	Znf_RING	RING		Znf_RING_type	561-601
277	DTX3	Q8N9I9	PF13923	zf-C3HC4_2	RING		Znf_RING_type	164-203
277	DTX3	Q8N9I9	IPR001841	Znf_RING	RING		Znf_RING_type	164-203
278	PML	P29590	IPR000315	Znf_B-box	RING	SUMO	Znf_B-box	184-223
280	UNKL	Q9H9P5	PF13920	zf-C3HC4_3	RING		Znf_RING_type	637-676
280	UNKL	E9PDK2	IPR001841	Znf_RING	RING		Znf_RING_type	642-678
284	LONRF2	Q1L5Z9	IPR001841	Znf_RING	RING		Znf_RING_type	449-488
284	LONRF2	Q1L5Z9	PF13923	zf-C3HC4_2	RING		Znf_RING_type	448-487
285	ASB2	Q96Q27	PF07525	SOCS_box	adaptor		SOCS_box	593-631
285	SPSB1	Q96BD6	PF07525	SOCS_box	adaptor		SOCS_box	233-272
285	ASB11	Q8WXH4	PF07525	SOCS_box	adaptor		SOCS_box	284-322
287	LNX1	Q8TBB1	PF00097	zf-C3HC4	RING		Znf_RING_type	41-78
287	LNX1	Q8TBB1	IPR001841	Znf_RING	RING		Znf_RING_type	41-80
288	COP1	Q8NHY2	PF13923	zf-C3HC4_2	RING		Znf_RING_type	136-174
288	COP1	X5D7N8	IPR001841	Znf_RING	RING		Znf_RING_type	136-175
289	OBI1	Q5W0B1	PF13923	zf-C3HC4_2	RING		Znf_RING_type	18-56
289	OBI1	Q5W0B1	IPR001841	Znf_RING	RING		Znf_RING_type	18-57
290	TRAF2	Q12933	PF00097	zf-C3HC4	RING		Znf_RING_type	34-73
290	TRAF2	Q12933	IPR001841	Znf_RING	RING		Znf_RING_type	34-73
291	RNF213	Q63HN8	IPR001841	Znf_RING	RING		Znf_RING_type	3997-4036
291	RNF213	Q63HN8	PF00097	zf-C3HC4	RING		Znf_RING_type	3997-4036
292	ASB9	Q96DX5	PF07525	SOCS_box	adaptor		SOCS_box	254-293
295	PDZRN3	Q9UPQ7	PF13923	zf-C3HC4_2	RING		Znf_RING_type	17-54
295	PDZRN3	Q9UPQ7	IPR001841	Znf_RING	RING		Znf_RING_type	18-56
301	TRIM71	Q2Q1W2	PF00097	zf-C3HC4	RING		Znf_RING_type	57-95
305	BARD1	Q99728	IPR001841	Znf_RING	adaptor		Znf_RING_type	50-87
319	BTRC	Q9Y297	PF12937	F-boxlike	adaptor		F-boxlike	192-229
331	PML	P29590	IPR001841	Znf_RING	RING	SUMO	Znf_RING_type	57-93
331	PML	P29590	PF00097	zf-C3HC4	RING	SUMO	Znf_RING_type	57-92
333	SIAH2	O43255	IPR001841	Znf_RING	RING		Znf_RING_type	80-116
333	SIAH1	Q8IUQ4	IPR001841	Znf_RING	RING		Znf_RING_type	41-77
341	NEURL2	Q9BR09	PF07525	SOCS_box	RING		SOCS_box	249-284
346	TRAF7	B3KQY7	IPR001841	Znf_RING	RING	SUMO	Znf_RING_type	131-166
347	FBXO42	Q6P3S6	PF12937	F-boxlike	adaptor		F-boxlike	48-83
350	RNF138	Q8WVD3	IPR001841	Znf_RING	RING		Znf_RING_type	159-193
351	FBXO22	Q8NEZ5	PF00646	F-box	adaptor		F-box	28-62
356	WSB2	Q9NYS7	PF07525	SOCS_box	adaptor		SOCS_box	368-401
365	TRIM46	Q7Z4K8	PF13445	zf-RING_LisH	RING		Znf_RING_type	33-60
365	TRIM9	Q9C026	PF00097	zf-C3HC4	RING		Znf_RING_type	10-40
374	ATG16	Q676U5	IPR013923	ATG16_dom	other		ATG16_dom	4-604
375	ATG5	Q9H1Y0	IPR048939	ATG5_UblA	other		ATG5_UblA	11-104
376	ATG5	Q9H1Y0	IPR048940	ATG5_HBR	other		ATG5_HBR	119-174
377	ATG5	Q9H1Y0	IPR048318	ATG5_UblB	other		ATG5_UblB	184-269
