# Supplementary material for: Tracking of Ubiquitin Signaling through 3.5 Billion Years of Combinatorial Conjugation
Source: Int J Mol Sci. 2024 Aug 8;25(16):8671. doi: 10.3390/ijms25168671 (PMC11354881; doi:10.3390/ijms25168671)
Supplement: Supplementary file 1 [file ijms-25-08671-s001.zip › Supplement_Tables/Table_S11_ncbi_nr_tax_filt.xlsx]

## Sheet: Sheet1
superkingdom	kingdom	phylum	species	tax_id
Archaea	Archaea	Candidatus Altarchaeota	Candidatus Altiarchaeales archaeon WOR_SM1_SCG	1849261
Archaea	Archaea	Candidatus Altarchaeota	Candidatus Altiarchaeales archaeon WOR_SM1_86-2	1849364
Archaea	Archaea	Candidatus Altarchaeota	Candidatus Altiarchaeales archaeon HGW-Altiarchaeales-1	2013673
Archaea	Archaea	Candidatus Altarchaeota	Candidatus Altiarchaeales archaeon HGW-Altiarchaeales-2	2013674
Archaea	Archaea	Candidatus Altarchaeota	Candidatus Altiarchaeales archaeon	2250256
Archaea	Archaea	Candidatus Baldrarchaeota	Candidatus Baldrarchaeota archaeon	2799005
Archaea	Archaea	Candidatus Bathyarchaeota	miscellaneous Crenarchaeota group-6 archaeon AD8-1	1685126
Archaea	Archaea	Candidatus Bathyarchaeota	Candidatus Bathyarchaeota archaeon BA1	1700835
Archaea	Archaea	Candidatus Bathyarchaeota	Candidatus Bathyarchaeota archaeon BA2	1700836
Archaea	Archaea	Candidatus Bathyarchaeota	Candidatus Bathyarchaeota archaeon B24	1779368
Archaea	Archaea	Candidatus Bathyarchaeota	Candidatus Bathyarchaeota archaeon B26-2	1779371
Archaea	Archaea	Candidatus Bathyarchaeota	Candidatus Bathyarchaeota archaeon RBG_13_38_9	1797377
Archaea	Archaea	Candidatus Bathyarchaeota	Candidatus Bathyarchaeota archaeon RBG_13_52_12	1797379
Archaea	Archaea	Candidatus Bathyarchaeota	Candidatus Hecatella orcuttiae	1935119
Archaea	Archaea	Candidatus Bathyarchaeota	Candidatus Bathyarchaeota archaeon CG07_land_8_20_14_0_80_47_9	1974385
Archaea	Archaea	Candidatus Bathyarchaeota	Candidatus Bathyarchaeota archaeon A05DMB-2	2709783
Archaea	Archaea	Candidatus Bathyarchaeota	Candidatus Bathyarchaeota archaeon A05DMB-5	2735512
Archaea	Archaea	Candidatus Bathyarchaeota	Candidatus Bathyarchaeota archaeon A05DMB-4	2735513
Archaea	Archaea	Candidatus Bathyarchaeota	Candidatus Bathyarchaeota archaeon A05DMB-3	2735514
Archaea	Archaea	Candidatus Bathyarchaeota	Candidatus Termiticorpusculum sp.	2994959
Archaea	Archaea	Candidatus Bathyarchaeota	Candidatus Termitimicrobium sp.	2994962
Archaea	Archaea	Candidatus Bathyarchaeota	Candidatus Bathyarchaeum tardum	3042151
Archaea	Archaea	Candidatus Bathyarchaeota	Candidatus Bathyarchaeia archaeon	3045160
Archaea	Archaea	Candidatus Bathyarchaeota	Candidatus Bathyarchaeum sp.	3072974
Archaea	Archaea	Candidatus Borrarchaeota	Candidatus Borrarchaeum sp.	2846742
Archaea	Archaea	Candidatus Brockarchaeota	Candidatus Brockarchaeota archaeon	2815303
Archaea	Archaea	Candidatus Culexarchaeota	Candidatus Culexarchaeum yellowstonense	2928963
Archaea	Archaea	Candidatus Culexarchaeota	Candidatus Culexarchaeum nevadense	2928966
Archaea	Archaea	Candidatus Culexarchaeota	Candidatus Culexmicrobium thermophilum	2928967
Archaea	Archaea	Candidatus Culexarchaeota	Candidatus Culexmicrobium cathedralense	2928968
Archaea	Archaea	Candidatus Culexarchaeota	Candidatus Culexmicrobium profundum	2928969
Archaea	Archaea	Candidatus Diapherotrites	Candidatus Diapherotrites archaeon	2026736
Archaea	Archaea	Candidatus Freyarchaeota	Candidatus Freyarchaeota archaeon	2830916
Archaea	Archaea	Candidatus Freyarchaeota	Candidatus Freyrarchaeum guaymaensis	3036978
Archaea	Archaea	Candidatus Geothermarchaeota	Candidatus Geothermarchaeota archaeon ex4572_27	2012530
Archaea	Archaea	Candidatus Gerdarchaeota	Candidatus Gerdarchaeota archaeon	2795491
Archaea	Archaea	Candidatus Hadarchaeota	Hadesarchaea archaeon	2250276
Archaea	Archaea	Candidatus Heimdallarchaeota	Candidatus Heimdallarchaeota archaeon AB_125	1841596
Archaea	Archaea	Candidatus Heimdallarchaeota	Candidatus Heimdallarchaeota archaeon LC_2	1841597
Archaea	Archaea	Candidatus Heimdallarchaeota	Candidatus Heimdallarchaeota archaeon LC_3	1841598
Archaea	Archaea	Candidatus Heimdallarchaeota	Candidatus Heimdallarchaeota archaeon B3_Heim	2012493
Archaea	Archaea	Candidatus Heimdallarchaeota	Candidatus Heimdallarchaeota archaeon	2026747
Archaea	Archaea	Candidatus Heimdallarchaeota	Candidatus Heimdallarchaeum endolithica	2876572
Archaea	Archaea	Candidatus Heimdallarchaeota	Candidatus Heimdallarchaeum aukensis	2876573
Archaea	Archaea	Candidatus Helarchaeota	Candidatus Helarchaeota archaeon	2719382
Archaea	Archaea	Candidatus Hermodarchaeota	Candidatus Hermodarchaeota archaeon	2799008
Archaea	Archaea	Candidatus Hydrothermarchaeota	Candidatus Hydrothermarchaeota archaeon	2250275
Archaea	Archaea	Candidatus Korarchaeota	Candidatus Korarchaeum cryptofilum	374847
Archaea	Archaea	Candidatus Korarchaeota	Candidatus Korarchaeum cryptofilum	498846
Archaea	Archaea	Candidatus Korarchaeota	Candidatus Korarchaeota archaeon NZ13-K	1868214
Archaea	Archaea	Candidatus Korarchaeota	Candidatus Korarchaeota archaeon	2056630
Archaea	Archaea	Candidatus Korarchaeota	Candidatus Methanodesulfokores washburnensis	2478471
Archaea	Archaea	Candidatus Korarchaeota	Candidatus Korarchaeum sp.	2831942
Archaea	Archaea	Candidatus Lokiarchaeota	Candidatus Lokiarchaeum sp. GC14_75	1538547
Archaea	Archaea	Candidatus Lokiarchaeota	Candidatus Lokiarchaeota archaeon CR_4	1849166
Archaea	Archaea	Candidatus Lokiarchaeota	Candidatus Lokiarchaeota archaeon Loki_b31	2012490
Archaea	Archaea	Candidatus Lokiarchaeota	Candidatus Lokiarchaeota archaeon Loki_b32	2012491
Archaea	Archaea	Candidatus Lokiarchaeota	Candidatus Lokiarchaeota archaeon	2053489
Archaea	Archaea	Candidatus Lokiarchaeota	Candidatus Prometheoarchaeum syntrophicum	2594042
Archaea	Archaea	Candidatus Lokiarchaeota	Candidatus Lokiarchaeum sp. B-35	2951803
Archaea	Archaea	Candidatus Lokiarchaeota	Candidatus Harpocratesius repetitus	3049170
Archaea	Archaea	Candidatus Lokiarchaeota	Candidatus Lokiarchaeia archaeon	3067280
Archaea	Archaea	Candidatus Marsarchaeota	Candidatus Marsarchaeota G1 archaeon OSP_C	1978154
Archaea	Archaea	Candidatus Marsarchaeota	Candidatus Marsarchaeota G1 archaeon OSP_D	1978155
Archaea	Archaea	Candidatus Marsarchaeota	Candidatus Marsarchaeota G1 archaeon BE_D	1978156
Archaea	Archaea	Candidatus Marsarchaeota	Candidatus Marsarchaeota G2 archaeon OSP_D	1978157
Archaea	Archaea	Candidatus Marsarchaeota	Candidatus Marsarchaeota G2 archaeon BE_D	1978158
Archaea	Archaea	Candidatus Marsarchaeota	Candidatus Marsarchaeota G2 archaeon ECH_B_1	1978159
Archaea	Archaea	Candidatus Marsarchaeota	Candidatus Marsarchaeota G2 archaeon ECH_B_2	1978160
Archaea	Archaea	Candidatus Marsarchaeota	Candidatus Marsarchaeota G2 archaeon ECH_B_3	1978161
Archaea	Archaea	Candidatus Marsarchaeota	Candidatus Marsarchaeota archaeon	2823144
Archaea	Archaea	Candidatus Micrarchaeota	Candidatus Micrarchaeota archaeon	2250274
Archaea	Archaea	Candidatus Nezhaarchaeota	Candidatus Nezhaarchaeota archaeon	2571048
Archaea	Archaea	Candidatus Njordarchaeota	Candidatus Njordarchaeota archaeon	3036966
Archaea	Archaea	Candidatus Njordarchaeota	Candidatus Njordarchaeum guaymaensis	3036989
Archaea	Archaea	Candidatus Odinarchaeota	Candidatus Odinarchaeota archaeon	2053490
Archaea	Archaea	Candidatus Sigynarchaeota	Candidatus Sigynarchaeota archaeon	3036967
Archaea	Archaea	Candidatus Sigynarchaeota	Candidatus Sigynarchaeum springense	3036983
Archaea	Archaea	Candidatus Thermoplasmatota	Ferroplasma acidiphilum	74969
Archaea	Archaea	Candidatus Thermoplasmatota	Ferroplasma sp. Type II	261388
Archaea	Archaea	Candidatus Thermoplasmatota	Thermoplasmatales archaeon Gpl	261391
Archaea	Archaea	Candidatus Thermoplasmatota	Thermoplasma acidophilum	273075
Archaea	Archaea	Candidatus Thermoplasmatota	Thermoplasma volcanium	273116
Archaea	Archaea	Candidatus Thermoplasmatota	uncultured Candidatus Poseidoniales archaeon	274854
Archaea	Archaea	Candidatus Thermoplasmatota	Acidiplasma cupricumulans	312540
Archaea	Archaea	Candidatus Thermoplasmatota	Ferroplasma acidarmanus	333146
Archaea	Archaea	Candidatus Thermoplasmatota	Thermogymnomonas acidicola	399579
Archaea	Archaea	Candidatus Thermoplasmatota	Candidatus Aciduliprofundum boonei	439481
Archaea	Archaea	Candidatus Thermoplasmatota	Acidiplasma aeolicum	507754
Archaea	Archaea	Candidatus Thermoplasmatota	Thermoplasmatales archaeon A-plasma	667135
Archaea	Archaea	Candidatus Thermoplasmatota	Thermoplasmatales archaeon E-plasma	667137
Archaea	Archaea	Candidatus Thermoplasmatota	Thermoplasmatales archaeon I-plasma	667138
Archaea	Archaea	Candidatus Thermoplasmatota	Aciduliprofundum sp. MAR08-339	673860
Archaea	Archaea	Candidatus Thermoplasmatota	Thermoplasmatales archaeon BRNA1	1054217
Archaea	Archaea	Candidatus Thermoplasmatota	Methanomassiliicoccus luminyensis	1080712
Archaea	Archaea	Candidatus Thermoplasmatota	Picrophilus oshimae	1122961
Archaea	Archaea	Candidatus Thermoplasmatota	Methanomassiliicoccus luminyensis	1175296
Archaea	Archaea	Candidatus Thermoplasmatota	Methanomethylophilus alvi	1236689
Archaea	Archaea	Candidatus Thermoplasmatota	Methanomethylophilus alvi	1291540
Archaea	Archaea	Candidatus Thermoplasmatota	Acidiplasma sp. MBA-1	1293648
Archaea	Archaea	Candidatus Thermoplasmatota	Candidatus Methanomassiliicoccus intestinalis	1295009
Archaea	Archaea	Candidatus Thermoplasmatota	Thermogymnomonas acidicola	1295120
Archaea	Archaea	Candidatus Thermoplasmatota	Acidiplasma cupricumulans	1295373
Archaea	Archaea	Candidatus Thermoplasmatota	Candidatus Methanomassiliicoccus intestinalis	1406512
Archaea	Archaea	Candidatus Thermoplasmatota	methanogenic archaeon ISO4-H5	1495144
Archaea	Archaea	Candidatus Thermoplasmatota	Methanomassiliicoccaceae archaeon DOK	1535962
Archaea	Archaea	Candidatus Thermoplasmatota	Cuniculiplasma divulgatum	1673428
Archaea	Archaea	Candidatus Thermoplasmatota	Methanomassiliicoccales archaeon RumEn M1	1713724
Archaea	Archaea	Candidatus Thermoplasmatota	Candidatus Methanomethylophilus sp. 1R26	1769296
Archaea	Archaea	Candidatus Thermoplasmatota	Thermoplasmatales archaeon SM1-50	1803815
Archaea	Archaea	Candidatus Thermoplasmatota	Thermoplasmatales archaeon SG8-52-1	1803816
Archaea	Archaea	Candidatus Thermoplasmatota	Thermoplasmatales archaeon SG8-52-3	1803818
Archaea	Archaea	Candidatus Thermoplasmatota	Thermoplasmatales archaeon SG8-52-4	1803819
Archaea	Archaea	Candidatus Thermoplasmatota	Methanomassiliicoccales archaeon PtaB.Bin134	1811727
Archaea	Archaea	Candidatus Thermoplasmatota	Methanomassiliicoccales archaeon PtaB.Bin215	1811728
Archaea	Archaea	Candidatus Thermoplasmatota	Methanomassiliicoccales archaeon PtaU1.Bin030	1811729
Archaea	Archaea	Candidatus Thermoplasmatota	Methanomassiliicoccales archaeon PtaU1.Bin124	1811730
Archaea	Archaea	Candidatus Thermoplasmatota	Methanomassiliicoccales archaeon Mx-03	1820006
Archaea	Archaea	Candidatus Thermoplasmatota	Acidiplasma sp.	1872114
Archaea	Archaea	Candidatus Thermoplasmatota	Thermoplasmata archaeon	1906666
Archaea	Archaea	Candidatus Thermoplasmatota	Methanomassiliicoccales archaeon	1906667
Archaea	Archaea	Candidatus Thermoplasmatota	Candidatus Poseidonia alphae	1915863
Archaea	Archaea	Candidatus Thermoplasmatota	Euryarchaeota archaeon UBA443	1915890
Archaea	Archaea	Candidatus Thermoplasmatota	Thermoplasmatales archaeon SW_10_69_26	1919232
Archaea	Archaea	Candidatus Thermoplasmatota	Thermoplasmata archaeon M8B2D	1933278
Archaea	Archaea	Candidatus Thermoplasmatota	Thermoplasmata archaeon M9B1D	1933279
Archaea	Archaea	Candidatus Thermoplasmatota	Thermoplasmata archaeon M9B2D	1933280
Archaea	Archaea	Candidatus Thermoplasmatota	Thermoplasmata archaeon M11B2D	1933281
Archaea	Archaea	Candidatus Thermoplasmatota	Cuniculiplasma sp. C_DKE	1961135
Archaea	Archaea	Candidatus Thermoplasmatota	Thermoplasmatales archaeon B_DKE	1961136
Archaea	Archaea	Candidatus Thermoplasmatota	Thermoplasma sp.	1973142
Archaea	Archaea	Candidatus Thermoplasmatota	Cuniculiplasma sp.	2003557
Archaea	Archaea	Candidatus Thermoplasmatota	Thermoplasmatales archaeon ex4484_6	2012524
Archaea	Archaea	Candidatus Thermoplasmatota	Methanomassiliicoccaceae archaeon	2052168
Archaea	Archaea	Candidatus Thermoplasmatota	Thermoplasma sp. Kam2015	2094122
Archaea	Archaea	Candidatus Thermoplasmatota	Candidatus Poseidoniales archaeon	2163009
Archaea	Archaea	Candidatus Thermoplasmatota	Thermoplasmatales archaeon	2268204
Archaea	Archaea	Candidatus Thermoplasmatota	Candidatus Methanomethylophilaceae archaeon	2517205
Archaea	Archaea	Candidatus Thermoplasmatota	Methanomassiliicoccus sp.	2528041
Archaea	Archaea	Candidatus Thermoplasmatota	Ferroplasma sp.	2591003
Archaea	Archaea	Candidatus Thermoplasmatota	Candidatus Methanoplasma sp.	2604147
Archaea	Archaea	Candidatus Thermoplasmatota	Poseidonia sp.	2666344
Archaea	Archaea	Candidatus Thermoplasmatota	Candidatus Poseidoniaceae archaeon	2666346
Archaea	Archaea	Candidatus Thermoplasmatota	Candidatus Poseidoniia archaeon	2666348
Archaea	Archaea	Candidatus Thermoplasmatota	Candidatus Thalassarchaeaceae archaeon	2670411
Archaea	Archaea	Candidatus Thermoplasmatota	Candidatus Thalassarchaeum sp.	2670412
Archaea	Archaea	Candidatus Thermoplasmatota	Methanomethylophilus sp.	2774294
Archaea	Archaea	Candidatus Thermoplasmatota	Candidatus Thermoplasmatota archaeon	2806419
Archaea	Archaea	Candidatus Thermoplasmatota	Candidatus Sysuiplasma superficiale	2823368
Archaea	Archaea	Candidatus Thermoplasmatota	Candidatus Methanogranum sp. U3.2.1	2848114
Archaea	Archaea	Candidatus Thermoplasmatota	Thermoplasmatales archaeon AK	2861969
Archaea	Archaea	Candidatus Thermoplasmatota	Candidatus Sysuiplasma acidicola	2888740
Archaea	Archaea	Candidatus Thermoplasmatota	Candidatus Sysuiplasma jiujiangense	2888742
Archaea	Archaea	Candidatus Thermoplasmatota	Methanomassiliicoccales archaeon LGM-RCC1	3018355
Archaea	Archaea	Candidatus Thermoplasmatota	Methanomassiliicoccales archaeon LGM-DZ1	3018978
Archaea	Archaea	Candidatus Thorarchaeota	Candidatus Thorarchaeota archaeon SMTZ-45	1706443
Archaea	Archaea	Candidatus Thorarchaeota	Candidatus Thorarchaeota archaeon SMTZ1-45	1706444
Archaea	Archaea	Candidatus Thorarchaeota	Candidatus Thorarchaeota archaeon SMTZ1-83	1706445
Archaea	Archaea	Candidatus Thorarchaeota	Candidatus Thorarchaeota archaeon AB_25	1837170
Archaea	Archaea	Candidatus Thorarchaeota	Candidatus Thorarchaeota archaeon	2053491
Archaea	Archaea	Candidatus Undinarchaeota	Candidatus Undinarchaeales archaeon	3042728
Archaea	Archaea	Candidatus Verstraetearchaeota	Candidatus Verstraetearchaeota archaeon	2250257
Archaea	Archaea	Candidatus Verstraetearchaeota	Candidatus Methanomethylicia archaeon	2268187
Archaea	Archaea	Candidatus Verstraetearchaeota	Candidatus Methanomethylicus sp.	2282147
Archaea	Archaea	Candidatus Verstraetearchaeota	Candidatus Methanosuratincola sp.	2495426
Archaea	Archaea	Candidatus Verstraetearchaeota	Candidatus Methanosuratincola subterraneus	2593994
Archaea	Archaea	Candidatus Verstraetearchaeota	Candidatus Methanomethylicales archaeon	2758716
Archaea	Archaea	Candidatus Woesearchaeota	Candidatus Woesearchaeota archaeon CG08_land_8_20_14_0_20_43_7	1974454
Archaea	Archaea	Candidatus Woesearchaeota	Candidatus Woesearchaeota archaeon CG10_big_fil_rev_8_21_14_0_10_44_13	1974464
Archaea	Archaea	Candidatus Woesearchaeota	Candidatus Woesearchaeota archaeon CG11_big_fil_rev_8_21_14_0_20_43_8	1974468
Archaea	Archaea	Candidatus Wukongarchaeota	Candidatus Wukongarchaeota archaeon	2799012
Archaea	Archaea	Euryarchaeota	Methanobacterium bryantii	2161
Archaea	Archaea	Euryarchaeota	Methanobacterium formicicum	2162
Archaea	Archaea	Euryarchaeota	Methanobacterium sp.	2164
Archaea	Archaea	Euryarchaeota	Methanobrevibacter smithii	2173
Archaea	Archaea	Euryarchaeota	Methanohalophilus halophilus	2177
Archaea	Archaea	Euryarchaeota	Methanococcus voltae	2188
Archaea	Archaea	Euryarchaeota	Methanocorpusculum parvum	2193
Archaea	Archaea	Euryarchaeota	Methanogenium sp.	2196
Archaea	Archaea	Euryarchaeota	Methanoculleus marisnigri	2198
Archaea	Archaea	Euryarchaeota	Methanogenium organophilum	2199
Archaea	Archaea	Euryarchaeota	Methanoculleus thermophilus	2200
Archaea	Archaea	Euryarchaeota	Methanofollis liminatans	2201
Archaea	Archaea	Euryarchaeota	Methanospirillum hungatei	2203
Archaea	Archaea	Euryarchaeota	Methanosarcina mazei	2209
Archaea	Archaea	Euryarchaeota	Methanosarcina thermophila	2210
Archaea	Archaea	Euryarchaeota	Methanosarcina sp.	2213
Archaea	Archaea	Euryarchaeota	Methanosarcina acetivorans	2214
Archaea	Archaea	Euryarchaeota	Methanosarcina vacuolata	2215
Archaea	Archaea	Euryarchaeota	Methanothrix soehngenii	2223
Archaea	Archaea	Euryarchaeota	Methanococcoides methylutens	2226
Archaea	Archaea	Euryarchaeota	Archaeoglobus fulgidus	2234
Archaea	Archaea	Euryarchaeota	Halobacterium salinarum	2242
Archaea	Archaea	Euryarchaeota	Haloferax volcanii	2246
Archaea	Archaea	Euryarchaeota	Halorubrum lacusprofundi	2247
Archaea	Archaea	Euryarchaeota	Halorubrum saccharovorum	2248
Archaea	Archaea	Euryarchaeota	Haloferax lucentense	2254
Archaea	Archaea	Euryarchaeota	Thermococcus litoralis	2265
Archaea	Archaea	Euryarchaeota	Methanosphaera stadtmanae	2317
Archaea	Archaea	Euryarchaeota	Methanopyrus kandleri	2320
Archaea	Archaea	Euryarchaeota	Haloarcula vallismortis	28442
Archaea	Archaea	Euryarchaeota	Methanofollis liminatans	28892
Archaea	Archaea	Euryarchaeota	Halorubrum distributum	29283
Archaea	Archaea	Euryarchaeota	Halorubrum trapanicum	29284
Archaea	Archaea	Euryarchaeota	Halococcus sp.	29286
Archaea	Archaea	Euryarchaeota	halophilic archaeon	29295
Archaea	Archaea	Euryarchaeota	Natrialba asiatica	29540
Archaea	Archaea	Euryarchaeota	Methanoplanus endosymbiosus	33865
Archaea	Archaea	Euryarchaeota	Pyrococcus sp.	33866
Archaea	Archaea	Euryarchaeota	Halorubrum sodomense	35743
Archaea	Archaea	Euryarchaeota	Haloferax gibbonsii	35746
Archaea	Archaea	Euryarchaeota	Natronococcus sp.	35747
Archaea	Archaea	Euryarchaeota	Thermococcus sp.	35749
Archaea	Archaea	Euryarchaeota	Methanolobus bombayensis	38023
Archaea	Archaea	Euryarchaeota	Methanolobus vulcani	38026
Archaea	Archaea	Euryarchaeota	Methanococcus maripaludis	39152
Archaea	Archaea	Euryarchaeota	Methanobrevibacter arboriphilus	39441
Archaea	Archaea	Euryarchaeota	Methanohalophilus portucalensis	39664
Archaea	Archaea	Euryarchaeota	Methanococcus aeolicus	42879
Archaea	Archaea	Euryarchaeota	Haloarcula argentinensis	43776
Archaea	Archaea	Euryarchaeota	Halobaculum gomorrense	43928
Archaea	Archaea	Euryarchaeota	Haloarcula sp.	44098
Archaea	Archaea	Euryarchaeota	Natronobacterium gregoryi	44930
Archaea	Archaea	Euryarchaeota	Methanospirillum sp.	45200
Archaea	Archaea	Euryarchaeota	Methanobrevibacter cuticularis	47311
Archaea	Archaea	Euryarchaeota	Methanothermobacter defluvii	49339
Archaea	Archaea	Euryarchaeota	Methanobrevibacter curvatus	49547
Archaea	Archaea	Euryarchaeota	Thermococcus profundus	49899
Archaea	Archaea	Euryarchaeota	Thermococcus stetteri	49900
Archaea	Archaea	Euryarchaeota	Methanohalophilus euhalobius	51203
Archaea	Archaea	Euryarchaeota	Haloarcula hispanica	51589
Archaea	Archaea	Euryarchaeota	Thermococcus peptonophilus	53952
Archaea	Archaea	Euryarchaeota	Pyrococcus horikoshii	53953
Archaea	Archaea	Euryarchaeota	Thermococcus barossii	54077
Archaea	Archaea	Euryarchaeota	Thermococcus chitonophagus	54262
Archaea	Archaea	Euryarchaeota	Methanobrevibacter filiformis	55758
Archaea	Archaea	Euryarchaeota	Thermococcus barophilus	55802
Archaea	Archaea	Euryarchaeota	Halomicrobium mukohataei	57705
Archaea	Archaea	Euryarchaeota	Methanobacterium subterraneum	59277
Archaea	Archaea	Euryarchaeota	Halogeometricum borinquense	60847
Archaea	Archaea	Euryarchaeota	Natronorubrum bangense	61858
Archaea	Archaea	Euryarchaeota	Halorubrum vacuolatum	63740
Archaea	Archaea	Euryarchaeota	Halobacterium salinarum	64091
Archaea	Archaea	Euryarchaeota	Methanobrevibacter oralis	66851
Archaea	Archaea	Euryarchaeota	Methanobrevibacter sp.	66852
Archaea	Archaea	Euryarchaeota	Thermococcus kodakarensis	69014
Archaea	Archaea	Euryarchaeota	Natrinema pallidum	69527
Archaea	Archaea	Euryarchaeota	Pyrococcus horikoshii	70601
Archaea	Archaea	Euryarchaeota	Thermococcus gorgonarius	71997
Archaea	Archaea	Euryarchaeota	Thermococcus pacificus	71998
Archaea	Archaea	Euryarchaeota	Thermococcus siculi	72803
Archaea	Archaea	Euryarchaeota	Methanothermobacter marburgensis	79929
Archaea	Archaea	Euryarchaeota	Methanofollis tationis	81417
Archaea	Archaea	Euryarchaeota	Methanobrevibacter ruminantium	83816
Archaea	Archaea	Euryarchaeota	Methanoculleus bourgensis	83986
Archaea	Archaea	Euryarchaeota	Natrinema versiforme	88724
Archaea	Archaea	Euryarchaeota	Methanothrix sp.	90426
Archaea	Archaea	Euryarchaeota	Methanoculleus sp.	90427
Archaea	Archaea	Euryarchaeota	Thermococcus waiotapuensis	90909
Archaea	Archaea	Euryarchaeota	Methanimicrococcus blatticola	91560
Archaea	Archaea	Euryarchaeota	Methanocalculus taiwanensis	106207
Archaea	Archaea	Euryarchaeota	Thermococcus aggregans	110163
Archaea	Archaea	Euryarchaeota	Geoglobus ahangari	113653
Archaea	Archaea	Euryarchaeota	Haloferax alexandrinus	114529
Archaea	Archaea	Euryarchaeota	Methanobacterium congolense	118062
Archaea	Archaea	Euryarchaeota	Methanoculleus chikugoensis	118126
Archaea	Archaea	Euryarchaeota	Natrinema thermotolerans	121872
Archaea	Archaea	Euryarchaeota	Thermococcus sp. P6	122420
Archaea	Archaea	Euryarchaeota	Methanofollis aquaemaris	126734
Archaea	Archaea	Euryarchaeota	Thermococcus alcaliphilus	139207
Archaea	Archaea	Euryarchaeota	Methanothermobacter wolfeii	145261
Archaea	Archaea	Euryarchaeota	Methanothermobacter thermautotrophicus	145262
Archaea	Archaea	Euryarchaeota	Methanothermobacter marburgensis	145263
Archaea	Archaea	Euryarchaeota	Halobiforma haloterrestris	148448
Archaea	Archaea	Euryarchaeota	Halopiger aswanensis	148449
Archaea	Archaea	Euryarchaeota	Methanocalculus chunghsingensis	156457
Archaea	Archaea	Euryarchaeota	Thermococcus sp. 9N3	163002
Archaea	Archaea	Euryarchaeota	Thermococcus cleftensis	163003
Archaea	Archaea	Euryarchaeota	Thermococcus sp. CX2	163006
Archaea	Archaea	Euryarchaeota	Thermococcus sibiricus	172049
Archaea	Archaea	Euryarchaeota	uncultured Methanobacterium sp.	176306
Archaea	Archaea	Euryarchaeota	uncultured Methanocorpusculum sp.	176309
Archaea	Archaea	Euryarchaeota	Halococcus dombrowskii	179637
Archaea	Archaea	Euryarchaeota	Haloarcula quadrata	182779
Archaea	Archaea	Euryarchaeota	uncultured Methanomethylovorans sp.	183759
Archaea	Archaea	Euryarchaeota	Pyrococcus furiosus	186497
Archaea	Archaea	Euryarchaeota	Methanothermobacter thermautotrophicus	187420
Archaea	Archaea	Euryarchaeota	Thermococcus radiotolerans	187880
Archaea	Archaea	Euryarchaeota	Methanosarcina acetivorans	188937
Archaea	Archaea	Euryarchaeota	Methanopyrus kandleri	190192
Archaea	Archaea	Euryarchaeota	Methanobrevibacter gottschalkii	190974
Archaea	Archaea	Euryarchaeota	Methanobrevibacter thaueri	190975
Archaea	Archaea	Euryarchaeota	Methanobrevibacter woesei	190976
Archaea	Archaea	Euryarchaeota	Methanobrevibacter wolinii	190977
Archaea	Archaea	Euryarchaeota	Methanosarcina mazei	192952
Archaea	Archaea	Euryarchaeota	Thermococcus nautili	195522
Archaea	Archaea	Euryarchaeota	Methanoculleus submarinus	204050
Archaea	Archaea	Euryarchaeota	Methanosarcina mazei	213585
Archaea	Archaea	Euryarchaeota	uncultured Methanolobus sp.	218300
Archaea	Archaea	Euryarchaeota	Natrinema altunense	222984
Archaea	Archaea	Euryarchaeota	Halobacterium noricense	223182
Archaea	Archaea	Euryarchaeota	Archaeoglobus fulgidus	224325
Archaea	Archaea	Euryarchaeota	Halococcus qingdaonensis	224402
Archaea	Archaea	Euryarchaeota	Methanobrevibacter sp. AbM4	224719
Archaea	Archaea	Euryarchaeota	Thermococcus celericrescens	227598
Archaea	Archaea	Euryarchaeota	Methanolacinia paynteri	230356
Archaea	Archaea	Euryarchaeota	Methanobrevibacter millerae	230361
Archaea	Archaea	Euryarchaeota	Methanocaldococcus jannaschii	243232
Archaea	Archaea	Euryarchaeota	Thermococcus sp. AM4	246969
Archaea	Archaea	Euryarchaeota	Natronolimnobius baerhuensis	253108
Archaea	Archaea	Euryarchaeota	uncultured Methanobrevibacter sp.	253161
Archaea	Archaea	Euryarchaeota	Haloferax sulfurifontis	255616
Archaea	Archaea	Euryarchaeota	Methanococcoides burtonii	259564
Archaea	Archaea	Euryarchaeota	Halorubrum alkaliphilum	261290
Archaea	Archaea	Euryarchaeota	Halorubrum xinjiangense	261291
Archaea	Archaea	Euryarchaeota	uncultured Methanofollis sp.	262500
Archaea	Archaea	Euryarchaeota	uncultured Methanosphaera sp.	262501
Archaea	Archaea	Euryarchaeota	uncultured Methanospirillum sp.	262503
Archaea	Archaea	Euryarchaeota	Halorubrum terrestre	267368
Archaea	Archaea	Euryarchaeota	Methanococcus maripaludis	267377
Archaea	Archaea	Euryarchaeota	Halonotius pteroides	268735
Archaea	Archaea	Euryarchaeota	Natronomonas moolapensis	268739
Archaea	Archaea	Euryarchaeota	Haloarcula marismortui	272569
Archaea	Archaea	Euryarchaeota	Pyrococcus abyssi	272844
Archaea	Archaea	Euryarchaeota	Thermococcus thioreducens	277988
Archaea	Archaea	Euryarchaeota	Haloquadratum walsbyi	293091
Archaea	Archaea	Euryarchaeota	Methanobrevibacter olleyae	294671
Archaea	Archaea	Euryarchaeota	Methanofollis formosanus	299308
Archaea	Archaea	Euryarchaeota	Methanothrix harundinacea	301375
Archaea	Archaea	Euryarchaeota	Natrinema saccharevitans	301967
Archaea	Archaea	Euryarchaeota	Haloferax larsenii	302484
Archaea	Archaea	Euryarchaeota	Methanocella paludicola	304371
Archaea	Archaea	Euryarchaeota	Natronorubrum thiooxidans	308853
Archaea	Archaea	Euryarchaeota	Haloferax volcanii	309800
Archaea	Archaea	Euryarchaeota	Thermococcus kodakarensis	311400
Archaea	Archaea	Euryarchaeota	Methanospirillum hungatei	323259
Archaea	Archaea	Euryarchaeota	Methanococcoides alaskense	325778
Archaea	Archaea	Euryarchaeota	Halorubrum ezzemoulense	337243
Archaea	Archaea	Euryarchaeota	Methanosphaera stadtmanae	339860
Archaea	Archaea	Euryarchaeota	Pyrococcus sp. NA2	342949
Archaea	Archaea	Euryarchaeota	Methanogenium marinum	348610
Archaea	Archaea	Euryarchaeota	Natronomonas pharaonis	348780
Archaea	Archaea	Euryarchaeota	Natronorubrum aibiense	348826
Archaea	Archaea	Euryarchaeota	Methanothrix thermoacetophila	349307
Archaea	Archaea	Euryarchaeota	Methanocella arvoryzae	351160
Archaea	Archaea	Euryarchaeota	Halobacterium jilantaiense	355548
Archaea	Archaea	Euryarchaeota	Halobiforma lacisalsi	358396
Archaea	Archaea	Euryarchaeota	Haloquadratum walsbyi	362976
Archaea	Archaea	Euryarchaeota	Methanoculleus marisnigri	368407
Archaea	Archaea	Euryarchaeota	Halorubrum lipolyticum	368624
Archaea	Archaea	Euryarchaeota	Natrinema longum	370324
Archaea	Archaea	Euryarchaeota	Natrinema ejinorense	373386
Archaea	Archaea	Euryarchaeota	Haloferax prahovense	381852
Archaea	Archaea	Euryarchaeota	Methanobacterium arcticum	386456
Archaea	Archaea	Euryarchaeota	Halorubrum aquaticum	387340
Archaea	Archaea	Euryarchaeota	Archaeoglobus sulfaticallidus	387631
Archaea	Archaea	Euryarchaeota	Methanobrevibacter sp. 87.7	387957
Archaea	Archaea	Euryarchaeota	Thermococcus barophilus	391623
Archaea	Archaea	Euryarchaeota	Methanobacterium alcaliphilum	392018
Archaea	Archaea	Euryarchaeota	Natrinema hispanicum	392421
Archaea	Archaea	Euryarchaeota	Methanoculleus receptaculi	394967
Archaea	Archaea	Euryarchaeota	uncultured Halorubrum sp.	399555
Archaea	Archaea	Euryarchaeota	Methanococcus maripaludis	402880
Archaea	Archaea	Euryarchaeota	Methanococcus vannielii	406327
Archaea	Archaea	Euryarchaeota	Natrinema sp. J7-2	406552
Archaea	Archaea	Euryarchaeota	Methanobacterium veterum	408577
Archaea	Archaea	Euryarchaeota	Methanocorpusculum labreanum	410358
Archaea	Archaea	Euryarchaeota	Halorubrum cibi	413815
Archaea	Archaea	Euryarchaeota	Halorubrum halophilum	413816
Archaea	Archaea	Euryarchaeota	Halorubrum lacusprofundi	416348
Archaea	Archaea	Euryarchaeota	Methanococcus aeolicus	419665
Archaea	Archaea	Euryarchaeota	Methanobrevibacter smithii	420247
Archaea	Archaea	Euryarchaeota	Methanoculleus sp. 10	430615
Archaea	Archaea	Euryarchaeota	Methanoregula boonei	456442
Archaea	Archaea	Euryarchaeota	Halogeometricum borinquense	469382
Archaea	Archaea	Euryarchaeota	Halobacterium salinarum	478009
Archaea	Archaea	Euryarchaeota	Methanobrevibacter smithii	483214
Archaea	Archaea	Euryarchaeota	Halomicrobium mukohataei	485914
Archaea	Archaea	Euryarchaeota	Methanolobus profundi	487685
Archaea	Archaea	Euryarchaeota	Methanomicrobium antiquum	487686
Archaea	Archaea	Euryarchaeota	Methanofollis ethanolicus	488124
Archaea	Archaea	Euryarchaeota	Halarchaeum rubridurum	489911
Archaea	Archaea	Euryarchaeota	Halarchaeum nitratireducens	489913
Archaea	Archaea	Euryarchaeota	Methanolobus chelungpuianus	502115
Archaea	Archaea	Euryarchaeota	Halorhabdus utahensis	519442
Archaea	Archaea	Euryarchaeota	Methanobrevibacter smithii	521002
Archaea	Archaea	Euryarchaeota	Methanosphaerula palustris	521011
Archaea	Archaea	Euryarchaeota	Haloferax mediterranei	523841
Archaea	Archaea	Euryarchaeota	Methanococcus voltae	523842
Archaea	Archaea	Euryarchaeota	Methanohalophilus portucalensis	523843
Archaea	Archaea	Euryarchaeota	Methanosarcina thermophila	523844
Archaea	Archaea	Euryarchaeota	Methanothermococcus thermolithotrophicus	523845
Archaea	Archaea	Euryarchaeota	Thermococcus litoralis	523849
Archaea	Archaea	Euryarchaeota	Thermococcus onnurineus	523850
Archaea	Archaea	Euryarchaeota	Methanoculleus horonobensis	528314
Archaea	Archaea	Euryarchaeota	Pyrococcus yayanosii	529709
Archaea	Archaea	Euryarchaeota	Methanolobus zinderi	536044
Archaea	Archaea	Euryarchaeota	Haloterrigena turkmenica	543526
Archaea	Archaea	Euryarchaeota	Methanolinea mesophila	547055
Archaea	Archaea	Euryarchaeota	Methanohalophilus mahii	547558
Archaea	Archaea	Euryarchaeota	Natrialba magadii	547559
Archaea	Archaea	Euryarchaeota	Halogranum rubrum	553466
Archaea	Archaea	Euryarchaeota	Halopelagius inordinatus	553467
Archaea	Archaea	Euryarchaeota	Haladaptatus litoreus	553468
Archaea	Archaea	Euryarchaeota	Halogeometricum rufum	553469
Archaea	Archaea	Euryarchaeota	Salarchaeum japonicum	555573
Archaea	Archaea	Euryarchaeota	Haloplanus vescus	555874
Archaea	Archaea	Euryarchaeota	Halogeometricum limi	555875
Archaea	Archaea	Euryarchaeota	Natronoarchaeum philippinense	558529
Archaea	Archaea	Euryarchaeota	Geoglobus acetivorans	565033
Archaea	Archaea	Euryarchaeota	Archaeoglobus profundus	572546
Archaea	Archaea	Euryarchaeota	Methanocaldococcus fervens	573064
Archaea	Archaea	Euryarchaeota	Methanocaldococcus vulcanius	579137
Archaea	Archaea	Euryarchaeota	Thermococcus paralvinellae	582419
Archaea	Archaea	Euryarchaeota	Palaeococcus ferrophilus	588319
Archaea	Archaea	Euryarchaeota	Natronorubrum daqingense	588898
Archaea	Archaea	Euryarchaeota	Ferroglobus placidus	589924
Archaea	Archaea	Euryarchaeota	Thermococcus gammatolerans	593117
Archaea	Archaea	Euryarchaeota	Methanoregula formicica	593750
Archaea	Archaea	Euryarchaeota	Thermococcus sibiricus	604354
Archaea	Archaea	Euryarchaeota	Halostagnicola kamekurae	619731
Archaea	Archaea	Euryarchaeota	Halorubrum sp. PV6	634157
Archaea	Archaea	Euryarchaeota	Haloarcula hispanica	634497
Archaea	Archaea	Euryarchaeota	Methanobrevibacter ruminantium	634498
Archaea	Archaea	Euryarchaeota	Methanococcus maripaludis	637914
Archaea	Archaea	Euryarchaeota	Methanococcus maripaludis	637915
Archaea	Archaea	Euryarchaeota	Natronorubrum sediminis	640943
Archaea	Archaea	Euryarchaeota	Methanocaldococcus sp. FS406-22	644281
Archaea	Archaea	Euryarchaeota	Methanohalobium evestigatum	644295
Archaea	Archaea	Euryarchaeota	Methanothermococcus okinawensis	647113
Archaea	Archaea	Euryarchaeota	Methanotorris formicicus	647171
Archaea	Archaea	Euryarchaeota	Halorussus rarus	660515
Archaea	Archaea	Euryarchaeota	Halobellus clavatus	660517
Archaea	Archaea	Euryarchaeota	Halorientalis regularis	660518
Archaea	Archaea	Euryarchaeota	Halogranum amylolyticum	660520
Archaea	Archaea	Euryarchaeota	Halogranum gelatinilyticum	660521
Archaea	Archaea	Euryarchaeota	Haloplanus aerogenes	660522
Archaea	Archaea	Euryarchaeota	Haloarcula californiae	662475
Archaea	Archaea	Euryarchaeota	Haloarcula sinaiiensis	662476
Archaea	Archaea	Euryarchaeota	Haloarcula vallismortis	662477
Archaea	Archaea	Euryarchaeota	Haloferax denitrificans	662478
Archaea	Archaea	Euryarchaeota	Haloferax mucosum	662479
Archaea	Archaea	Euryarchaeota	Haloferax sulfurifontis	662480
Archaea	Archaea	Euryarchaeota	Methanospirillum lacunae	668570
Archaea	Archaea	Euryarchaeota	Halomarina oriensis	671145
Archaea	Archaea	Euryarchaeota	Methanosalsum zhilinae	679901
Archaea	Archaea	Euryarchaeota	Methanolacinia petrolearia	679926
Archaea	Archaea	Euryarchaeota	Methanothermobacter tenebrarum	680118
Archaea	Archaea	Euryarchaeota	Archaeoglobus veneficus	693661
Archaea	Archaea	Euryarchaeota	Natronococcus occultus	694430
Archaea	Archaea	Euryarchaeota	Methanomicrobium mobile	694440
Archaea	Archaea	Euryarchaeota	Halolamina pelagica	699431
Archaea	Archaea	Euryarchaeota	Halobellus limi	699433
Archaea	Archaea	Euryarchaeota	Methanobacterium petrolearium	710190
Archaea	Archaea	Euryarchaeota	Methanobacterium ferruginis	710191
Archaea	Archaea	Euryarchaeota	Natrarchaeobaculum aegyptiacum	745377
Archaea	Archaea	Euryarchaeota	Halobacterium sp. DL1	751944
Archaea	Archaea	Euryarchaeota	Haloarchaeobius litoreus	755306
Archaea	Archaea	Euryarchaeota	Salinigranum rubrum	755307
Archaea	Archaea	Euryarchaeota	Halorubellus salinus	755309
Archaea	Archaea	Euryarchaeota	Halobellus litoreus	755310
Archaea	Archaea	Euryarchaeota	Natronoarchaeum rubrum	755311
Archaea	Archaea	Euryarchaeota	halophilic archaeon DL31	756883
Archaea	Archaea	Euryarchaeota	Halorubrum salinum	767517
Archaea	Archaea	Euryarchaeota	Halomicrobium zhouii	767519
Archaea	Archaea	Euryarchaeota	Haloquadratum walsbyi	768065
Archaea	Archaea	Euryarchaeota	Methanocalculus alkaliphilus	768730
Archaea	Archaea	Euryarchaeota	Methanosalsum natronophilum	768733
Archaea	Archaea	Euryarchaeota	Halalkalicoccus jeotgali	795797
Archaea	Archaea	Euryarchaeota	Methanosarcina barkeri	796385
Archaea	Archaea	Euryarchaeota	Halosimplex carlsbadense	797114
Archaea	Archaea	Euryarchaeota	Haladaptatus paucihalophilus	797209
Archaea	Archaea	Euryarchaeota	Halopiger xanaduensis	797210
Archaea	Archaea	Euryarchaeota	Halostagnicola larsenii	797299
Archaea	Archaea	Euryarchaeota	Halovivax ruber	797302
Archaea	Archaea	Euryarchaeota	Natrinema pellirubrum	797303
Archaea	Archaea	Euryarchaeota	Natronobacterium gregoryi	797304
Archaea	Archaea	Euryarchaeota	Methanothermobacter sp. CaT2	866790
Archaea	Archaea	Euryarchaeota	Methanomethylovorans hollandica	867904
Archaea	Archaea	Euryarchaeota	Methanobacterium paludis	868131
Archaea	Archaea	Euryarchaeota	Halosimplex pelagicum	869886
Archaea	Archaea	Euryarchaeota	Salinarchaeum laminariae	869888
Archaea	Archaea	Euryarchaeota	Halosimplex rubrum	869889
Archaea	Archaea	Euryarchaeota	Halovenus rubra	869890
Archaea	Archaea	Euryarchaeota	Halohasta litorea	869891
Archaea	Archaea	Euryarchaeota	Haloplanus ruber	869892
Archaea	Archaea	Euryarchaeota	Methanobacterium lacus	877455
Archaea	Archaea	Euryarchaeota	Methanotorris igneus	880724
Archaea	Archaea	Euryarchaeota	Candidatus Nanosalina sp. J07AB43	889948
Archaea	Archaea	Euryarchaeota	Halovenus aranensis	890420
Archaea	Archaea	Euryarchaeota	Methanobrevibacter smithii	911116
Archaea	Archaea	Euryarchaeota	Methanobrevibacter smithii	911121
Archaea	Archaea	Euryarchaeota	Methanobrevibacter smithii	911122
Archaea	Archaea	Euryarchaeota	Methanobrevibacter smithii	911123
Archaea	Archaea	Euryarchaeota	Methanobrevibacter smithii	911124
Archaea	Archaea	Euryarchaeota	Methanobrevibacter smithii	911126
Archaea	Archaea	Euryarchaeota	Methanobrevibacter smithii	911127
Archaea	Archaea	Euryarchaeota	Methanobrevibacter smithii	911128
Archaea	Archaea	Euryarchaeota	Methanobrevibacter smithii	911130
Archaea	Archaea	Euryarchaeota	Methanobrevibacter smithii	911131
Archaea	Archaea	Euryarchaeota	Methanobrevibacter smithii	911132
Archaea	Archaea	Euryarchaeota	Methanobrevibacter smithii	911133
Archaea	Archaea	Euryarchaeota	Methanobrevibacter smithii	911134
Archaea	Archaea	Euryarchaeota	Methanobrevibacter smithii	911135
Archaea	Archaea	Euryarchaeota	Thermococcus sp. PK	913025
Archaea	Archaea	Euryarchaeota	Haloplanus natans	926690
Archaea	Archaea	Euryarchaeota	Halococcus morrhuae	931277
Archaea	Archaea	Euryarchaeota	Halobellus salinus	931585
Archaea	Archaea	Euryarchaeota	Haloarcula sebkhae	932660
Archaea	Archaea	Euryarchaeota	Methanoplanus limicola	937775
Archaea	Archaea	Euryarchaeota	Methanothrix soehngenii	990316
Archaea	Archaea	Euryarchaeota	Haloarchaeobius iranensis	996166
Archaea	Archaea	Euryarchaeota	uncultured Methanoregula sp.	1005933
Archaea	Archaea	Euryarchaeota	Haladaptatus pallidirubidus	1008152
Archaea	Archaea	Euryarchaeota	Halalkalicoccus paucihalophilus	1008153
Archaea	Archaea	Euryarchaeota	Halobaculum magnesiiphilum	1017351
Archaea	Archaea	Euryarchaeota	Halorhabdus tiamatea	1033806
Archaea	Archaea	Euryarchaeota	Methanosarcina soligelidi	1036677
Archaea	Archaea	Euryarchaeota	Methanosarcina spelaei	1036679
Archaea	Archaea	Euryarchaeota	Methanocella conradii	1041930
Archaea	Archaea	Euryarchaeota	Thermococcus sp. 4557	1042877
Archaea	Archaea	Euryarchaeota	Natronomonas gomsonensis	1046043
Archaea	Archaea	Euryarchaeota	Halopenitus persicus	1048396
Archaea	Archaea	Euryarchaeota	Methanococcus maripaludis	1053692
Archaea	Archaea	Euryarchaeota	Halomicrobium katesii	1069082
Archaea	Archaea	Euryarchaeota	Halonotius sp. J07HN4	1070774
Archaea	Archaea	Euryarchaeota	haloarchaeon 3A1-DGR	1071085
Archaea	Archaea	Euryarchaeota	Candidatus Haloredivivus sp. G17	1072681
Archaea	Archaea	Euryarchaeota	Halarchaeum solikamskense	1073081
Archaea	Archaea	Euryarchaeota	Halohasta litchfieldiae	1073996
Archaea	Archaea	Euryarchaeota	Methanosphaera cuniculi	1077256
Archaea	Archaea	Euryarchaeota	halophilic archaeon J07HX64	1085028
Archaea	Archaea	Euryarchaeota	halophilic archaeon J07HB67	1085029
Archaea	Archaea	Euryarchaeota	Methanolobus tindarius	1090322
Archaea	Archaea	Euryarchaeota	Methanolobus psychrophilus	1094980
Archaea	Archaea	Euryarchaeota	Natronorubrum texcoconense	1095776
Archaea	Archaea	Euryarchaeota	Natronobacterium texcoconense	1095778
Archaea	Archaea	Euryarchaeota	Methanothrix harundinacea	1110509
Archaea	Archaea	Euryarchaeota	Natronorubrum tibetense	1114856
Archaea	Archaea	Euryarchaeota	Halorubrum ezzemoulense	1121945
Archaea	Archaea	Euryarchaeota	Methanobrevibacter gottschalkii	1122229
Archaea	Archaea	Euryarchaeota	Methanocorpusculum bavaricum	1122230
Archaea	Archaea	Euryarchaeota	Methermicoccus shengliensis	1122233
Archaea	Archaea	Euryarchaeota	Salinirubrum litoreum	1126234
Archaea	Archaea	Euryarchaeota	Halobellus inordinatus	1126236
Archaea	Archaea	Euryarchaeota	Halobellus rarus	1126237
Archaea	Archaea	Euryarchaeota	Halorussus ruber	1126238
Archaea	Archaea	Euryarchaeota	Halorubrum rubrum	1126240
Archaea	Archaea	Euryarchaeota	Halorientalis brevis	1126241
Archaea	Archaea	Euryarchaeota	Halorussus amylolyticus	1126242
Archaea	Archaea	Euryarchaeota	Haloplanus salinus	1126245
Archaea	Archaea	Euryarchaeota	Halococcus hamelinensis	1132509
Archaea	Archaea	Euryarchaeota	Thermococcus zilligii	1151117
Archaea	Archaea	Euryarchaeota	Natrinema sp. J7-1	1172566
Archaea	Archaea	Euryarchaeota	Halorubrum sp. AJ67	1173487
Archaea	Archaea	Euryarchaeota	Methanocella conradii	1175444
Archaea	Archaea	Euryarchaeota	Pyrococcus sp. ST04	1183377
Archaea	Archaea	Euryarchaeota	Pyrococcus furiosus	1185654
Archaea	Archaea	Euryarchaeota	Natrinema salaciae	1186196
Archaea	Archaea	Euryarchaeota	Halarchaeum grantii	1193105
Archaea	Archaea	Euryarchaeota	Halorubrum sp. T3	1194088
Archaea	Archaea	Euryarchaeota	Methanocalculus sp. AMF5	1198257
Archaea	Archaea	Euryarchaeota	Haloarchaeobius amylolyticus	1198296
Archaea	Archaea	Euryarchaeota	Haloarchaeobius salinus	1198298
Archaea	Archaea	Euryarchaeota	Salinirussus salinus	1198300
Archaea	Archaea	Euryarchaeota	Halosimplex litoreum	1198301
Archaea	Archaea	Euryarchaeota	Methanococcoides sp. AM1	1201011
Archaea	Archaea	Euryarchaeota	Methanococcoides sp. NM1	1201013
Archaea	Archaea	Euryarchaeota	Methanoculleus bourgensis	1201294
Archaea	Archaea	Euryarchaeota	Halolamina salifodinae	1202767
Archaea	Archaea	Euryarchaeota	Natrinema salifodinae	1202768
Archaea	Archaea	Euryarchaeota	Methanobacterium formicicum	1204725
Archaea	Archaea	Euryarchaeota	Halogranum salarium	1210908
Archaea	Archaea	Euryarchaeota	Methanobrevibacter boviskoreani	1214066
Archaea	Archaea	Euryarchaeota	Methanobacterium sp. Maddingley MBC34	1220534
Archaea	Archaea	Euryarchaeota	Haloarcula amylolytica	1227452
Archaea	Archaea	Euryarchaeota	Haloarcula japonica	1227453
Archaea	Archaea	Euryarchaeota	Halobiforma nitratireducens	1227454
Archaea	Archaea	Euryarchaeota	Halococcus saccharolyticus	1227455
Archaea	Archaea	Euryarchaeota	Halococcus salifodinae	1227456
Archaea	Archaea	Euryarchaeota	Halococcus thailandensis	1227457
Archaea	Archaea	Euryarchaeota	Haloferax alexandrinus	1227458
Archaea	Archaea	Euryarchaeota	Haloferax gibbonsii	1227459
Archaea	Archaea	Euryarchaeota	Haloferax larsenii	1227460
Archaea	Archaea	Euryarchaeota	Haloferax prahovense	1227461
Archaea	Archaea	Euryarchaeota	Haloferax sp. ATCC BAA-644	1227462
Archaea	Archaea	Euryarchaeota	Haloferax sp. ATCC BAA-645	1227463
Archaea	Archaea	Euryarchaeota	Haloferax sp. ATCC BAA-646	1227464
Archaea	Archaea	Euryarchaeota	Halorubrum californiense	1227465
Archaea	Archaea	Euryarchaeota	Halorubrum coriense	1227466
Archaea	Archaea	Euryarchaeota	Halorubrum distributum	1227467
Archaea	Archaea	Euryarchaeota	Halorubrum distributum	1227468
Archaea	Archaea	Euryarchaeota	Halorubrum hochstenium	1227481
Archaea	Archaea	Euryarchaeota	Halorubrum lipolyticum	1227482
Archaea	Archaea	Euryarchaeota	Halorubrum litoreum	1227483
Archaea	Archaea	Euryarchaeota	Halorubrum saccharovorum	1227484
Archaea	Archaea	Euryarchaeota	Halorubrum tebenquichense	1227485
Archaea	Archaea	Euryarchaeota	Halorubrum terrestre	1227486
Archaea	Archaea	Euryarchaeota	Halogeometricum pallidum	1227487
Archaea	Archaea	Euryarchaeota	Haloterrigena salina	1227488
Archaea	Archaea	Euryarchaeota	Natrinema thermotolerans	1227489
Archaea	Archaea	Euryarchaeota	Halovivax asiaticus	1227490
Archaea	Archaea	Euryarchaeota	Natrialba aegyptia	1227491
Archaea	Archaea	Euryarchaeota	Natrialba chahannaoensis	1227492
Archaea	Archaea	Euryarchaeota	Natrialba hulunbeirensis	1227493
Archaea	Archaea	Euryarchaeota	Natrinema altunense	1227494
Archaea	Archaea	Euryarchaeota	Natrinema pallidum	1227495
Archaea	Archaea	Euryarchaeota	Natrinema versiforme	1227496
Archaea	Archaea	Euryarchaeota	Natronococcus amylolyticus	1227497
Archaea	Archaea	Euryarchaeota	Natronococcus jeotgali	1227498
Archaea	Archaea	Euryarchaeota	Natronolimnohabitans innermongolicus	1227499
Archaea	Archaea	Euryarchaeota	Natronorubrum bangense	1227500
Archaea	Archaea	Euryarchaeota	Haloarcula argentinensis	1230451
Archaea	Archaea	Euryarchaeota	Haloferax lucentense	1230452
Archaea	Archaea	Euryarchaeota	Haloferax elongans	1230453
Archaea	Archaea	Euryarchaeota	Halorubrum aidingense	1230454
Archaea	Archaea	Euryarchaeota	Halorubrum arcis	1230455
Archaea	Archaea	Euryarchaeota	Halorubrum kocurii	1230456
Archaea	Archaea	Euryarchaeota	Natrinema limicola	1230457
Archaea	Archaea	Euryarchaeota	Natrialba taiwanensis	1230458
Archaea	Archaea	Euryarchaeota	Natrinema gari	1230459
Archaea	Archaea	Euryarchaeota	Natronorubrum sulfidifaciens	1230460
Archaea	Archaea	Euryarchaeota	Halococcus agarilyticus	1232219
Archaea	Archaea	Euryarchaeota	Halopelagius longus	1236180
Archaea	Archaea	Euryarchaeota	Methanosarcina mazei	1236903
Archaea	Archaea	Euryarchaeota	Haloquadratum walsbyi	1238424
Archaea	Archaea	Euryarchaeota	Haloquadratum walsbyi	1238425
Archaea	Archaea	Euryarchaeota	Haloquadratum sp. J07HQX50	1238426
Archaea	Archaea	Euryarchaeota	Halonotius sp. J07HN6	1238427
Archaea	Archaea	Euryarchaeota	Halorubrum sp. J07HR59	1238428
Archaea	Archaea	Euryarchaeota	Halarchaeum acidiphilum	1261545
Archaea	Archaea	Euryarchaeota	Methanoculleus sp. CAG:1088	1262903
Archaea	Archaea	Euryarchaeota	Methanobrevibacter smithii	1263088
Archaea	Archaea	Euryarchaeota	Halococcus sediminicola	1264579
Archaea	Archaea	Euryarchaeota	Halopenitus malekzadehii	1267564
Archaea	Archaea	Euryarchaeota	Methanospirillum stamsii	1277351
Archaea	Archaea	Euryarchaeota	Thermococcus celer	1293037
Archaea	Archaea	Euryarchaeota	Methanobrevibacter arboriphilus	1293039
Archaea	Archaea	Euryarchaeota	Methanogenium cariaci	1293041
Archaea	Archaea	Euryarchaeota	Methanoculleus chikugoensis	1293042
Archaea	Archaea	Euryarchaeota	Halopiger djelfimassiliensis	1293047
Archaea	Archaea	Euryarchaeota	Halopiger goleimassiliensis	1293048
Archaea	Archaea	Euryarchaeota	Haloferax sp. BAB-2207	1296625
Archaea	Archaea	Euryarchaeota	Methanosarcina barkeri	1298606
Archaea	Archaea	Euryarchaeota	Methanobrevibacter arboriphilus	1300164
Archaea	Archaea	Euryarchaeota	Methanocaldococcus bathoardescens	1301915
Archaea	Archaea	Euryarchaeota	Candidatus Halobonum tyrrellensis	1324957
Archaea	Archaea	Euryarchaeota	halophilic archaeon J07HX5	1325472
Archaea	Archaea	Euryarchaeota	Salinarchaeum sp. Harcht-Bsk1	1333523
Archaea	Archaea	Euryarchaeota	Halobacterium rubrum	1341552
Archaea	Archaea	Euryarchaeota	Palaeococcus pacificus	1343739
Archaea	Archaea	Euryarchaeota	Archaeoglobus fulgidus	1344584
Archaea	Archaea	Euryarchaeota	Methanobrevibacter boviskoreani	1348249
Archaea	Archaea	Euryarchaeota	Methanococcoides vulcani	1353158
Archaea	Archaea	Euryarchaeota	Halorubrum rutilum	1364933
Archaea	Archaea	Euryarchaeota	Halorussus salinus	1364935
Archaea	Archaea	Euryarchaeota	Salinigranum salinum	1364937
Archaea	Archaea	Euryarchaeota	Halobium salinum	1364940
Archaea	Archaea	Euryarchaeota	Salinirubellus salinus	1364945
Archaea	Archaea	Euryarchaeota	Halorientalis persicus	1367881
Archaea	Archaea	Euryarchaeota	Halobellus ramosii	1379040
Archaea	Archaea	Euryarchaeota	Methanobacterium sp. MB1	1379702
Archaea	Archaea	Euryarchaeota	Halolamina rubra	1380430
Archaea	Archaea	Euryarchaeota	Halorhabdus sp. CBA1104	1380432
Archaea	Archaea	Euryarchaeota	Halocalculus aciditolerans	1383812
Archaea	Archaea	Euryarchaeota	Halorubrum sp. Ea8	1383841
Archaea	Archaea	Euryarchaeota	Halorubrum sp. C191	1383842
Archaea	Archaea	Euryarchaeota	Halorubrum sp. Eb13	1383843
Archaea	Archaea	Euryarchaeota	Halorubrum persicum	1383844
Archaea	Archaea	Euryarchaeota	Halorubrum sp. Ib24	1383850
Archaea	Archaea	Euryarchaeota	Halorubrum halodurans	1383851
Archaea	Archaea	Euryarchaeota	Candidatus Methanoperedens nitroreducens	1392998
Archaea	Archaea	Euryarchaeota	Methanobrevibacter arboriphilus	1401244
Archaea	Archaea	Euryarchaeota	Halobacterium hubeiense	1407499
Archaea	Archaea	Euryarchaeota	Methanobrevibacter wolinii	1410664
Archaea	Archaea	Euryarchaeota	Methanobrevibacter oralis	1415626
Archaea	Archaea	Euryarchaeota	Natrinema mahii	1416969
Archaea	Archaea	Euryarchaeota	Haloarcula hispanica	1417673
Archaea	Archaea	Euryarchaeota	Halorubrum sp. SD626R	1419722
Archaea	Archaea	Euryarchaeota	Halomicroarcula pellucida	1427151
Archaea	Archaea	Euryarchaeota	Haloarcula salina	1429914
Archaea	Archaea	Euryarchaeota	Halomicroarcula limicola	1429915
Archaea	Archaea	Euryarchaeota	Methanohalophilus levihalophilus	1431282
Archaea	Archaea	Euryarchaeota	Thermococcus guaymasensis	1432656
Archaea	Archaea	Euryarchaeota	Halorubrum laminariae	1433523
Archaea	Archaea	Euryarchaeota	Methanosarcina sp. Kolksee	1434099
Archaea	Archaea	Euryarchaeota	Methanosarcina sp. MTP4	1434100
Archaea	Archaea	Euryarchaeota	Methanosarcina sp. WH1	1434102
Archaea	Archaea	Euryarchaeota	Methanosarcina sp. WWM596	1434103
Archaea	Archaea	Euryarchaeota	Methanococcoides methylutens	1434104
Archaea	Archaea	Euryarchaeota	Methanosarcina barkeri	1434106
Archaea	Archaea	Euryarchaeota	Methanosarcina barkeri	1434107
Archaea	Archaea	Euryarchaeota	Methanosarcina barkeri	1434108
Archaea	Archaea	Euryarchaeota	Methanosarcina barkeri	1434109
Archaea	Archaea	Euryarchaeota	Methanosarcina horonobensis	1434110
Archaea	Archaea	Euryarchaeota	Methanosarcina lacustris	1434111
Archaea	Archaea	Euryarchaeota	Methanosarcina mazei	1434113
Archaea	Archaea	Euryarchaeota	Methanosarcina mazei	1434114
Archaea	Archaea	Euryarchaeota	Methanosarcina mazei	1434115
Archaea	Archaea	Euryarchaeota	Methanosarcina mazei	1434116
Archaea	Archaea	Euryarchaeota	Methanosarcina mazei	1434117
Archaea	Archaea	Euryarchaeota	Methanosarcina siciliae	1434118
Archaea	Archaea	Euryarchaeota	Methanosarcina siciliae	1434119
Archaea	Archaea	Euryarchaeota	Methanosarcina siciliae	1434120
Archaea	Archaea	Euryarchaeota	Methanosarcina thermophila	1434121
Archaea	Archaea	Euryarchaeota	Methanosarcina thermophila	1434122
Archaea	Archaea	Euryarchaeota	Methanosarcina vacuolata	1434123
Archaea	Archaea	Euryarchaeota	Halobellus rufus	1448860
Archaea	Archaea	Euryarchaeota	Methanosphaera sp. ISO3-F5	1452353
Archaea	Archaea	Euryarchaeota	methanogenic archaeon mixed culture ISO4-G1	1452364
Archaea	Archaea	Euryarchaeota	Halovivax limisalsi	1453760
Archaea	Archaea	Euryarchaeota	Haladaptatus cibarius	1455608
Archaea	Archaea	Euryarchaeota	Natrinema thermotolerans	1455609
Archaea	Archaea	Euryarchaeota	Halapricum salinum	1457250
Archaea	Archaea	Euryarchaeota	Haloferax massiliensis	1476858
Archaea	Archaea	Euryarchaeota	Halolamina sediminis	1480675
Archaea	Archaea	Euryarchaeota	Halorubrum sp. Ea1	1480718
Archaea	Archaea	Euryarchaeota	Halorubrum sp. Hd13	1480728
Archaea	Archaea	Euryarchaeota	Halorubrum sp. C3	1483399
Archaea	Archaea	Euryarchaeota	Halorubrum sp. E3	1483400
Archaea	Archaea	Euryarchaeota	Methanosarcina sp. 2.H.T.1A.15	1483596
Archaea	Archaea	Euryarchaeota	Methanosarcina sp. 2.H.T.1A.3	1483597
Archaea	Archaea	Euryarchaeota	Methanosarcina sp. 2.H.T.1A.8	1483598
Archaea	Archaea	Euryarchaeota	Methanosarcina sp. 2.H.T.1A.6	1483599
Archaea	Archaea	Euryarchaeota	Methanosarcina sp. 2.H.A.1B.4	1483600
Archaea	Archaea	Euryarchaeota	Methanosarcina sp. 1.H.A.2.2	1483601
Archaea	Archaea	Euryarchaeota	Methanosarcina sp. 1.H.T.1A.1	1483602
Archaea	Archaea	Euryarchaeota	Halovivax cerinus	1487865
Archaea	Archaea	Euryarchaeota	Halostagnicola sp. A56	1495067
Archaea	Archaea	Euryarchaeota	Methanoculleus sp. MH98A	1495314
Archaea	Archaea	Euryarchaeota	Methanobacterium sp. SMA-27	1495336
Archaea	Archaea	Euryarchaeota	Halorubrum sp. BV1	1498500
Archaea	Archaea	Euryarchaeota	Thermococcus eurythermalis	1505907
Archaea	Archaea	Euryarchaeota	Haloferax sp. ATB1	1508454
Archaea	Archaea	Euryarchaeota	Halovenus salina	1510225
Archaea	Archaea	Euryarchaeota	Haloprofundus marisrubri	1514971
Archaea	Archaea	Euryarchaeota	Halolamina litorea	1515593
Archaea	Archaea	Euryarchaeota	Salinigranum marinum	1515595
Archaea	Archaea	Euryarchaeota	Haloferax sp. Q22	1526048
Archaea	Archaea	Euryarchaeota	Halorubrum yunnanense	1526162
Archaea	Archaea	Euryarchaeota	Halorubrum sp. SP3	1537265
Archaea	Archaea	Euryarchaeota	Halorubrum sp. SP9	1537267
Archaea	Archaea	Euryarchaeota	Haloferax profundi	1544718
Archaea	Archaea	Euryarchaeota	Haloferax marisrubri	1544719
Archaea	Archaea	Euryarchaeota	Halostella salina	1547897
Archaea	Archaea	Euryarchaeota	Haloplanus rubicundus	1547898
Archaea	Archaea	Euryarchaeota	Methanoculleus taiwanensis	1550565
Archaea	Archaea	Euryarchaeota	Methanoculleus sediminis	1550566
Archaea	Archaea	Euryarchaeota	Halosolutus halophilus	1552990
Archaea	Archaea	Euryarchaeota	Methanosphaera sp. WGK6	1561964
Archaea	Archaea	Euryarchaeota	Natribaculum luteum	1586232
Archaea	Archaea	Euryarchaeota	Halomicrobium urmianum	1586233
Archaea	Archaea	Euryarchaeota	Thermococcus sp. EP1	1591054
Archaea	Archaea	Euryarchaeota	Haloarcula sp. CBA1115	1592728
Archaea	Archaea	Euryarchaeota	Halanaeroarchaeum sulfurireducens	1604004
Archaea	Archaea	Euryarchaeota	Natrinema sp. CBA1119	1608465
Archaea	Archaea	Euryarchaeota	Pyrococcus kukulkanii	1609559
Archaea	Archaea	Euryarchaeota	Methanobrevibacter sp. YE315	1609968
Archaea	Archaea	Euryarchaeota	Methanobacterium aggregans	1615586
Archaea	Archaea	Euryarchaeota	Haloarcula sp. K1	1622207
Archaea	Archaea	Euryarchaeota	Thermococcales archaeon 44_46	1635283
Archaea	Archaea	Euryarchaeota	Methanobacteriaceae archaeon 41_258	1635284
Archaea	Archaea	Euryarchaeota	Thermococcus sp. 18S1	1638210
Archaea	Archaea	Euryarchaeota	Thermococcus sp. 21S7	1638221
Archaea	Archaea	Euryarchaeota	Thermococcus sp. 21S9	1638223
Archaea	Archaea	Euryarchaeota	Thermococcus sp. Bubb.Bath	1638242
Archaea	Archaea	Euryarchaeota	Thermococcus sp. ES12	1638246
Archaea	Archaea	Euryarchaeota	Thermococcus sp. GR4	1638254
Archaea	Archaea	Euryarchaeota	Thermococcus sp. GR5	1638255
Archaea	Archaea	Euryarchaeota	Thermococcus sp. GR6	1638256
Archaea	Archaea	Euryarchaeota	Thermococcus sp. GR7	1638257
Archaea	Archaea	Euryarchaeota	Thermococcus sp. JdF3	1638258
Archaea	Archaea	Euryarchaeota	Thermococcus sp. LS1	1638259
Archaea	Archaea	Euryarchaeota	Thermococcus sp. LS2	1638260
Archaea	Archaea	Euryarchaeota	Thermococcus sp. M36	1638261
Archaea	Archaea	Euryarchaeota	Thermococcus sp. M39	1638262
Archaea	Archaea	Euryarchaeota	Thermococcus sp. MAR1	1638263
Archaea	Archaea	Euryarchaeota	Thermococcus sp. MV11	1638267
Archaea	Archaea	Euryarchaeota	Thermococcus sp. MV5	1638272
Archaea	Archaea	Euryarchaeota	Thermococcus sp. 40_45	1641381
Archaea	Archaea	Euryarchaeota	Methanocalculus sp. 52_23	1641382
Archaea	Archaea	Euryarchaeota	Methanobacterium sp. 42_16	1641383
Archaea	Archaea	Euryarchaeota	Methanomicrobiales archaeon 53_19	1641394
Archaea	Archaea	Euryarchaeota	Methanosarcina sp. 795	1653396
Archaea	Archaea	Euryarchaeota	Candidatus Methanoculleus thermohydrogenotrophicum	1671625
Archaea	Archaea	Euryarchaeota	Methanoculleus sp. DTU007	1671626
Archaea	Archaea	Euryarchaeota	Thermococcus sp. 2319x1	1674923
Archaea	Archaea	Euryarchaeota	Haloparvum sedimenti	1678448
Archaea	Archaea	Euryarchaeota	Natronobiforma cellulositropha	1679076
Archaea	Archaea	Euryarchaeota	Natrarchaeobius chitinivorans	1679083
Archaea	Archaea	Euryarchaeota	Natrarchaeobius halalkaliphilus	1679091
Archaea	Archaea	Euryarchaeota	Natronolimnobius sp. AArcel1	1679093
Archaea	Archaea	Euryarchaeota	Halococcoides cellulosivorans	1679096
Archaea	Archaea	Euryarchaeota	Haladaptatus sp. R4	1679489
Archaea	Archaea	Euryarchaeota	Natrinema halophilum	1699371
Archaea	Archaea	Euryarchaeota	Natronorubrum halophilum	1702106
Archaea	Archaea	Euryarchaeota	Haloarcula rubripromontorii	1705562
Archaea	Archaea	Euryarchaeota	Candidatus Methanofastidiosum methylthiophilus	1705564
Archaea	Archaea	Euryarchaeota	Halorussus litoreus	1710536
Archaea	Archaea	Euryarchaeota	Halorussus halobius	1710537
Archaea	Archaea	Euryarchaeota	Halosimplex salinum	1710538
Archaea	Archaea	Euryarchaeota	Natrinema zhouii	1710539
Archaea	Archaea	Euryarchaeota	Natronomonas salina	1710540
Archaea	Archaea	Euryarchaeota	Thermococcus piezophilus	1712654
Archaea	Archaea	Euryarchaeota	Methanosarcina flavescens	1715806
Archaea	Archaea	Euryarchaeota	Candidatus Methanoperedens sp. BLZ1	1719120
Archaea	Archaea	Euryarchaeota	Methanoculleus sp. SDB	1735326
Archaea	Archaea	Euryarchaeota	Methanolinea sp. SDB	1735327
Archaea	Archaea	Euryarchaeota	Methanosaeta sp. SDB	1735328
Archaea	Archaea	Euryarchaeota	Halorubrum aethiopicum	1758255
Archaea	Archaea	Euryarchaeota	Haloarcula sp. CBA1127	1765055
Archaea	Archaea	Euryarchaeota	Haloarcula sp. CBA1128	1765056
Archaea	Archaea	Euryarchaeota	Halobacterium sp. CBA1132	1765057
Archaea	Archaea	Euryarchaeota	Halorubrum tropicale	1765655
Archaea	Archaea	Euryarchaeota	Halorhabdus rudnickae	1775544
Archaea	Archaea	Euryarchaeota	Halocatena pleomorpha	1785090
Archaea	Archaea	Euryarchaeota	Methanogenium sp. S4BF	1789226
Archaea	Archaea	Euryarchaeota	Methanovulcanius yangii	1789227
Archaea	Archaea	Euryarchaeota	Methanosphaera sp. BMS	1789762
Archaea	Archaea	Euryarchaeota	Methanohalophilus sp. T328-1	1794907
Archaea	Archaea	Euryarchaeota	Methanolobus sp. T82-4	1794908
Archaea	Archaea	Euryarchaeota	Euryarchaeota archaeon RBG_19FT_COMBO_56_21	1797983
Archaea	Archaea	Euryarchaeota	Euryarchaeota archaeon RBG_19FT_COMBO_69_17	1797984
Archaea	Archaea	Euryarchaeota	Theionarchaea archaeon DG-70	1803813
Archaea	Archaea	Euryarchaeota	Theionarchaea archaeon DG-70-1	1803814
Archaea	Archaea	Euryarchaeota	Euryarchaeota archaeon SM23-78	1803821
Archaea	Archaea	Euryarchaeota	Methanobacterium sp. PtaB.Bin024	1811674
Archaea	Archaea	Euryarchaeota	Methanobacterium sp. PtaU1.Bin097	1811675
Archaea	Archaea	Euryarchaeota	Methanobacterium sp. PtaU1.Bin242	1811676
Archaea	Archaea	Euryarchaeota	Methanocella sp. PtaU1.Bin125	1811677
Archaea	Archaea	Euryarchaeota	Methanomethylovorans sp. PtaU1.Bin073	1811678
Archaea	Archaea	Euryarchaeota	Methanomethylovorans sp. PtaU1.Bin093	1811679
Archaea	Archaea	Euryarchaeota	Methanoregula sp. PtaB.Bin085	1811680
Archaea	Archaea	Euryarchaeota	Methanoregula sp. PtaU1.Bin006	1811681
Archaea	Archaea	Euryarchaeota	Methanoregula sp. PtaU1.Bin051	1811682
Archaea	Archaea	Euryarchaeota	Methanosaeta sp. PtaB.Bin005	1811683
Archaea	Archaea	Euryarchaeota	Methanosaeta sp. PtaB.Bin018	1811684
Archaea	Archaea	Euryarchaeota	Methanosaeta sp. PtaB.Bin039	1811685
Archaea	Archaea	Euryarchaeota	Methanosaeta sp. PtaU1.Bin016	1811686
Archaea	Archaea	Euryarchaeota	Methanosaeta sp. PtaU1.Bin028	1811687
Archaea	Archaea	Euryarchaeota	Methanosaeta sp. PtaU1.Bin060	1811688
Archaea	Archaea	Euryarchaeota	Methanosaeta sp. PtaU1.Bin112	1811689
Archaea	Archaea	Euryarchaeota	Methanosaeta sp. PtaB.Bin087	1811690
Archaea	Archaea	Euryarchaeota	Methanosaeta sp. PtaU1.Bin055	1811691
Archaea	Archaea	Euryarchaeota	Methanoregulaceae archaeon PtaB.Bin009	1811720
Archaea	Archaea	Euryarchaeota	Methanoregulaceae archaeon PtaB.Bin056	1811721
Archaea	Archaea	Euryarchaeota	Methanoregulaceae archaeon PtaB.Bin108	1811722
Archaea	Archaea	Euryarchaeota	Methanoregulaceae archaeon PtaB.Bin152	1811723
Archaea	Archaea	Euryarchaeota	Methanoregulaceae archaeon PtaU1.Bin059	1811724
Archaea	Archaea	Euryarchaeota	Methanoregulaceae archaeon PtaU1.Bin066	1811725
Archaea	Archaea	Euryarchaeota	Methanoregulaceae archaeon PtaU1.Bin222	1811726
Archaea	Archaea	Euryarchaeota	Haloplanus rallus	1816183
Archaea	Archaea	Euryarchaeota	Candidatus Syntrophoarchaeum caldarius	1838285
Archaea	Archaea	Euryarchaeota	Candidatus Syntrophoarchaeum butanivorans	1839936
Archaea	Archaea	Euryarchaeota	Saliphagus infecundisoli	1849069
Archaea	Archaea	Euryarchaeota	Euryarchaeota archaeon ADurb.Bin009	1852874
Archaea	Archaea	Euryarchaeota	Euryarchaeota archaeon ADurb.Bin023	1852875
Archaea	Archaea	Euryarchaeota	Euryarchaeota archaeon ADurb.Bin165	1852876
Archaea	Archaea	Euryarchaeota	Euryarchaeota archaeon ADurb.Bin190	1852877
Archaea	Archaea	Euryarchaeota	Euryarchaeota archaeon ADurb.Bin294	1852878
Archaea	Archaea	Euryarchaeota	Euryarchaeota archaeon ADurb.BinA087	1852879
Archaea	Archaea	Euryarchaeota	Halarchaeum sp. CBA1220	1853682
Archaea	Archaea	Euryarchaeota	Haloarcula sp. CBA1129	1853684
Archaea	Archaea	Euryarchaeota	Haloarcula sp. CBA1130	1853685
Archaea	Archaea	Euryarchaeota	Haloarcula sp. CBA1131	1853686
Archaea	Archaea	Euryarchaeota	Halolamina sp. CBA1230	1853690
Archaea	Archaea	Euryarchaeota	Halorubrum sp. CBA1229	1853699
Archaea	Archaea	Euryarchaeota	Halorubrum sp. ASP121	1855858
Archaea	Archaea	Euryarchaeota	Halorubrum sp. SD612	1855863
Archaea	Archaea	Euryarchaeota	Halorubrum sp. ARQ200	1855872
Archaea	Archaea	Euryarchaeota	Halorubrum sp. SD683	1855873
Archaea	Archaea	Euryarchaeota	Methanosarcina sp. A14	1860098
Archaea	Archaea	Euryarchaeota	Methanobrevibacter sp. A27	1860099
Archaea	Archaea	Euryarchaeota	Methanobacterium sp. A39	1860100
Archaea	Archaea	Euryarchaeota	Methanobrevibacter sp. A54	1860156
Archaea	Archaea	Euryarchaeota	Methanohalophilus sp. DAL1	1864608
Archaea	Archaea	Euryarchaeota	Natrialba sp. SSL1	1869245
Archaea	Archaea	Euryarchaeota	Archaeoglobus sp.	1872626
Archaea	Archaea	Euryarchaeota	Halomarina salina	1872699
Archaea	Archaea	Euryarchaeota	Halodesulfurarchaeum formicicum	1873524
Archaea	Archaea	Euryarchaeota	Methanolobus psychrotolerans	1874706
Archaea	Archaea	Euryarchaeota	Methanolobus sp.	1874737
Archaea	Archaea	Euryarchaeota	Methanosarcina sp. Ant1	1882735
Archaea	Archaea	Euryarchaeota	Methanothermobacter sp.	1884223
Archaea	Archaea	Euryarchaeota	Methanohalophilus sp. 2-GBenrich	1884871
Archaea	Archaea	Euryarchaeota	Haladaptatus sp. W1	1897478
Archaea	Archaea	Euryarchaeota	Methanothermobacter sp. MT-2	1898379
Archaea	Archaea	Euryarchaeota	Candidatus Methanohalarchaeum thermophilum	1903181
Archaea	Archaea	Euryarchaeota	Halobacteriales archaeon	1904752
Archaea	Archaea	Euryarchaeota	Methanobacterium sp. MZ-A1	1911685
Archaea	Archaea	Euryarchaeota	Haloplanus salinarum	1912324
Archaea	Archaea	Euryarchaeota	Methanobrevibacter sp. UBA212	1915476
Archaea	Archaea	Euryarchaeota	Methanoculleus sp. UBA208	1915494
Archaea	Archaea	Euryarchaeota	Methanoculleus sp. UBA303	1915497
Archaea	Archaea	Euryarchaeota	Methanoculleus sp. UBA377	1915506
Archaea	Archaea	Euryarchaeota	Methanoculleus sp. UBA413	1915509
Archaea	Archaea	Euryarchaeota	Methanoculleus sp. UBA430	1915511
Archaea	Archaea	Euryarchaeota	Methanoregula sp. UBA64	1915554
Archaea	Archaea	Euryarchaeota	Methanosaeta sp. UBA356	1915559
Archaea	Archaea	Euryarchaeota	Methanosaeta sp. UBA458	1915561
Archaea	Archaea	Euryarchaeota	Archaeoglobus sp. UBA230	1915565
Archaea	Archaea	Euryarchaeota	Archaeoglobus sp. UBA231	1915566
Archaea	Archaea	Euryarchaeota	Methanosarcina sp. UBA289	1915574
Archaea	Archaea	Euryarchaeota	Methanosarcina sp. UBA411	1915589
Archaea	Archaea	Euryarchaeota	Methanosarcina sp. UBA5	1915593
Archaea	Archaea	Euryarchaeota	Methanosaeta sp. NSP1	1917472
Archaea	Archaea	Euryarchaeota	Methanosaeta sp. NSM2	1917473
Archaea	Archaea	Euryarchaeota	Halobacteriales archaeon QH_1_68_42	1919146
Archaea	Archaea	Euryarchaeota	Halobacteriales archaeon QH_10_67_22	1919149
Archaea	Archaea	Euryarchaeota	Halobacteriales archaeon QH_10_70_21	1919150
Archaea	Archaea	Euryarchaeota	Halobacteriales archaeon QH_2_65_14	1919151
Archaea	Archaea	Euryarchaeota	Halobacteriales archaeon QH_3_68_24	1919153
Archaea	Archaea	Euryarchaeota	Halobacteriales archaeon QH_6_64_20	1919154
Archaea	Archaea	Euryarchaeota	Halobacteriales archaeon QH_6_68_27	1919156
Archaea	Archaea	Euryarchaeota	Halobacteriales archaeon QH_7_65_31	1919157
Archaea	Archaea	Euryarchaeota	Halobacteriales archaeon QH_7_66_36	1919158
Archaea	Archaea	Euryarchaeota	Halobacteriales archaeon QH_7_66_37	1919159
Archaea	Archaea	Euryarchaeota	Halobacteriales archaeon QH_7_69_31	1919161
Archaea	Archaea	Euryarchaeota	Halobacteriales archaeon QH_8_64_26	1919162
Archaea	Archaea	Euryarchaeota	Halobacteriales archaeon QH_8_67_27	1919163
Archaea	Archaea	Euryarchaeota	Halobacteriales archaeon QH_8_67_36	1919164
Archaea	Archaea	Euryarchaeota	Halobacteriales archaeon QH_8_68_33	1919165
Archaea	Archaea	Euryarchaeota	Halobacteriales archaeon QH_9_66_26	1919166
Archaea	Archaea	Euryarchaeota	Halobacteriales archaeon QS_1_67_19	1919167
Archaea	Archaea	Euryarchaeota	Halobacteriales archaeon QS_1_68_17	1919168
Archaea	Archaea	Euryarchaeota	Halobacteriales archaeon QS_1_68_20	1919169
Archaea	Archaea	Euryarchaeota	Halobacteriales archaeon QS_1_69_70	1919171
Archaea	Archaea	Euryarchaeota	Halobacteriales archaeon QS_3_64_16	1919172
Archaea	Archaea	Euryarchaeota	Halobacteriales archaeon QS_4_62_28	1919173
Archaea	Archaea	Euryarchaeota	Halobacteriales archaeon QS_4_66_20	1919174
Archaea	Archaea	Euryarchaeota	Halobacteriales archaeon QS_4_69_225	1919175
Archaea	Archaea	Euryarchaeota	Halobacteriales archaeon QS_4_69_31	1919176
Archaea	Archaea	Euryarchaeota	Halobacteriales archaeon QS_4_69_34	1919177
Archaea	Archaea	Euryarchaeota	Halobacteriales archaeon QS_4_70_19	1919178
Archaea	Archaea	Euryarchaeota	Halobacteriales archaeon QS_5_68_33	1919179
Archaea	Archaea	Euryarchaeota	Halobacteriales archaeon QS_5_70_15	1919180
Archaea	Archaea	Euryarchaeota	Halobacteriales archaeon QS_5_70_17	1919181
Archaea	Archaea	Euryarchaeota	Halobacteriales archaeon QS_6_64_34	1919182
Archaea	Archaea	Euryarchaeota	Halobacteriales archaeon QS_6_71_20	1919183
Archaea	Archaea	Euryarchaeota	Halobacteriales archaeon QS_8_65_32	1919186
Archaea	Archaea	Euryarchaeota	Halobacteriales archaeon QS_8_69_26	1919187
Archaea	Archaea	Euryarchaeota	Halobacteriales archaeon QS_8_69_73	1919188
Archaea	Archaea	Euryarchaeota	Halobacteriales archaeon QS_9_67_15	1919189
Archaea	Archaea	Euryarchaeota	Halobacteriales archaeon QS_9_67_17	1919190
Archaea	Archaea	Euryarchaeota	Halobacteriales archaeon QS_9_68_17	1919191
Archaea	Archaea	Euryarchaeota	Halobacteriales archaeon QS_9_68_42	1919192
Archaea	Archaea	Euryarchaeota	Halobacteriales archaeon QS_9_70_65	1919193
Archaea	Archaea	Euryarchaeota	Halobacteriales archaeon SW_10_66_29	1919194
Archaea	Archaea	Euryarchaeota	Halobacteriales archaeon SW_10_68_16	1919195
Archaea	Archaea	Euryarchaeota	Halobacteriales archaeon SW_12_67_38	1919196
Archaea	Archaea	Euryarchaeota	Halobacteriales archaeon SW_5_70_135	1919200
Archaea	Archaea	Euryarchaeota	Halobacteriales archaeon SW_6_65_15	1919201
Archaea	Archaea	Euryarchaeota	Halobacteriales archaeon SW_6_65_46	1919202
Archaea	Archaea	Euryarchaeota	Halobacteriales archaeon SW_7_65_23	1919203
Archaea	Archaea	Euryarchaeota	Halobacteriales archaeon SW_7_68_16	1919204
Archaea	Archaea	Euryarchaeota	Halobacteriales archaeon SW_7_71_33	1919205
Archaea	Archaea	Euryarchaeota	Halobacteriales archaeon SW_8_65_20	1919206
Archaea	Archaea	Euryarchaeota	Halobacteriales archaeon SW_8_66_22	1919207
Archaea	Archaea	Euryarchaeota	Halobacteriales archaeon SW_8_68_21	1919208
Archaea	Archaea	Euryarchaeota	Halobacteriales archaeon SW_9_67_24	1919209
Archaea	Archaea	Euryarchaeota	Halobacteriales archaeon SW_9_67_25	1919210
Archaea	Archaea	Euryarchaeota	Methanonatronarchaeum thermophilum	1927129
Archaea	Archaea	Euryarchaeota	Natrinema soli	1930624
Archaea	Archaea	Euryarchaeota	Halorientalis sp.	1931229
Archaea	Archaea	Euryarchaeota	Haloarcula taiwanensis	1932004
Archaea	Archaea	Euryarchaeota	Halorientalis sp. IM1011	1932360
Archaea	Archaea	Euryarchaeota	Archaeoglobus sp. JdFR-39	1934996
Archaea	Archaea	Euryarchaeota	Halovivax sp.	1935978
Archaea	Archaea	Euryarchaeota	Methanopyrus sp. KOL6	1937004
Archaea	Archaea	Euryarchaeota	Methanopyrus sp. SNP6	1937005
Archaea	Archaea	Euryarchaeota	Methanosphaera sp. rholeuAM270	1945577
Archaea	Archaea	Euryarchaeota	Methanosphaera sp. rholeuAM130	1945578
Archaea	Archaea	Euryarchaeota	Methanosphaera sp. rholeuAM74	1945579
Archaea	Archaea	Euryarchaeota	Methanosphaera sp. rholeuAM6	1945580
Archaea	Archaea	Euryarchaeota	Methanosarcinaceae archaeon	1945595
Archaea	Archaea	Euryarchaeota	Methanosphaera sp. SHI613	1945631
Archaea	Archaea	Euryarchaeota	Halovenus sp.	1954478
Archaea	Archaea	Euryarchaeota	Haloplanus sp.	1961696
Archaea	Archaea	Euryarchaeota	Natronococcus sp. JC468	1961921
Archaea	Archaea	Euryarchaeota	Methanococcoides sp.	1966350
Archaea	Archaea	Euryarchaeota	Methanohalophilus sp.	1966352
Archaea	Archaea	Euryarchaeota	ANME-2 cluster archaeon HR1	1968520
Archaea	Archaea	Euryarchaeota	Halalkalicoccus sp.	1973143
Archaea	Archaea	Euryarchaeota	Euryarchaeota archaeon CG_4_9_14_3_um_filter_38_12	1975559
Archaea	Archaea	Euryarchaeota	Euryarchaeota archaeon CG01_land_8_20_14_3_00_38_12	1975560
Archaea	Archaea	Euryarchaeota	Halapricum sp.	1979218
Archaea	Archaea	Euryarchaeota	Halodesulfurarchaeum sp.	1980530
Archaea	Archaea	Euryarchaeota	Halegenticoccus soli	1985678
Archaea	Archaea	Euryarchaeota	Euryarchaeota archaeon TMED103	1986682
Archaea	Archaea	Euryarchaeota	Euryarchaeota archaeon TMED141	1986686
Archaea	Archaea	Euryarchaeota	Euryarchaeota archaeon TMED255	1986693
Archaea	Archaea	Euryarchaeota	Methanocalculus sp.	2004547
Archaea	Archaea	Euryarchaeota	Candidatus Methanobinarius endosymbioticus	2006182
Archaea	Archaea	Euryarchaeota	Methanocorpusculum sp. MCE	2006183
Archaea	Archaea	Euryarchaeota	Thermococcus sp. 5-4	2008440
Archaea	Archaea	Euryarchaeota	Archaeoglobales archaeon ex4484_92	2012529
Archaea	Archaea	Euryarchaeota	Methanobacteriales archaeon HGW-Methanobacteriales-1	2013815
Archaea	Archaea	Euryarchaeota	Methanobacteriales archaeon HGW-Methanobacteriales-2	2013816
Archaea	Archaea	Euryarchaeota	Methanomicrobiales archaeon HGW-Methanomicrobiales-1	2013817
Archaea	Archaea	Euryarchaeota	Methanomicrobiales archaeon HGW-Methanomicrobiales-2	2013818
Archaea	Archaea	Euryarchaeota	Methanomicrobiales archaeon HGW-Methanomicrobiales-3	2013819
Archaea	Archaea	Euryarchaeota	Methanomicrobiales archaeon HGW-Methanomicrobiales-4	2013820
Archaea	Archaea	Euryarchaeota	Methanomicrobiales archaeon HGW-Methanomicrobiales-5	2013821
Archaea	Archaea	Euryarchaeota	Methanomicrobiales archaeon HGW-Methanomicrobiales-6	2013822
Archaea	Archaea	Euryarchaeota	Candidatus Methanoperedenaceae archaeon HGW-Methanoperedenaceae-1	2013824
Archaea	Archaea	Euryarchaeota	Thermococcus henrietii	2016361
Archaea	Archaea	Euryarchaeota	Thermococcus camini	2016373
Archaea	Archaea	Euryarchaeota	Methanothermobacter sp. EMTCatA1	2017966
Archaea	Archaea	Euryarchaeota	Methanobacterium sp. BRmetb2	2025350
Archaea	Archaea	Euryarchaeota	Methanobacterium sp. BAmetb5	2025351
Archaea	Archaea	Euryarchaeota	Haladaptatus sp. T7	2029368
Archaea	Archaea	Euryarchaeota	Halorubrum salipaludis	2032630
Archaea	Archaea	Euryarchaeota	Candidatus Methanoperedens sp.	2032688
Archaea	Archaea	Euryarchaeota	Candidatus Methanoperedens sp. BLZ2	2035255
Archaea	Archaea	Euryarchaeota	Halobacterium litoreum	2039234
Archaea	Archaea	Euryarchaeota	Natrarchaeobaculum sulfurireducens	2044521
Archaea	Archaea	Euryarchaeota	Methanoregula sp.	2052170
Archaea	Archaea	Euryarchaeota	Methanomicrobium sp.	2052684
Archaea	Archaea	Euryarchaeota	Methanocella sp. CWC-04	2052831
Archaea	Archaea	Euryarchaeota	Methanofollis fontis	2052832
Archaea	Archaea	Euryarchaeota	Methanofollis sp.	2052835
Archaea	Archaea	Euryarchaeota	Methanolobus halotolerans	2052935
Archaea	Archaea	Euryarchaeota	Natronococcus pandeyae	2055836
Archaea	Archaea	Euryarchaeota	Halalkaliarchaeum desulfuricum	2055893
Archaea	Archaea	Euryarchaeota	Methanophagales archaeon	2056316
Archaea	Archaea	Euryarchaeota	ANME-2 cluster archaeon	2056317
Archaea	Archaea	Euryarchaeota	Candidatus Syntrophoarchaeum sp.	2056870
Archaea	Archaea	Euryarchaeota	Methanocorpusculum sp.	2058474
Archaea	Archaea	Euryarchaeota	Halegenticoccus tardaugens	2071624
Archaea	Archaea	Euryarchaeota	Halomarina rubra	2071873
Archaea	Archaea	Euryarchaeota	Candidatus Methanoperedenaceae archaeon	2072416
Archaea	Archaea	Euryarchaeota	Halobaculum saliterrae	2073113
Archaea	Archaea	Euryarchaeota	Haloferax sp. Atlit-48N	2077198
Archaea	Archaea	Euryarchaeota	Haloferax sp. Atlit-47N	2077199
Archaea	Archaea	Euryarchaeota	Haloferax sp. Atlit-24N	2077200
Archaea	Archaea	Euryarchaeota	Haloferax sp. Atlit-19N	2077201
Archaea	Archaea	Euryarchaeota	Haloferax sp. Atlit-16N	2077202
Archaea	Archaea	Euryarchaeota	Haloferax sp. Atlit-12N	2077203
Archaea	Archaea	Euryarchaeota	Haloferax sp. Atlit-10N	2077204
Archaea	Archaea	Euryarchaeota	Haloferax sp. Atlit-6N	2077205
Archaea	Archaea	Euryarchaeota	Haloferax sp. Atlit-4N	2077206
Archaea	Archaea	Euryarchaeota	Haloferacaceae archaeon	2080321
Archaea	Archaea	Euryarchaeota	ANME-1 cluster archaeon GoMg3.2	2081356
Archaea	Archaea	Euryarchaeota	ANME-1 cluster archaeon GoMg2	2081358
Archaea	Archaea	Euryarchaeota	ANME-1 cluster archaeon GoMg1	2081359
Archaea	Archaea	Euryarchaeota	ANME-1 cluster archaeon AG-394-G06	2081360
Archaea	Archaea	Euryarchaeota	ANME-1 cluster archaeon AG-394-G21	2081361
Archaea	Archaea	Euryarchaeota	Natrialbaceae archaeon	2093806
Archaea	Archaea	Euryarchaeota	Candidatus Methanofastidiosa archaeon	2099674
Archaea	Archaea	Euryarchaeota	Methanobacteriaceae archaeon	2099680
Archaea	Archaea	Euryarchaeota	Methanohalophilus profundi	2138083
Archaea	Archaea	Euryarchaeota	Methanocaldococcus sp.	2152917
Archaea	Archaea	Euryarchaeota	Halococcus salsus	2162894
Archaea	Archaea	Euryarchaeota	Halobaculum roseum	2175149
Archaea	Archaea	Euryarchaeota	Methanomicrobiales archaeon	2184052
Archaea	Archaea	Euryarchaeota	Natronomonas sp.	2184060
Archaea	Archaea	Euryarchaeota	Methanoculleus sp. CWC-02	2184756
Archaea	Archaea	Euryarchaeota	Halosegnis rubeus	2212850
Archaea	Archaea	Euryarchaeota	Halosegnis longus	2216012
Archaea	Archaea	Euryarchaeota	Halonotius aquaticus	2216978
Archaea	Archaea	Euryarchaeota	Natronomonas salsuginis	2217661
Archaea	Archaea	Euryarchaeota	Haloglomus irregulare	2234134
Archaea	Archaea	Euryarchaeota	Halorubrum sp. 48-1-W	2249761
Archaea	Archaea	Euryarchaeota	Thermococci archaeon	2250254
Archaea	Archaea	Euryarchaeota	Archaeoglobales archaeon	2250258
Archaea	Archaea	Euryarchaeota	Archaeoglobi archaeon	2250530
Archaea	Archaea	Euryarchaeota	Methanolinea sp.	2268143
Archaea	Archaea	Euryarchaeota	Methanomicrobia archaeon	2268195
Archaea	Archaea	Euryarchaeota	Haloarcula sp. Atlit-7R	2282125
Archaea	Archaea	Euryarchaeota	Halorubrum sp. Atlit-8R	2282126
Archaea	Archaea	Euryarchaeota	Halorubrum sp. Atlit-9R	2282127
Archaea	Archaea	Euryarchaeota	Halorubrum sp. Atlit-26R	2282128
Archaea	Archaea	Euryarchaeota	Halorubrum sp. Atlit-28R	2282129
Archaea	Archaea	Euryarchaeota	Halobellus sp. Atlit-31R	2282130
Archaea	Archaea	Euryarchaeota	Halobellus sp. Atlit-38R	2282131
Archaea	Archaea	Euryarchaeota	Haloarcula sp. Atlit-47R	2282132
Archaea	Archaea	Euryarchaeota	Haloferax sp. Atlit-105R	2282133
Archaea	Archaea	Euryarchaeota	Haloferax sp. Atlit-109R	2282134
Archaea	Archaea	Euryarchaeota	Haloarcula sp. Atlit-120R	2282135
Archaea	Archaea	Euryarchaeota	Saliphagus sp. LR7	2282654
Archaea	Archaea	Euryarchaeota	Haloprofundus halophilus	2283527
Archaea	Archaea	Euryarchaeota	Halorussus sp. MSC15.2	2283638
Archaea	Archaea	Euryarchaeota	Methanocalculus sp. MSAO_Arc1	2293854
Archaea	Archaea	Euryarchaeota	Methanocalculus sp. MSAO_Arc2	2293855
Archaea	Archaea	Euryarchaeota	Halococcus sp. IIIV-5B	2321230
Archaea	Archaea	Euryarchaeota	Salinadaptatus halalkaliphilus	2419781
Archaea	Archaea	Euryarchaeota	Natrialba swarupiae	2448032
Archaea	Archaea	Euryarchaeota	Halostella limicola	2448456
Archaea	Archaea	Euryarchaeota	Methanobacteriales archaeon	2478476
Archaea	Archaea	Euryarchaeota	Halorientalis pallida	2479928
Archaea	Archaea	Euryarchaeota	Methanoregulaceae archaeon	2485498
Archaea	Archaea	Euryarchaeota	Methanohalophilus sp. RSK	2485783
Archaea	Archaea	Euryarchaeota	Halorubrum sp. CSM-61	2485838
Archaea	Archaea	Euryarchaeota	Salella cibi	2487041
Archaea	Archaea	Euryarchaeota	Halomicroarcula salinisoli	2487746
Archaea	Archaea	Euryarchaeota	Halomicroarcula rubra	2487747
Archaea	Archaea	Euryarchaeota	Halomicroarcula nitratireducens	2487749
Archaea	Archaea	Euryarchaeota	Halonotius terrestris	2487750
Archaea	Archaea	Euryarchaeota	Halorutilus salinus	2487751
Archaea	Archaea	Euryarchaeota	Methanophagales archaeon ANME-1-THS	2491082
Archaea	Archaea	Euryarchaeota	Candidatus Methanolliviera hydrocarbonicum	2491085
Archaea	Archaea	Euryarchaeota	Methanohalophilus sp. WG1-DM	2491675
Archaea	Archaea	Euryarchaeota	Halorubrum sp. BOL3-1	2497325
Archaea	Archaea	Euryarchaeota	Halorussus marinus	2505976
Archaea	Archaea	Euryarchaeota	Halorussus pelagicus	2505977
Archaea	Archaea	Euryarchaeota	Methanosarcina sp. MSH10X1	2507075
Archaea	Archaea	Euryarchaeota	Halorubrum amylolyticum	2508724
Archaea	Archaea	Euryarchaeota	Haloarcula mannanilytica	2509225
Archaea	Archaea	Euryarchaeota	Archaeoglobaceae archaeon	2511821
Archaea	Archaea	Euryarchaeota	Halonotius roseus	2511997
Archaea	Archaea	Euryarchaeota	Halorubrum sp. GN11GM_10-3_MGM	2518111
Archaea	Archaea	Euryarchaeota	Halorubrum sp. GN11_10-6_MGM	2518112
Archaea	Archaea	Euryarchaeota	Halorubrum sp. GN12_10-3_MGM	2518113
Archaea	Archaea	Euryarchaeota	Halorubrum sp. ASP1	2518114
Archaea	Archaea	Euryarchaeota	Halorubrum sp. CGM5_25_10-8B	2518115
Archaea	Archaea	Euryarchaeota	Halorubrum sp. CGM4_25_10-8A	2518116
Archaea	Archaea	Euryarchaeota	Halorubrum sp. SD690R	2518117
Archaea	Archaea	Euryarchaeota	Halorubrum sp. SS5	2518118
Archaea	Archaea	Euryarchaeota	Halorubrum sp. SS7	2518119
Archaea	Archaea	Euryarchaeota	Halorubrum sp. DM2	2527867
Archaea	Archaea	Euryarchaeota	Methanocorpusculum sp. GPch4	2527877
Archaea	Archaea	Euryarchaeota	Halostella litorea	2528831
Archaea	Archaea	Euryarchaeota	Methanocaldococcus lauensis	2546128
Archaea	Archaea	Euryarchaeota	Haloterrigena sp. H1	2552943
Archaea	Archaea	Euryarchaeota	Halorussus salinisoli	2558242
Archaea	Archaea	Euryarchaeota	Halosimplex halophilum	2559572
Archaea	Archaea	Euryarchaeota	Halorhabdus amylolytica	2559573
Archaea	Archaea	Euryarchaeota	Haloferax sp. AS1	2562277
Archaea	Archaea	Euryarchaeota	Halomicroarcula amylolytica	2562280
Archaea	Archaea	Euryarchaeota	Halalkalirubrum salinum	2563889
Archaea	Archaea	Euryarchaeota	Salinigranum halophilum	2565931
Archaea	Archaea	Euryarchaeota	Haloprofundus sp. MHR1	2572921
Archaea	Archaea	Euryarchaeota	Halostella pelagica	2583824
Archaea	Archaea	Euryarchaeota	Halorubrum salsamenti	2583990
Archaea	Archaea	Euryarchaeota	Halorubrum depositum	2583992
Archaea	Archaea	Euryarchaeota	Methanoculleus sp. FWC-SCC1	2584085
Archaea	Archaea	Euryarchaeota	Methanoculleus sp. FWC-SCC3	2584086
Archaea	Archaea	Euryarchaeota	Methanobacterium sp. CWC-01	2584467
Archaea	Archaea	Euryarchaeota	Thermococcus indicus	2586643
Archaea	Archaea	Euryarchaeota	Candidatus Methanolliviera sp. GoM_oil	2588691
Archaea	Archaea	Euryarchaeota	Candidatus Methanolliviera sp. GoM_asphalt	2588692
Archaea	Archaea	Euryarchaeota	Methanoculleus sp. Afa-1	2590886
Archaea	Archaea	Euryarchaeota	Halobellus captivus	2592614
Archaea	Archaea	Euryarchaeota	Candidatus Nanohaloarchaea archaeon	2594798
Archaea	Archaea	Euryarchaeota	Methanotrichaceae archaeon	2595067
Archaea	Archaea	Euryarchaeota	Halobacterium salinarum	2597657
Archaea	Archaea	Euryarchaeota	Thermococcus aciditolerans	2598455
Archaea	Archaea	Euryarchaeota	Salarchaeum sp. JOR-1	2599399
Archaea	Archaea	Euryarchaeota	Methanogenium sp. MK-MG	2599926
Archaea	Archaea	Euryarchaeota	Methanopyri archaeon	2599940
Archaea	Archaea	Euryarchaeota	Halorhabdus sp. CUG00001	2600297
Archaea	Archaea	Euryarchaeota	Haloferax sp. KTX1	2600597
Archaea	Archaea	Euryarchaeota	Methanosarcina sp. KYL-1	2602068
Archaea	Archaea	Euryarchaeota	Methanothermobacter sp. KEPCO-1	2603820
Archaea	Archaea	Euryarchaeota	Methanosarcina sp. DH2	2605639
Archaea	Archaea	Euryarchaeota	Methanosarcina sp. DH1	2605695
Archaea	Archaea	Euryarchaeota	Methanothermobacter sp. THM-1	2606911
Archaea	Archaea	Euryarchaeota	Methanothermobacter sp. THM-2	2606912
Archaea	Archaea	Euryarchaeota	Candidatus Argoarchaeum ethanivorans	2608793
Archaea	Archaea	Euryarchaeota	Methanoplanus sp. FWC-SCC4	2609417
Archaea	Archaea	Euryarchaeota	Halomicrobium sp. LC1Hm	2610902
Archaea	Archaea	Euryarchaeota	Ferroglobus sp.	2614230
Archaea	Archaea	Euryarchaeota	Methanothermococcus sp.	2614238
Archaea	Archaea	Euryarchaeota	Haloferax sp. CBA1148	2650752
Archaea	Archaea	Euryarchaeota	Haloferax sp. CBA1149	2650753
Archaea	Archaea	Euryarchaeota	Haloferax sp. CBA1150	2650754
Archaea	Archaea	Euryarchaeota	Halorussus halophilus	2650975
Archaea	Archaea	Euryarchaeota	Methanoculleus sp. Wushi-C6	2651577
Archaea	Archaea	Euryarchaeota	Thermococcus sp. 101 C5	2654197
Archaea	Archaea	Euryarchaeota	Haloferax litoreum	2666140
Archaea	Archaea	Euryarchaeota	Haloferax marinisediminis	2666142
Archaea	Archaea	Euryarchaeota	Haloferax marinum	2666143
Archaea	Archaea	Euryarchaeota	Methanocellales archaeon	2666334
Archaea	Archaea	Euryarchaeota	Methanofastidiosum sp.	2666341
Archaea	Archaea	Euryarchaeota	Thermococcaceae archaeon	2666349
Archaea	Archaea	Euryarchaeota	Halapricum sp. CBA1109	2668068
Archaea	Archaea	Euryarchaeota	Haloarcula sp. CBA1122	2668069
Archaea	Archaea	Euryarchaeota	Natronomonas sp. CBA1123	2668070
Archaea	Archaea	Euryarchaeota	Halogeometricum sp. CBA1124	2668071
Archaea	Archaea	Euryarchaeota	Halorubrum sp. CBA1125	2668072
Archaea	Archaea	Euryarchaeota	Halobacterium sp. CBA1126	2668074
Archaea	Archaea	Euryarchaeota	Halobacteria archaeon	2670410
Archaea	Archaea	Euryarchaeota	Halalkalicoccus subterraneus	2675002
Archaea	Archaea	Euryarchaeota	Haloterrigena salifodinae	2675099
Archaea	Archaea	Euryarchaeota	Thermococcus bergensis	2689387
Archaea	Archaea	Euryarchaeota	Halorubrum sp. JWXQ-INN 858	2690782
Archaea	Archaea	Euryarchaeota	Natrialba sp. INN-245	2690967
Archaea	Archaea	Euryarchaeota	Candidatus Methanoperedenaceae archaeon GB37	2691037
Archaea	Archaea	Euryarchaeota	Candidatus Methanoperedenaceae archaeon GB50	2691038
Archaea	Archaea	Euryarchaeota	Natronorubrum halalkaliphilum	2691917
Archaea	Archaea	Euryarchaeota	Halovenus carboxidivorans	2692199
Archaea	Archaea	Euryarchaeota	Halobacterium bonnevillei	2692200
Archaea	Archaea	Euryarchaeota	Haloarcula sp. R1-2	2715750
Archaea	Archaea	Euryarchaeota	Halobacterium sp. R2-5	2715751
Archaea	Archaea	Euryarchaeota	Halolamina sp. R1-12	2715752
Archaea	Archaea	Euryarchaeota	Halorubellus sp. JP-L1	2715753
Archaea	Archaea	Euryarchaeota	Methanomicrobiaceae archaeon	2716262
Archaea	Archaea	Euryarchaeota	Haloarcula sp. JP-Z28	2716715
Archaea	Archaea	Euryarchaeota	Halostella sp. JP-L12	2716716
Archaea	Archaea	Euryarchaeota	Haloarcula sp. JP-L23	2716717
Archaea	Archaea	Euryarchaeota	Halorussus sp. JP-T4	2716718
Archaea	Archaea	Euryarchaeota	Methanobacterium alkalithermotolerans	2731220
Archaea	Archaea	Euryarchaeota	Methanoculleus sp. YWC-01	2735141
Archaea	Archaea	Euryarchaeota	Methanococcoides sp. SA1	2735871
Archaea	Archaea	Euryarchaeota	Halorubrum salinarum	2739057
Archaea	Archaea	Euryarchaeota	Haloterrigena gelatinilytica	2741724
Archaea	Archaea	Euryarchaeota	Halorubraceae archaeon YAN	2742718
Archaea	Archaea	Euryarchaeota	Halobaculum salinum	2743089
Archaea	Archaea	Euryarchaeota	Halobaculum halophilum	2743090
Archaea	Archaea	Euryarchaeota	Theionarchaea archaeon	2747605
Archaea	Archaea	Euryarchaeota	Natronomonas halophila	2747817
Archaea	Archaea	Euryarchaeota	Natronomonas sp. LN261	2750669
Archaea	Archaea	Euryarchaeota	Halorhabdus salina	2750670
Archaea	Archaea	Euryarchaeota	Methanomethylovorans sp.	2758717
Archaea	Archaea	Euryarchaeota	Halobellus ruber	2761102
Archaea	Archaea	Euryarchaeota	Halomicrobium sp. IBSBa	2778916
Archaea	Archaea	Euryarchaeota	Natranaeroarchaeum sulfidigenes	2784880
Archaea	Archaea	Euryarchaeota	Halomicrobium sp. ZPS1	2790029
Archaea	Archaea	Euryarchaeota	Archaeoglobus neptunius	2798580
Archaea	Archaea	Euryarchaeota	Halorubrum sp. LN27	2801032
Archaea	Archaea	Euryarchaeota	Halobacterium sp. BOL4-2	2810537
Archaea	Archaea	Euryarchaeota	Halobacterium sp. GSL-19	2812551
Archaea	Archaea	Euryarchaeota	Methanospirillaceae archaeon	2813030
Archaea	Archaea	Euryarchaeota	Haloterrigena alkaliphila	2816475
Archaea	Archaea	Euryarchaeota	Methanomicrobium sp. W14	2817839
Archaea	Archaea	Euryarchaeota	Methanofollis sp. W23	2817849
Archaea	Archaea	Euryarchaeota	Palaeococcus sp. (in: euryarchaeotes)	2820298
Archaea	Archaea	Euryarchaeota	Methanococcoides orientis	2822137
Archaea	Archaea	Euryarchaeota	Methanococcoides seepicolus	2828780
Archaea	Archaea	Euryarchaeota	Methanospirillum sp. J.3.6.1-F.2.7.3	2834276
Archaea	Archaea	Euryarchaeota	Halorubrum sp. 2020YC2	2836432
Archaea	Archaea	Euryarchaeota	Methanohalobium sp.	2837493
Archaea	Archaea	Euryarchaeota	Halapricum desulfuricans	2841257
Archaea	Archaea	Euryarchaeota	Natronomonas aquatica	2841590
Archaea	Archaea	Euryarchaeota	Methanobacterium sp. YSL	2841655
Archaea	Archaea	Euryarchaeota	Methanobrevibacter sp. TMH8	2848611
Archaea	Archaea	Euryarchaeota	Haloarcula sp. 1CSR25-25	2862545
Archaea	Archaea	Euryarchaeota	Salinarchaeum sp. IM2453	2862870
Archaea	Archaea	Euryarchaeota	Halalkaliarchaeum sp. AArc-CO	2866381
Archaea	Archaea	Euryarchaeota	Halanaeroarchaeum sp. HSR-CO	2866382
Archaea	Archaea	Euryarchaeota	Thermococcus argininiproducens	2866384
Archaea	Archaea	Euryarchaeota	Methanobrevibacter sp. TLL-48-HuF1	2870563
Archaea	Archaea	Euryarchaeota	Natrinema sp. SYSU A 869	2871694
Archaea	Archaea	Euryarchaeota	Halobaculum rubrum	2872158
Archaea	Archaea	Euryarchaeota	Methanobacterium spitsbergense	2874285
Archaea	Archaea	Euryarchaeota	Haloprofundus salilacus	2876190
Archaea	Archaea	Euryarchaeota	Haloprofundus salinisoli	2876193
Archaea	Archaea	Euryarchaeota	Haloprofundus halobius	2876194
Archaea	Archaea	Euryarchaeota	Halomicrobium salinisoli	2878391
Archaea	Archaea	Euryarchaeota	Natrinema salinisoli	2878535
Archaea	Archaea	Euryarchaeota	Natrinema amylolyticum	2878679
Archaea	Archaea	Euryarchaeota	Natrinema sp. DC36	2878680
Archaea	Archaea	Euryarchaeota	Haladaptatus halobius	2884875
Archaea	Archaea	Euryarchaeota	Haladaptatus salinisoli	2884876
Archaea	Archaea	Euryarchaeota	Haladaptatus sp. DYF46	2886041
Archaea	Archaea	Euryarchaeota	Halobacterium salinarum	2886895
Archaea	Archaea	Euryarchaeota	Halobacterium sp. KA-4	2896367
Archaea	Archaea	Euryarchaeota	Halobacterium sp. KA-6	2896368
Archaea	Archaea	Euryarchaeota	Halobacterium wangiae	2902623
Archaea	Archaea	Euryarchaeota	Halobacterium zhouii	2902624
Archaea	Archaea	Euryarchaeota	Halobacterium sp. TGN-42-S1	2902625
Archaea	Archaea	Euryarchaeota	Halobaculum sp. CBA1158	2904243
Archaea	Archaea	Euryarchaeota	Methanothermobacter sp. K4	2913262
Archaea	Archaea	Euryarchaeota	Natranaeroarchaeum aerophilus	2917711
Archaea	Archaea	Euryarchaeota	Natronocalculus amylovorans	2917812
Archaea	Archaea	Euryarchaeota	Halosolutus gelatinilyticus	2931975
Archaea	Archaea	Euryarchaeota	Halorientalis marina	2931976
Archaea	Archaea	Euryarchaeota	Halorientalis litorea	2931977
Archaea	Archaea	Euryarchaeota	Halorientalis salina	2932266
Archaea	Archaea	Euryarchaeota	Halosolutus amylolyticus	2932267
Archaea	Archaea	Euryarchaeota	Haloferax sp. AB510	2934172
Archaea	Archaea	Euryarchaeota	Haladaptatus sp. AB618	2934173
Archaea	Archaea	Euryarchaeota	Haladaptatus sp. AB643	2934174
Archaea	Archaea	Euryarchaeota	Halocatena salina	2934340
Archaea	Archaea	Euryarchaeota	Halocatena marina	2934937
Archaea	Archaea	Euryarchaeota	Haloplanus sp. XH21	2934938
Archaea	Archaea	Euryarchaeota	Methanoculleus sp. 7T	2937282
Archaea	Archaea	Euryarchaeota	Halorussus gelatinilyticus	2937524
Archaea	Archaea	Euryarchaeota	Halorussus limi	2938695
Archaea	Archaea	Euryarchaeota	Halorubrum hochsteinianum	2949307
Archaea	Archaea	Euryarchaeota	Haloplanus sp. GDY1	2949993
Archaea	Archaea	Euryarchaeota	Haloplanus sp. HW8-1	2949995
Archaea	Archaea	Euryarchaeota	Haloarcula terrestris	2950533
Archaea	Archaea	Euryarchaeota	Haloarcula sp. S1CR25-12	2950534
Archaea	Archaea	Euryarchaeota	Haloferax sp. S2CR25	2950535
Archaea	Archaea	Euryarchaeota	Halogeometricum sp. S1BR25-6	2950536
Archaea	Archaea	Euryarchaeota	Halogeometricum sp. S3BR5-2	2950537
Archaea	Archaea	Euryarchaeota	Halomicroarcula sp. S1AR25-4	2950538
Archaea	Archaea	Euryarchaeota	Halomicroarcula sp. S3CR25-11	2950539
Archaea	Archaea	Euryarchaeota	Natrinema salsiterrestre	2950540
Archaea	Archaea	Euryarchaeota	Haloferax sp. S2CR25-2	2951080
Archaea	Archaea	Euryarchaeota	Natrinema sp. 1APR25-10V2	2951081
Archaea	Archaea	Euryarchaeota	Natronococcus sp. CG52	2951804
Archaea	Archaea	Euryarchaeota	Natronosalvus halobius	2953746
Archaea	Archaea	Euryarchaeota	Natronosalvus caseinilyticus	2953747
Archaea	Archaea	Euryarchaeota	Halorussus aquaticus	2953748
Archaea	Archaea	Euryarchaeota	Halorussus vallis	2953749
Archaea	Archaea	Euryarchaeota	Halorussus salilacus	2953750
Archaea	Archaea	Euryarchaeota	Natronosalvus rutilus	2953753
Archaea	Archaea	Euryarchaeota	Natronosalvus vescus	2953881
Archaea	Archaea	Euryarchaeota	Natrinema caseinilyticum	2961570
Archaea	Archaea	Euryarchaeota	Natrinema gelatinilyticum	2961571
Archaea	Archaea	Euryarchaeota	Halomicroarcula marina	2961574
Archaea	Archaea	Euryarchaeota	Halomicroarcula laminariae	2961577
Archaea	Archaea	Euryarchaeota	Halomarina sp. BCD28	2961595
Archaea	Archaea	Euryarchaeota	Salinilacihabitans rarus	2961596
Archaea	Archaea	Euryarchaeota	Halovivax gelatinilyticus	2961597
Archaea	Archaea	Euryarchaeota	Natrinema marinum	2961598
Archaea	Archaea	Euryarchaeota	Halomarina sp. BND7	2961599
Archaea	Archaea	Euryarchaeota	Halohasta salina	2961621
Archaea	Archaea	Euryarchaeota	Natronomonas marina	2961939
Archaea	Archaea	Euryarchaeota	Natronosalvus amylolyticus	2961994
Archaea	Archaea	Euryarchaeota	Halorarius halobius	2962671
Archaea	Archaea	Euryarchaeota	Haloglomus halophilum	2962672
Archaea	Archaea	Euryarchaeota	Haloglomus salinum	2962673
Archaea	Archaea	Euryarchaeota	Halorarius litoreus	2962676
Archaea	Archaea	Euryarchaeota	Natronobeatus ordinarius	2963433
Archaea	Archaea	Euryarchaeota	Natrononativus amylolyticus	2963434
Archaea	Archaea	Euryarchaeota	Haloarchaeobius sp. FL176	2967129
Archaea	Archaea	Euryarchaeota	Thermococcus thermotolerans	2969672
Archaea	Archaea	Euryarchaeota	Candidatus Alkanophagales archaeon	2971454
Archaea	Archaea	Euryarchaeota	Candidatus Alkanophaga volatiphilum	2971472
Archaea	Archaea	Euryarchaeota	Candidatus Alkanophaga liquidiphilum	2971473
Archaea	Archaea	Euryarchaeota	Candidatus Methanospirare jalkutatii	2977098
Archaea	Archaea	Euryarchaeota	Candidatus Methanoxibalbensis ujae	2977099
Archaea	Archaea	Euryarchaeota	Methanobacterium sp. ERen5	2977359
Archaea	Archaea	Euryarchaeota	Halorhabdus sp. SVX81	2978283
Archaea	Archaea	Euryarchaeota	Haloarchaeobius sp. HME9146	2978732
Archaea	Archaea	Euryarchaeota	Halobacteria archaeon AArc-dxtr1	2979987
Archaea	Archaea	Euryarchaeota	Halobacteria archaeon AArc-curdl1	2979988
Archaea	Archaea	Euryarchaeota	Halobacteria archaeon AArc-xg1-1	2979989
Archaea	Archaea	Euryarchaeota	Halobacteria archaeon AArc-m2/3/4	2979990
Archaea	Archaea	Euryarchaeota	Halapricum hydrolyticum	2979991
Archaea	Archaea	Euryarchaeota	Halobacteria archaeon HArc-gm2	2979993
Archaea	Archaea	Euryarchaeota	Halorhabdus sp. BNX81	2980181
Archaea	Archaea	Euryarchaeota	Halorubrum ruber	2982524
Archaea	Archaea	Euryarchaeota	Halorubrum sp. F4	2989715
Archaea	Archaea	Euryarchaeota	Haladaptatus sp. ZJ1	2993314
Archaea	Archaea	Euryarchaeota	Halopenitus sp. POP-27	2994425
Archaea	Archaea	Euryarchaeota	Halorubrum sp. Boch-26	2994426
Archaea	Archaea	Euryarchaeota	Methanothermobacter sp. DP	2998972
Archaea	Archaea	Euryarchaeota	Methanocorpusculum petauri	3002863
Archaea	Archaea	Euryarchaeota	Methanocorpusculum vombati	3002864
Archaea	Archaea	Euryarchaeota	Haloquadratum sp.	3014035
Archaea	Archaea	Euryarchaeota	Methanosphaera sp. Vir-13MRS	3017187
Archaea	Archaea	Euryarchaeota	Halococcus sp. PRR34	3020830
Archaea	Archaea	Euryarchaeota	Halosimplex sp. XZYJT29	3026162
Archaea	Archaea	Euryarchaeota	Methanimicrococcus sp. At1	3028293
Archaea	Archaea	Euryarchaeota	Methanimicrococcus sp. Es2	3028294
Archaea	Archaea	Euryarchaeota	Methanimicrococcus sp. Hf6	3028295
Archaea	Archaea	Euryarchaeota	Methanosarcinaceae archaeon Ac7	3028296
Archaea	Archaea	Euryarchaeota	Methanosarcinaceae archaeon Ag5	3028297
Archaea	Archaea	Euryarchaeota	Methanosarcinaceae archaeon Am2	3028298
Archaea	Archaea	Euryarchaeota	Methanocorpusculaceae archaeon Ag1	3028299
Archaea	Archaea	Euryarchaeota	Methanocorpusculaceae archaeon Cs1	3028300
Archaea	Archaea	Euryarchaeota	Methanocorpusculaceae archaeon Sp1	3028301
Archaea	Archaea	Euryarchaeota	Methanoregula sp. SKADARSKE-2	3029836
Archaea	Archaea	Euryarchaeota	Halomicroarcula sp. FL173	3030637
Archaea	Archaea	Euryarchaeota	Halobaculum sp. YSMS11	3031916
Archaea	Archaea	Euryarchaeota	Halobaculum sp. DT55	3031996
Archaea	Archaea	Euryarchaeota	Halobaculum sp. DT92	3031998
Archaea	Archaea	Euryarchaeota	Halobaculum sp. DT31	3032001
Archaea	Archaea	Euryarchaeota	Halobaculum sp. SYNS20	3032281
Archaea	Archaea	Euryarchaeota	Salinigranum sp. XZGYJ-43	3032283
Archaea	Archaea	Euryarchaeota	Halomicroarcula sp. GDY20	3032579
Archaea	Archaea	Euryarchaeota	Haladaptatus sp. DYSN1	3032580
Archaea	Archaea	Euryarchaeota	Halomicroarcula sp. DFY41	3032584
Archaea	Archaea	Euryarchaeota	Haladaptatus sp. YSMS36	3033384
Archaea	Archaea	Euryarchaeota	Halomarina sp. PSR21	3033386
Archaea	Archaea	Euryarchaeota	Halomicroarcula sp. SHR3	3033387
Archaea	Archaea	Euryarchaeota	Halomicroarcula sp. XH51	3033388
Archaea	Archaea	Euryarchaeota	Halomicroarcula sp. YJ-61-S	3033389
Archaea	Archaea	Euryarchaeota	Halomicroarcula sp. ZS-22-S1	3033390
Archaea	Archaea	Euryarchaeota	Haladaptatus sp. QDMS2	3033391
Archaea	Archaea	Euryarchaeota	Halomicroarcula sp. SYNS111	3033392
Archaea	Archaea	Euryarchaeota	Candidatus Methanocrinis alkalitolerans	3033395
Archaea	Archaea	Euryarchaeota	Candidatus Methanocrinis natronophilus	3033396
Archaea	Archaea	Euryarchaeota	Halomarina sp. PSRA2	3033939
Archaea	Archaea	Euryarchaeota	Halovivax sp. TS33	3034020
Archaea	Archaea	Euryarchaeota	Halosegnis sp. DT85	3034023
Archaea	Archaea	Euryarchaeota	Halorussus sp. DT80	3034024
Archaea	Archaea	Euryarchaeota	Halorussus sp. DT72	3034025
Archaea	Archaea	Euryarchaeota	Haloglomus sp. DT116	3034026
Archaea	Archaea	Euryarchaeota	Natronococcus sp. A-GB1	3037648
Archaea	Archaea	Euryarchaeota	Natronococcus sp. A-GB7	3037649
Archaea	Archaea	Euryarchaeota	Haloarculaceae archaeon H-GB1-1	3037652
Archaea	Archaea	Euryarchaeota	Methanonatronarchaeum sp. AMET-Sl	3037654
Archaea	Archaea	Euryarchaeota	Halostagnicola sp. A-GB9-2	3048066
Archaea	Archaea	Euryarchaeota	Halorubrum sp. AD140	3050073
Archaea	Archaea	Euryarchaeota	Halalkalicoccus sp. NIPERK01	3053469
Archaea	Archaea	Euryarchaeota	Natrialbaceae archaeon AArc-T1-2	3053904
Archaea	Archaea	Euryarchaeota	Salinibaculum sp. KK48	3058903
Archaea	Archaea	Euryarchaeota	Methanobrevibacter sp. V74	3064279
Archaea	Archaea	Euryarchaeota	Methanobrevibacter sp. V14	3064280
Archaea	Archaea	Euryarchaeota	Natronococcus sp. AD5	3068275
Archaea	Archaea	Euryarchaeota	Haloarcula sp. H-GB4	3069755
Archaea	Archaea	Euryarchaeota	Halobellus sp. H-GB7	3069756
Archaea	Archaea	Euryarchaeota	Natronolimnohabitans sp. A-GB9	3069757
Archaea	Archaea	Euryarchaeota	Methanolobus mangrovi	3072977
Archaea	Archaea	Euryarchaeota	Methanolobus sediminis	3072978
Archaea	Archaea	Euryarchaeota	Methanosarcina sp. Z-7115	3073890
Archaea	Archaea	Euryarchaeota	Halodesulfurarchaeum sp. HSR-GB	3074077
Archaea	Archaea	Euryarchaeota	Halalkaliarchaeum sp. AArc-GB	3074078
Archaea	Archaea	Euryarchaeota	Halobellus sp. ZY16	3075120
Archaea	Archaea	Euryarchaeota	Halobaculum sp. XH14	3075121
Archaea	Archaea	Euryarchaeota	Halobellus sp. DFY28	3075123
Archaea	Archaea	Halobacteriota	Halobacteriota archaeon	3100168
Archaea	Archaea	Nanoarchaeota	Nanoarchaeota archaeon	2026764
Archaea	Archaea	Nanoarchaeota	Nanoarchaeales archaeon	2730349
Archaea	Archaea	Nanoarchaeota	Candidatus Nanoarchaeia archaeon	2910166
Archaea	Archaea	Nitrososphaerota	Candidatus Caldarchaeum subterraneum	311458
Archaea	Archaea	Nitrososphaerota	Cenarchaeum symbiosum	414004
Archaea	Archaea	Nitrososphaerota	Nitrosopumilus maritimus	436308
Archaea	Archaea	Nitrososphaerota	Nitrosopumilus zosterae	718286
Archaea	Archaea	Nitrososphaerota	uncultured Nitrososphaera sp.	759874
Archaea	Archaea	Nitrososphaerota	Candidatus Nitrosarchaeum limnium	859192
Archaea	Archaea	Nitrososphaerota	Candidatus Nitrosopumilus salaria	859350
Archaea	Archaea	Nitrososphaerota	Candidatus Nitrosarchaeum limnium	886738
Archaea	Archaea	Nitrososphaerota	Nitrososphaera viennensis	926571
Archaea	Archaea	Nitrososphaerota	Nitrosarchaeum koreense	1001994
Archaea	Archaea	Nitrososphaerota	Nitrosopumilus sp. SJ	1027374
Archaea	Archaea	Nitrososphaerota	Nitrososphaera viennensis	1034015
Archaea	Archaea	Nitrososphaerota	Candidatus Nitrosotalea devanaterra	1078905
Archaea	Archaea	Nitrososphaerota	Candidatus Nitrosopumilus koreensis	1229908
Archaea	Archaea	Nitrososphaerota	Candidatus Nitrosopumilus sediminis	1229909
Archaea	Archaea	Nitrososphaerota	Candidatus Nitrososphaera gargensis	1237085
Archaea	Archaea	Nitrososphaerota	Candidatus Nitrosotenuis chungbukensis	1353246
Archaea	Archaea	Nitrososphaerota	Candidatus Nitrosocosmicus oleophilus	1353260
Archaea	Archaea	Nitrososphaerota	Candidatus Nitrosotenuis uzonensis	1407055
Archaea	Archaea	Nitrososphaerota	Candidatus Nitrososphaera evergladensis	1459636
Archaea	Archaea	Nitrososphaerota	Nitrosopumilus cobalaminigenes	1470066
Archaea	Archaea	Nitrososphaerota	Nitrosopumilus ureiphilus	1470067
Archaea	Archaea	Nitrososphaerota	Candidatus Nitrosotalea sinensis	1499975
Archaea	Archaea	Nitrososphaerota	Marine Group I thaumarchaeote SCGC AAA799-D11	1502291
Archaea	Archaea	Nitrososphaerota	Marine Group I thaumarchaeote SCGC AAA799-E16	1502292
Archaea	Archaea	Nitrososphaerota	Marine Group I thaumarchaeote SCGC AAA799-N04	1502293
Archaea	Archaea	Nitrososphaerota	Marine Group I thaumarchaeote SCGC RSA3	1503183
Archaea	Archaea	Nitrososphaerota	Nitrosopumilus adriaticus	1580092
Archaea	Archaea	Nitrososphaerota	Nitrosopumilus piranensis	1582439
Archaea	Archaea	Nitrososphaerota	Candidatus Nitrosotenuis cloacae	1603555
Archaea	Archaea	Nitrososphaerota	Thaumarchaeota archaeon CSP1-1	1640512
Archaea	Archaea	Nitrososphaerota	Nitrosopumilus sp. Nsub	1776294
Archaea	Archaea	Nitrososphaerota	Candidatus Nitrosocosmicus franklandus	1798806
Archaea	Archaea	Nitrososphaerota	Thaumarchaeota archaeon 13_1_40CM_3_38_6	1805390
Archaea	Archaea	Nitrososphaerota	Candidatus Nitrosocosmicus hydrocola	1826872
Archaea	Archaea	Nitrososphaerota	Candidatus Nitrosotenuis aquarius	1846278
Archaea	Archaea	Nitrososphaerota	Conexivisphaera calida	1874277
Archaea	Archaea	Nitrososphaerota	Candidatus Nitrosomarinus catalina	1898749
Archaea	Archaea	Nitrososphaerota	Candidatus Nitrosotalea okcheonensis	1903276
Archaea	Archaea	Nitrososphaerota	Candidatus Nitrosotalea bavarica	1903277
Archaea	Archaea	Nitrososphaerota	Nitrosopumilus oxyclinae	1959104
Archaea	Archaea	Nitrososphaerota	Nitrososphaera sp.	1971748
Archaea	Archaea	Nitrososphaerota	Candidatus Terraquivivens tikiterensis	1980982
Archaea	Archaea	Nitrososphaerota	Nitrosopumilales archaeon CG11_big_fil_rev_8_21_14_0_20_33_24	2022692
Archaea	Archaea	Nitrososphaerota	Nitrosopumilales archaeon CG_4_10_14_0_8_um_filter_34_8	2022695
Archaea	Archaea	Nitrososphaerota	Nitrosopumilales archaeon CG_4_9_14_0_2_um_filter_34_16	2022696
Archaea	Archaea	Nitrososphaerota	Nitrosopumilales archaeon CG_4_9_14_0_8_um_filter_34_10	2022697
Archaea	Archaea	Nitrososphaerota	Nitrosopumilus sp.	2024843
Archaea	Archaea	Nitrososphaerota	Nitrosopumilales archaeon	2026768
Archaea	Archaea	Nitrososphaerota	Candidatus Nitrosopelagicus sp.	2026808
Archaea	Archaea	Nitrososphaerota	Nitrosarchaeum sp.	2026886
Archaea	Archaea	Nitrososphaerota	Candidatus Nitrosocosmicus arcticus	2035267
Archaea	Archaea	Nitrososphaerota	Candidatus Calditenuaceae archaeon HR02	2035438
Archaea	Archaea	Nitrososphaerota	Candidatus Nitrosocaldus islandicus	2045011
Archaea	Archaea	Nitrososphaerota	Candidatus Nitrosocaldus cavascurensis	2058097
Archaea	Archaea	Nitrososphaerota	Candidatus Nitrosocosmicus sp.	2109671
Archaea	Archaea	Nitrososphaerota	Nitrosopumilus sp. b1	2109907
Archaea	Archaea	Nitrososphaerota	Nitrosopumilus sp. b2	2109908
Archaea	Archaea	Nitrososphaerota	Nitrosopumilus sp. b3	2109909
Archaea	Archaea	Nitrososphaerota	Nitrososphaeraceae archaeon	2169593
Archaea	Archaea	Nitrososphaerota	Nitrosopumilaceae archaeon	2202732
Archaea	Archaea	Nitrososphaerota	Nitrosopumilus sp. YT1	2249327
Archaea	Archaea	Nitrososphaerota	Candidatus Nitrosotenuis sp. DW1	2259672
Archaea	Archaea	Nitrososphaerota	Nitrosarchaeum sp. AC2	2259673
Archaea	Archaea	Nitrososphaerota	Nitrososphaerales archaeon	2268197
Archaea	Archaea	Nitrososphaerota	Nitrososphaeria archaeon	2268198
Archaea	Archaea	Nitrososphaerota	Nitrososphaera sp. AFS	2301191
Archaea	Archaea	Nitrososphaerota	Candidatus Nitrosotalea sp. TS	2341020
Archaea	Archaea	Nitrososphaerota	Candidatus Nitrosotalea sp. FS	2341021
Archaea	Archaea	Nitrososphaerota	Candidatus Nitrosotenuis sp.	2507556
Archaea	Archaea	Nitrososphaerota	Candidatus Nitrosopumilus sp. SW	2508726
Archaea	Archaea	Nitrososphaerota	Marine Group I thaumarchaeote	2511932
Archaea	Archaea	Nitrososphaerota	Candidatus Nitrosopumilus sp. MTA1	2511933
Archaea	Archaea	Nitrososphaerota	Aigarchaeota archaeon	2528703
Archaea	Archaea	Nitrososphaerota	Candidatus Nitrosocosmicus sp. SS	2563600
Archaea	Archaea	Nitrososphaerota	Cenarchaeum sp. SB0661_bin_35	2604872
Archaea	Archaea	Nitrososphaerota	Cenarchaeum sp. SB0662_bin_33	2604873
Archaea	Archaea	Nitrososphaerota	Cenarchaeum sp. SB0663_bin_5	2604874
Archaea	Archaea	Nitrososphaerota	Cenarchaeum sp. SB0669_bin_11	2604879
Archaea	Archaea	Nitrososphaerota	Cenarchaeum sp. SB0675_bin_21	2604882
Archaea	Archaea	Nitrososphaerota	Candidatus Nitrosocaldus sp.	2697468
Archaea	Archaea	Nitrososphaerota	Nitrosopumilus sp. K4	2795383
Archaea	Archaea	Nitrososphaerota	Candidatus Nitrosotalea sp.	2833567
Archaea	Archaea	Nitrososphaerota	Candidatus Nitrosocaldaceae archaeon	2838776
Archaea	Archaea	Nitrososphaerota	Cenarchaeum symbiont of Oopsacas minuta	2874626
Archaea	Archaea	Nitrososphaerota	Conexivisphaerales archaeon	2910431
Archaea	Archaea	Nitrososphaerota	Candidatus Nitrosopumilus limneticus	2929773
Archaea	Archaea	Nitrososphaerota	Candidatus Nitrosopolaris wilkensis	2959594
Archaea	Archaea	Nitrososphaerota	Candidatus Caldarchaeum sp.	2972665
Archaea	Archaea	Nitrososphaerota	Candidatus Geocrenenecus arthurdayi	2978060
Archaea	Archaea	Nitrososphaerota	Candidatus Geocrenenecus dongiae	2978061
Archaea	Archaea	Nitrososphaerota	Candidatus Caldarchaeales archaeon	3071590
Archaea	Archaea	Nitrososphaerota	Nitrosopumilaceae archaeon AB1(1)	3076529
Archaea	Archaea	Nitrososphaerota	Candidatus Calditenuis fumarioli	3079260
Archaea	Archaea	Nitrososphaerota	Candidatus Pelearchaeum maunauluense	3079262
Archaea	Archaea	Thermoproteota	Acidianus ambivalens	2283
Archaea	Archaea	Thermoproteota	Sulfolobus acidocaldarius	2285
Archaea	Archaea	Thermoproteota	Saccharolobus shibatae	2286
Archaea	Archaea	Thermoproteota	Saccharolobus solfataricus	2287
Archaea	Archaea	Thermoproteota	Pyrodictium occultum	2309
Archaea	Archaea	Thermoproteota	Acidianus infernus	12915
Archaea	Archaea	Thermoproteota	Pyrobaculum aerophilum	13773
Archaea	Archaea	Thermoproteota	Acidianus brierleyi	41673
Archaea	Archaea	Thermoproteota	Stygiolobus azoricus	41675
Archaea	Archaea	Thermoproteota	Sulfolobus islandicus	43080
Archaea	Archaea	Thermoproteota	Metallosphaera sedula	43687
Archaea	Archaea	Thermoproteota	Sulfuracidifex metallicus	47303
Archaea	Archaea	Thermoproteota	Metallosphaera prunae	47304
Archaea	Archaea	Thermoproteota	Pyrodictium abyssi	54256
Archaea	Archaea	Thermoproteota	Aeropyrum pernix	56636
Archaea	Archaea	Thermoproteota	Thermocladium modestius	62609
Archaea	Archaea	Thermoproteota	Sulfurisphaera ohwakuensis	69656
Archaea	Archaea	Thermoproteota	Metallosphaera javensis (ex Hofmann et al. 2022)	99938
Archaea	Archaea	Thermoproteota	Sulfurisphaera tokodaii	111955
Archaea	Archaea	Thermoproteota	Pyrobaculum arsenaticum	121277
Archaea	Archaea	Thermoproteota	Pyrobaculum aerophilum	178306
Archaea	Archaea	Thermoproteota	Sulfolobus tengchongensis	207809
Archaea	Archaea	Thermoproteota	Aeropyrum pernix	272557
Archaea	Archaea	Thermoproteota	Saccharolobus solfataricus	273057
Archaea	Archaea	Thermoproteota	Sulfurisphaera tokodaii	273063
Archaea	Archaea	Thermoproteota	Acidianus manzaensis	282676
Archaea	Archaea	Thermoproteota	Sulfolobus acidocaldarius	330779
Archaea	Archaea	Thermoproteota	Pyrobaculum arsenaticum	340102
Archaea	Archaea	Thermoproteota	Thermofilum pendens	368408
Archaea	Archaea	Thermoproteota	Pyrobaculum islandicum	384616
Archaea	Archaea	Thermoproteota	Caldivirga maquilingensis	397948
Archaea	Archaea	Thermoproteota	Metallosphaera sedula	399549
Archaea	Archaea	Thermoproteota	Staphylothermus marinus	399550
Archaea	Archaea	Thermoproteota	Pyrobaculum calidifontis	410359
Archaea	Archaea	Thermoproteota	Hyperthermus butylicus	415426
Archaea	Archaea	Thermoproteota	Sulfolobus islandicus	419942
Archaea	Archaea	Thermoproteota	Sulfolobus islandicus	425944
Archaea	Archaea	Thermoproteota	Sulfolobus islandicus	426118
Archaea	Archaea	Thermoproteota	Sulfolobus islandicus	427317
Archaea	Archaea	Thermoproteota	Sulfolobus islandicus	427318
Archaea	Archaea	Thermoproteota	Sulfolobus islandicus	429572
Archaea	Archaea	Thermoproteota	Sulfolobus islandicus	439386
Archaea	Archaea	Thermoproteota	Pyrobaculum neutrophilum	444157
Archaea	Archaea	Thermoproteota	Sulfuracidifex metallicus	523847
Archaea	Archaea	Thermoproteota	Saccharolobus shibatae	523848
Archaea	Archaea	Thermoproteota	Acidianus hospitalis	563177
Archaea	Archaea	Thermoproteota	Vulcanisaeta distributa	572478
Archaea	Archaea	Thermoproteota	Ignisphaera aggregans	583356
Archaea	Archaea	Thermoproteota	Staphylothermus hellenicus	591019
Archaea	Archaea	Thermoproteota	Acidianus sulfidivorans	619593
Archaea	Archaea	Thermoproteota	Metallosphaera yellowstonensis	671065
Archaea	Archaea	Thermoproteota	Pyrolobus fumarii	694429
Archaea	Archaea	Thermoproteota	Thermofilum adornatum	697581
Archaea	Archaea	Thermoproteota	Pyrobaculum oguniense	698757
Archaea	Archaea	Thermoproteota	Thermoproteus tenax	768679
Archaea	Archaea	Thermoproteota	Vulcanisaeta thermophila	867917
Archaea	Archaea	Thermoproteota	Sulfolobus islandicus	930943
Archaea	Archaea	Thermoproteota	Sulfolobus islandicus	930945
Archaea	Archaea	Thermoproteota	Acidianus hospitalis	933801
Archaea	Archaea	Thermoproteota	Ignicoccus pacificus	940294
Archaea	Archaea	Thermoproteota	Ignicoccus islandicus	940295
Archaea	Archaea	Thermoproteota	Vulcanisaeta moutnovskia	985053
Archaea	Archaea	Thermoproteota	Thermoproteus uzoniensis	999630
Archaea	Archaea	Thermoproteota	Metallosphaera cuprina	1006006
Archaea	Archaea	Thermoproteota	Sulfolobus acidocaldarius	1028566
Archaea	Archaea	Thermoproteota	Sulfolobus acidocaldarius	1028567
Archaea	Archaea	Thermoproteota	Caldisphaera lagunensis	1056495
Archaea	Archaea	Thermoproteota	Pyrobaculum ferrireducens	1104324
Archaea	Archaea	Thermoproteota	Sulfolobus islandicus	1132497
Archaea	Archaea	Thermoproteota	Sulfolobus islandicus	1132498
Archaea	Archaea	Thermoproteota	Sulfolobus islandicus	1132499
Archaea	Archaea	Thermoproteota	Sulfolobus islandicus	1132500
Archaea	Archaea	Thermoproteota	Sulfolobus islandicus	1132501
Archaea	Archaea	Thermoproteota	Sulfolobus islandicus	1132502
Archaea	Archaea	Thermoproteota	Sulfolobus islandicus	1132503
Archaea	Archaea	Thermoproteota	Sulfolobus islandicus	1132504
Archaea	Archaea	Thermoproteota	Sulfolobus islandicus	1132505
Archaea	Archaea	Thermoproteota	Sulfolobus islandicus	1132506
Archaea	Archaea	Thermoproteota	Candidatus Acidianus copahuensis	1160895
Archaea	Archaea	Thermoproteota	Aeropyrum camini	1198449
Archaea	Archaea	Thermoproteota	Pyrobaculum sp. WP30	1227555
Archaea	Archaea	Thermoproteota	Sulfolobus islandicus	1241935
Archaea	Archaea	Thermoproteota	Pyrodictium delaneyi	1273541
Archaea	Archaea	Thermoproteota	Metallosphaera hakonensis	1293036
Archaea	Archaea	Thermoproteota	Vulcanisaeta distributa	1293043
Archaea	Archaea	Thermoproteota	Vulcanisaeta distributa	1293044
Archaea	Archaea	Thermoproteota	Vulcanisaeta souniana	1293586
Archaea	Archaea	Thermoproteota	Sulfuracidifex tepidarius	1294262
Archaea	Archaea	Thermoproteota	Vulcanisaeta sp. JCM 14467	1295370
Archaea	Archaea	Thermoproteota	Vulcanisaeta sp. JCM 16159	1295371
Archaea	Archaea	Thermoproteota	Vulcanisaeta sp. JCM 16161	1295372
Archaea	Archaea	Thermoproteota	Candidatus Aramenus sulfurataquae	1326980
Archaea	Archaea	Thermoproteota	Thermofilum adornatum	1365176
Archaea	Archaea	Thermoproteota	uncultured Acidilobus sp. MG	1410573
Archaea	Archaea	Thermoproteota	uncultured Acidilobus sp. CIS	1410574
Archaea	Archaea	Thermoproteota	uncultured Acidilobus sp. OSP8	1410575
Archaea	Archaea	Thermoproteota	uncultured Acidilobus sp. JCHS	1410576
Archaea	Archaea	Thermoproteota	Sulfolobus acidocaldarius	1435377
Archaea	Archaea	Thermoproteota	Metallosphaera tengchongensis	1532350
Archaea	Archaea	Thermoproteota	Acidianus sp. RZ1	1540082
Archaea	Archaea	Thermoproteota	Infirmifilum uzonense	1550241
Archaea	Archaea	Thermoproteota	Acidilobus sp. 7A	1577685
Archaea	Archaea	Thermoproteota	Thermoproteus sp. AZ2	1609232
Archaea	Archaea	Thermoproteota	Caldivirga sp. MU80	1650354
Archaea	Archaea	Thermoproteota	Thermoproteus sp. CP80	1650659
Archaea	Archaea	Thermoproteota	Vulcanisaeta sp. EB80	1650660
Archaea	Archaea	Thermoproteota	Sulfodiicoccus acidiphilus	1670455
Archaea	Archaea	Thermoproteota	Saccharolobus caldissimus	1702097
Archaea	Archaea	Thermoproteota	Vulcanisaeta sp. JCHS_4	1714253
Archaea	Archaea	Thermoproteota	Thermoproteus sp. JCHS_4	1714258
Archaea	Archaea	Thermoproteota	Thermocladium sp. ECH_B	1714261
Archaea	Archaea	Thermoproteota	Crenarchaeota archaeon 13_1_40CM_2_52_14	1805092
Archaea	Archaea	Thermoproteota	Crenarchaeota archaeon 13_1_20CM_2_51_8	1805093
Archaea	Archaea	Thermoproteota	Crenarchaeota archaeon 13_1_20CM_2_53_14	1805094
Archaea	Archaea	Thermoproteota	Crenarchaeota archaeon 13_1_40CM_3_52_17	1805096
Archaea	Archaea	Thermoproteota	Crenarchaeota archaeon 13_1_40CM_3_53_5	1805098
Archaea	Archaea	Thermoproteota	Acidianus sp.	1872104
Archaea	Archaea	Thermoproteota	Acidilobus sp.	1872109
Archaea	Archaea	Thermoproteota	Aeropyrum sp.	1872399
Archaea	Archaea	Thermoproteota	Sulfolobus sp. A20	1891280
Archaea	Archaea	Thermoproteota	Caldivirga sp. UBA161	1915569
Archaea	Archaea	Thermoproteota	Thermofilum sp.	1961369
Archaea	Archaea	Thermoproteota	Pyrodictium sp.	1970082
Archaea	Archaea	Thermoproteota	Zestosphaera tikiterensis	1973259
Archaea	Archaea	Thermoproteota	Thermofilum sp. NZ13	1980981
Archaea	Archaea	Thermoproteota	Pyrobaculum sp.	2004705
Archaea	Archaea	Thermoproteota	Desulfurococcales archaeon ex4484_217_2	2012519
Archaea	Archaea	Thermoproteota	Desulfurococcales archaeon ex4484_42	2012520
Archaea	Archaea	Thermoproteota	Thermofilum sp. ex4484_79	2012527
Archaea	Archaea	Thermoproteota	Thermofilum sp. ex4484_82	2012528
Archaea	Archaea	Thermoproteota	Vulcanisaeta sp.	2020871
Archaea	Archaea	Thermoproteota	Desulfurococcaceae archaeon AG1	2027460
Archaea	Archaea	Thermoproteota	Thermoproteota archaeon	2056631
Archaea	Archaea	Thermoproteota	Caldisphaera sp.	2060322
Archaea	Archaea	Thermoproteota	Fervidicoccus sp.	2060324
Archaea	Archaea	Thermoproteota	Caldivirga sp.	2080243
Archaea	Archaea	Thermoproteota	Saccharolobus sp.	2100761
Archaea	Archaea	Thermoproteota	Desulfurococcaceae archaeon	2184738
Archaea	Archaea	Thermoproteota	Sulfolobus sp. A20-N-G8	2200879
Archaea	Archaea	Thermoproteota	Sulfolobus sp. A20-N-F8	2200880
Archaea	Archaea	Thermoproteota	Sulfolobus sp. A20-N-F6	2200881
Archaea	Archaea	Thermoproteota	Sulfolobus sp. D5	2200882
Archaea	Archaea	Thermoproteota	Sulfolobus sp. B5	2200883
Archaea	Archaea	Thermoproteota	Sulfolobus sp. E5	2200884
Archaea	Archaea	Thermoproteota	Sulfolobus sp. C3	2200885
Archaea	Archaea	Thermoproteota	Sulfolobus sp. F3	2200886
Archaea	Archaea	Thermoproteota	Sulfolobus sp. E3	2200887
Archaea	Archaea	Thermoproteota	Sulfolobus sp. B1	2200888
Archaea	Archaea	Thermoproteota	Sulfolobus sp. F1	2200889
Archaea	Archaea	Thermoproteota	Sulfolobus sp. E1	2200890
Archaea	Archaea	Thermoproteota	Thermoprotei archaeon	2250277
Archaea	Archaea	Thermoproteota	Thermoproteus sp.	2268139
Archaea	Archaea	Thermoproteota	Ignisphaera sp.	2268142
Archaea	Archaea	Thermoproteota	Sulfolobales archaeon	2268200
Archaea	Archaea	Thermoproteota	Thermofilaceae archaeon	2268203
Archaea	Archaea	Thermoproteota	Thermoproteales archaeon	2268205
Archaea	Archaea	Thermoproteota	Desulfurococcales archaeon	2480821
Archaea	Archaea	Thermoproteota	Sulfolobus sp. S-194	2512240
Archaea	Archaea	Thermoproteota	Pyrodictiaceae archaeon	2528704
Archaea	Archaea	Thermoproteota	Caldisphaeraceae archaeon	2614261
Archaea	Archaea	Thermoproteota	Thermoproteaceae archaeon	2614265
Archaea	Archaea	Thermoproteota	Sulfolobus sp. E5-1-F	2663019
Archaea	Archaea	Thermoproteota	Sulfolobus sp. E11-6	2663020
Archaea	Archaea	Thermoproteota	Metallosphaera javensis (ex Sakai et al. 2022)	2775498
Archaea	Archaea	Thermoproteota	Infirmifilum lucidum	2776706
Archaea	Archaea	Thermoproteota	Candidatus Aramenus sp.	2811097
Archaea	Archaea	Thermoproteota	Staphylothermus sp.	2820299
Archaea	Archaea	Thermoproteota	Desulfurococcaceae archaeon MEX13E-LK6-19	2822207
Archaea	Archaea	Thermoproteota	Sulfolobales archaeon HS-7	2823152
Archaea	Archaea	Thermoproteota	Stygiolobus caldivivus	2824673
Archaea	Archaea	Thermoproteota	Acidianus sp. HS-5	2886040
Archaea	Archaea	Thermoproteota	Infirmifilum sp. NZ	2926850
Archaea	Archaea	Thermoproteota	Sulfolobaceae archaeon	2967306
Archaea	Archaea	Thermoproteota	Pyrobaculum sp. 3827-6	2983604
Archaea	Archaea	Thermoproteota	Ignisphaera sp. 4213-co	3050454
Archaea	Archaea	Thermoproteota	Pyrofollis japonicus	3060460
Archaea	Archaea	Unclassified Archaea	uncultured archaeon	115547
Archaea	Archaea	Unclassified Archaea	uncultured archaeon A07HR67	1412871
Archaea	Archaea	Unclassified Archaea	uncultured archaeon A07HB70	1412872
Archaea	Archaea	Unclassified Archaea	uncultured archaeon A07HN63	1412873
Archaea	Archaea	Unclassified Archaea	uncultured archaeon A07HR60	1412874
Archaea	Archaea	Unclassified Archaea	archaeon 13_1_20CM_2_51_12	1805007
Archaea	Archaea	Unclassified Archaea	archaeon 13_1_20CM_2_54_9	1805008
Archaea	Archaea	Unclassified Archaea	archaeon 13_1_40CM_2_52_13	1805013
Archaea	Archaea	Unclassified Archaea	archaeon 13_1_40CM_4_53_4	1805017
Archaea	Archaea	Unclassified Archaea	archaeon 13_2_20CM_2_52_21	1805019
Archaea	Archaea	Unclassified Archaea	archaeon 13_2_20CM_2_53_6	1805020
Archaea	Archaea	Unclassified Archaea	archaeon BMS3Bbin15	2005738
Archaea	Archaea	Unclassified Archaea	archaeon BMS3Abin16	2005740
Archaea	Archaea	Unclassified Archaea	archaeon HR01	2035437
Archaea	Archaea	Unclassified Archaea	archaeon SCG-AAA382B04	2137776
Archaea	Archaea	Unclassified Asgard	Candidatus Jordarchaeia archaeon	3067279
Archaea	Archaea	Unclassified Asgard	Candidatus Asgardarchaeum californiense	3067292
Archaea	Archaea	Unclassified DPANN	Candidatus Pacearchaeota archaeon RBG_13_36_9	1801881
Archaea	Archaea	Unclassified DPANN	Candidatus Pacearchaeota archaeon	2026773
Bacteria	Bacteria	Abditibacteriota	Abditibacterium utsteinense	1960156
Bacteria	Bacteria	Abditibacteriota	Abditibacteriota bacterium	2783868
Bacteria	Bacteria	Abditibacteriota	Abditibacteriaceae bacterium	2800791
Bacteria	Bacteria	Abditibacteriota	Abditibacteriales bacterium	2972663
Bacteria	Bacteria	Acidobacteriota	uncultured Holophaga sp.	188475
Bacteria	Bacteria	Acidobacteriota	Candidatus Koribacter versatilis	204669
Bacteria	Bacteria	Acidobacteriota	Acidobacterium capsulatum	240015
Bacteria	Bacteria	Acidobacteriota	Terriglobus sp. TAA 43	278961
Bacteria	Bacteria	Acidobacteriota	Candidatus Solibacter usitatus	332163
Bacteria	Bacteria	Acidobacteriota	Edaphobacter modestus	388466
Bacteria	Bacteria	Acidobacteriota	Terriglobus saanensis	401053
Bacteria	Bacteria	Acidobacteriota	Acanthopleuribacter pedis	442870
Bacteria	Bacteria	Acidobacteriota	Pyrinomonas methylaliphatogenes	454194
Bacteria	Bacteria	Acidobacteriota	Chloracidobacterium thermophilum	458033
Bacteria	Bacteria	Acidobacteriota	Granulicella aggregans	474949
Bacteria	Bacteria	Acidobacteriota	Granulicella pectinivorans	474950
Bacteria	Bacteria	Acidobacteriota	Granulicella paludicola	474951
Bacteria	Bacteria	Acidobacteriota	Granulicella rosea	474952
Bacteria	Bacteria	Acidobacteriota	Acidicapsa ligni	542300
Bacteria	Bacteria	Acidobacteriota	Edaphobacter aggregans	570835
Bacteria	Bacteria	Acidobacteriota	Candidatus Koribacter versatilis	658062
Bacteria	Bacteria	Acidobacteriota	Granulicella mallensis	682795
Bacteria	Bacteria	Acidobacteriota	Granulicella cerasi	741063
Bacteria	Bacteria	Acidobacteriota	Acidipila rosea	768535
Bacteria	Bacteria	Acidobacteriota	Bryocella elongata	863522
Bacteria	Bacteria	Acidobacteriota	Holophaga foetida	903818
Bacteria	Bacteria	Acidobacteriota	Terriglobus roseus	926566
Bacteria	Bacteria	Acidobacteriota	Terriglobus aquaticus	940139
Bacteria	Bacteria	Acidobacteriota	Granulicella arctica	940613
Bacteria	Bacteria	Acidobacteriota	Granulicella mallensis	940614
Bacteria	Bacteria	Acidobacteriota	Chloracidobacterium thermophilum	981222
Bacteria	Bacteria	Acidobacteriota	Thermotomaculum hydrothermale	981385
Bacteria	Bacteria	Acidobacteriota	Occallatibacter riparius	1002689
Bacteria	Bacteria	Acidobacteriota	Occallatibacter savannae	1002691
Bacteria	Bacteria	Acidobacteriota	Terriglobus tenax	1111115
Bacteria	Bacteria	Acidobacteriota	Edaphobacter aggregans	1121860
Bacteria	Bacteria	Acidobacteriota	Geothrix fermentans	1121920
Bacteria	Bacteria	Acidobacteriota	Granulicella tundricola	1198114
Bacteria	Bacteria	Acidobacteriota	Acidobacteria bacterium AB60	1230846
Bacteria	Bacteria	Acidobacteriota	Thermoanaerobaculum aquaticum	1312852
Bacteria	Bacteria	Acidobacteriota	Bryobacter aggregatus	1340493
Bacteria	Bacteria	Acidobacteriota	Pseudacidobacterium ailaaui	1382359
Bacteria	Bacteria	Acidobacteriota	Aridibacter famidurans	1384638
Bacteria	Bacteria	Acidobacteriota	Paludibaculum fermentans	1473598
Bacteria	Bacteria	Acidobacteriota	Edaphobacter dinghuensis	1560005
Bacteria	Bacteria	Acidobacteriota	Silvibacterium dinghuense	1560006
Bacteria	Bacteria	Acidobacteriota	Silvibacterium bohemicum	1577686
Bacteria	Bacteria	Acidobacteriota	Terracidiphilus gabretensis	1577687
Bacteria	Bacteria	Acidobacteriota	Terriglobus albidus	1592106
Bacteria	Bacteria	Acidobacteriota	Acidicapsa acidisoli	1615681
Bacteria	Bacteria	Acidobacteriota	Acidobacteria bacterium OLB17	1617423
Bacteria	Bacteria	Acidobacteriota	Granulicella sp. 5B5	1617967
Bacteria	Bacteria	Acidobacteriota	Acidobacterium sp. S8	1641854
Bacteria	Bacteria	Acidobacteriota	Granulicella sp. L46	1641865
Bacteria	Bacteria	Acidobacteriota	Granulicella sp. L60	1641866
Bacteria	Bacteria	Acidobacteriota	Acidobacteria bacterium SCN 69-37	1660160
Bacteria	Bacteria	Acidobacteriota	Acidobacteria bacterium Mor1	1660251
Bacteria	Bacteria	Acidobacteriota	Granulicella sp. L56	1747222
Bacteria	Bacteria	Acidobacteriota	Granulicella sp. S156	1747224
Bacteria	Bacteria	Acidobacteriota	Granulicella sp. S190	1747226
Bacteria	Bacteria	Acidobacteriota	uncultured Paludibaculum sp.	1765020
Bacteria	Bacteria	Acidobacteriota	Acidobacteria bacterium RBG_13_68_16	1797171
Bacteria	Bacteria	Acidobacteriota	Acidobacteria bacterium RIFCSPLOWO2_02_FULL_61_28	1797180
Bacteria	Bacteria	Acidobacteriota	Acidobacteria bacterium RIFCSPLOWO2_02_FULL_64_15	1797181
Bacteria	Bacteria	Acidobacteriota	Acidobacteria bacterium RIFCSPLOWO2_02_FULL_65_29	1797182
Bacteria	Bacteria	Acidobacteriota	Acidobacteria bacterium RIFCSPLOWO2_02_FULL_67_21	1797183
Bacteria	Bacteria	Acidobacteriota	Acidobacteria bacterium RIFCSPLOWO2_02_FULL_67_36	1797184
Bacteria	Bacteria	Acidobacteriota	Acidobacteria bacterium RIFCSPLOWO2_02_FULL_68_18	1797185
Bacteria	Bacteria	Acidobacteriota	Acidobacteria bacterium RIFCSPLOWO2_12_FULL_54_10	1797186
Bacteria	Bacteria	Acidobacteriota	Acidobacteria bacterium RIFCSPLOWO2_12_FULL_60_22	1797188
Bacteria	Bacteria	Acidobacteriota	Acidobacteria bacterium RIFCSPLOWO2_12_FULL_65_11	1797189
Bacteria	Bacteria	Acidobacteriota	Acidobacteria bacterium RIFCSPLOWO2_12_FULL_66_21	1797191
Bacteria	Bacteria	Acidobacteriota	Acidobacteria bacterium RIFCSPLOWO2_12_FULL_67_14	1797192
Bacteria	Bacteria	Acidobacteriota	Acidobacteria bacterium RIFCSPLOWO2_12_FULL_67_14b	1797193
Bacteria	Bacteria	Acidobacteriota	Acidobacteria bacterium RIFCSPLOWO2_12_FULL_68_19	1797194
Bacteria	Bacteria	Acidobacteriota	Acidobacteria bacterium 13_1_20CM_2_55_15	1803424
Bacteria	Bacteria	Acidobacteriota	Acidobacteria bacterium 13_1_20CM_2_65_9	1803428
Bacteria	Bacteria	Acidobacteriota	Acidobacteria bacterium 13_1_20CM_3_53_8	1803431
Bacteria	Bacteria	Acidobacteriota	Acidobacteria bacterium 13_1_20CM_3_58_11	1803432
Bacteria	Bacteria	Acidobacteriota	Acidobacteria bacterium 13_1_20CM_4_56_7	1803434
Bacteria	Bacteria	Acidobacteriota	Acidobacteria bacterium 13_1_20CM_58_21	1803438
Bacteria	Bacteria	Acidobacteriota	Acidobacteria bacterium 13_1_40CM_2_56_11	1803440
Bacteria	Bacteria	Acidobacteriota	Acidobacteria bacterium 13_1_40CM_2_68_5	1803446
Bacteria	Bacteria	Acidobacteriota	Acidobacteria bacterium 13_1_40CM_3_56_11	1803448
Bacteria	Bacteria	Acidobacteriota	Acidobacteria bacterium 13_1_40CM_3_65_5	1803450
Bacteria	Bacteria	Acidobacteriota	Acidobacteria bacterium 13_1_40CM_4_58_4	1803453
Bacteria	Bacteria	Acidobacteriota	Acidobacteria bacterium 13_1_40CM_4_65_8	1803456
Bacteria	Bacteria	Acidobacteriota	Acidobacteria bacterium 13_1_40CM_56_16	1803458
Bacteria	Bacteria	Acidobacteriota	Acidobacteria bacterium 13_1_40CM_65_14	1803459
Bacteria	Bacteria	Acidobacteriota	Acidobacteria bacterium 13_2_20CM_2_57_6	1803461
Bacteria	Bacteria	Acidobacteriota	Acidobacteria bacterium 13_2_20CM_2_66_4	1803462
Bacteria	Bacteria	Acidobacteriota	Acidobacteria bacterium 13_2_20CM_57_17	1803464
Bacteria	Bacteria	Acidobacteriota	Acidobacteria bacterium 13_2_20CM_57_7	1803465
Bacteria	Bacteria	Acidobacteriota	Acidobacteria bacterium 13_2_20CM_58_27	1803466
Bacteria	Bacteria	Acidobacteriota	Acidobacteriales bacterium 13_1_40CM_3_55_5	1803468
Bacteria	Bacteria	Acidobacteriota	Acidobacteriales bacterium 13_2_20CM_55_8	1803470
Bacteria	Bacteria	Acidobacteriota	Acidobacteria bacterium ADurb.Bin051	1852786
Bacteria	Bacteria	Acidobacteriota	Acidobacteria bacterium ADurb.Bin340	1852787
Bacteria	Bacteria	Acidobacteriota	Luteitalea pratensis	1855912
Bacteria	Bacteria	Acidobacteriota	Acidipila sp.	1872113
Bacteria	Bacteria	Acidobacteriota	Acidobacterium sp.	1872119
Bacteria	Bacteria	Acidobacteriota	Acidobacteriales bacterium 59-55	1895690
Bacteria	Bacteria	Acidobacteriota	Edaphobacter flagellatus	1933044
Bacteria	Bacteria	Acidobacteriota	Edaphobacter sp.	1934404
Bacteria	Bacteria	Acidobacteriota	Candidatus Acidoferrum typicum	1953112
Bacteria	Bacteria	Acidobacteriota	Bryobacter sp.	1962911
Bacteria	Bacteria	Acidobacteriota	Geothrix sp.	1962974
Bacteria	Bacteria	Acidobacteriota	Silvibacterium sp.	1964179
Bacteria	Bacteria	Acidobacteriota	Acidobacteria bacterium 21-70-11	1970485
Bacteria	Bacteria	Acidobacteriota	Acidobacteria bacterium 37-71-11	1970487
Bacteria	Bacteria	Acidobacteriota	Acidobacteriia bacterium 12-62-4	1970571
Bacteria	Bacteria	Acidobacteriota	Luteitalea sp.	2004800
Bacteria	Bacteria	Acidobacteriota	Chloracidobacterium sp. CP2_5A	2012633
Bacteria	Bacteria	Acidobacteriota	Bryobacterales bacterium	2026791
Bacteria	Bacteria	Acidobacteriota	Edaphobacter acidisoli	2040573
Bacteria	Bacteria	Acidobacteriota	Candidatus Sulfotelmatobacter kueseliae	2042962
Bacteria	Bacteria	Acidobacteriota	Candidatus Sulfotelmatobacter sp. SbA7	2043160
Bacteria	Bacteria	Acidobacteriota	Candidatus Sulfotelmatomonas gaucii	2043161
Bacteria	Bacteria	Acidobacteriota	Acidobacteriia bacterium SbA2	2043162
Bacteria	Bacteria	Acidobacteriota	Candidatus Sulfopaludibacter sp. SbA3	2043164
Bacteria	Bacteria	Acidobacteriota	Candidatus Sulfopaludibacter sp. SbA4	2043165
Bacteria	Bacteria	Acidobacteriota	Candidatus Sulfopaludibacter sp. SbA6	2043166
Bacteria	Bacteria	Acidobacteriota	Edaphobacter lichenicola	2051959
Bacteria	Bacteria	Acidobacteriota	Blastocatellia bacterium	2052146
Bacteria	Bacteria	Acidobacteriota	Holophagaceae bacterium	2052165
Bacteria	Bacteria	Acidobacteriota	Candidatus Solibacter sp.	2068625
Bacteria	Bacteria	Acidobacteriota	Holophagae bacterium	2073116
Bacteria	Bacteria	Acidobacteriota	Terriglobia bacterium	2081523
Bacteria	Bacteria	Acidobacteriota	Chloracidobacterium sp.	2099375
Bacteria	Bacteria	Acidobacteriota	Candidatus Angelobacter sp. Gp1-AA117	2169412
Bacteria	Bacteria	Acidobacteriota	Blastocatellia bacterium AA13	2169413
Bacteria	Bacteria	Acidobacteriota	Acidisarcina polymorpha	2211140
Bacteria	Bacteria	Acidobacteriota	Bryobacteraceae bacterium	2212468
Bacteria	Bacteria	Acidobacteriota	Acidicapsa dinghuensis	2218256
Bacteria	Bacteria	Acidobacteriota	Edaphobacter bradus	2259016
Bacteria	Bacteria	Acidobacteriota	Terriglobales bacterium	2282142
Bacteria	Bacteria	Acidobacteriota	Pyrinomonadaceae bacterium	2283092
Bacteria	Bacteria	Acidobacteriota	Acidobacteria bacterium ACB1	2293625
Bacteria	Bacteria	Acidobacteriota	Acidobacteria bacterium ACB2	2293626
Bacteria	Bacteria	Acidobacteriota	Paracidobacterium acidisoli	2303751
Bacteria	Bacteria	Acidobacteriota	Acidipila sp. EB88	2305226
Bacteria	Bacteria	Acidobacteriota	Holophagales bacterium	2478486
Bacteria	Bacteria	Acidobacteriota	Granulicella sibirica	2479048
Bacteria	Bacteria	Acidobacteriota	Thermoanaerobaculum sp.	2510637
Bacteria	Bacteria	Acidobacteriota	Acidobacteria bacterium ACD	2575670
Bacteria	Bacteria	Acidobacteriota	Holophaga sp.	2582906
Bacteria	Bacteria	Acidobacteriota	Vicinamibacteraceae bacterium	2590576
Bacteria	Bacteria	Acidobacteriota	Granulicella sp. WH15	2602070
Bacteria	Bacteria	Acidobacteriota	Thermoanaerobaculia bacterium	2651171
Bacteria	Bacteria	Acidobacteriota	Solibacteraceae bacterium	2687298
Bacteria	Bacteria	Acidobacteriota	Thermoanaerobaculaceae bacterium	2699758
Bacteria	Bacteria	Acidobacteriota	Edaphobacter sp. 12200R-103	2703788
Bacteria	Bacteria	Acidobacteriota	Granulicella sp. dw_53	2719792
Bacteria	Bacteria	Acidobacteriota	Candidatus Acidoferrum panamensis	2741543
Bacteria	Bacteria	Acidobacteriota	Edaphobacter sp. 4G125	2763071
Bacteria	Bacteria	Acidobacteriota	Alloacidobacterium dinghuense	2763107
Bacteria	Bacteria	Acidobacteriota	Candidatus Sulfotelmatobacter sp.	2771375
Bacteria	Bacteria	Acidobacteriota	Yimella sp. cx-573	2771376
Bacteria	Bacteria	Acidobacteriota	Kocuria sp. cx-455	2771377
Bacteria	Bacteria	Acidobacteriota	Kocuria sp. cx-116	2771378
Bacteria	Bacteria	Acidobacteriota	Vicinamibacteria bacterium	2793154
Bacteria	Bacteria	Acidobacteriota	Luteitalea sp. TBR-22	2802971
Bacteria	Bacteria	Acidobacteriota	Bryobacterales bacterium F-183	2802972
Bacteria	Bacteria	Acidobacteriota	Sulfidibacter corallicola	2818388
Bacteria	Bacteria	Acidobacteriota	Chloracidobacterium sp. D	2821536
Bacteria	Bacteria	Acidobacteriota	Chloracidobacterium aggregatum	2821537
Bacteria	Bacteria	Acidobacteriota	Chloracidobacterium aggregatum	2821538
Bacteria	Bacteria	Acidobacteriota	Chloracidobacterium aggregatum	2821539
Bacteria	Bacteria	Acidobacteriota	Chloracidobacterium aggregatum	2821540
Bacteria	Bacteria	Acidobacteriota	Chloracidobacterium aggregatum	2821541
Bacteria	Bacteria	Acidobacteriota	Chloracidobacterium aggregatum	2821542
Bacteria	Bacteria	Acidobacteriota	Chloracidobacterium validum	2821543
Bacteria	Bacteria	Acidobacteriota	Blastocatellales bacterium	2835631
Bacteria	Bacteria	Acidobacteriota	Thermoanaerobaculales bacterium	2873827
Bacteria	Bacteria	Acidobacteriota	Candidatus Sulfomarinibacter kjeldsenii	2885994
Bacteria	Bacteria	Acidobacteriota	Candidatus Polarisedimenticola svalbardensis	2886004
Bacteria	Bacteria	Acidobacteriota	Candidatus Sulfomarinibacter sp. MAG AM1	2886019
Bacteria	Bacteria	Acidobacteriota	Vicinamibacterales bacterium	2910147
Bacteria	Bacteria	Acidobacteriota	Candidatus Polarisedimenticolaceae bacterium	2910585
Bacteria	Bacteria	Acidobacteriota	Geothrix terrae	2922720
Bacteria	Bacteria	Acidobacteriota	Geothrix oryzisoli	2922721
Bacteria	Bacteria	Acidobacteriota	Geothrix paludis	2922722
Bacteria	Bacteria	Acidobacteriota	Geothrix sp. SG198	2922723
Bacteria	Bacteria	Acidobacteriota	Geothrix alkalitolerans	2922724
Bacteria	Bacteria	Acidobacteriota	Geothrix sp. SG200	2922865
Bacteria	Bacteria	Acidobacteriota	Geothrix oryzae	2927975
Bacteria	Bacteria	Acidobacteriota	Geothrix edaphica	2927976
Bacteria	Bacteria	Acidobacteriota	Geothrix rubra	2927977
Bacteria	Bacteria	Acidobacteriota	Geothrix limicola	2927978
Bacteria	Bacteria	Acidobacteriota	Mesoterricola silvestris	2927979
Bacteria	Bacteria	Acidobacteriota	Mesoterricola sediminis	2927980
Bacteria	Bacteria	Acidobacteriota	Pyrinomonadaceae bacterium MAG19_C2-C3	2928749
Bacteria	Bacteria	Acidobacteriota	Acidobacteriia bacterium AH_259_A11_L15	2935767
Bacteria	Bacteria	Acidobacteriota	Acidobacteria bacterium AH-259-A15	2935769
Bacteria	Bacteria	Acidobacteriota	Acidobacteria bacterium AH-259-D05	2935770
Bacteria	Bacteria	Acidobacteriota	Acidobacteria bacterium AH-259-L09	2935771
Bacteria	Bacteria	Acidobacteriota	Acidobacteria bacterium AH-259-O06	2935772
Bacteria	Bacteria	Acidobacteriota	Acidobacteria bacterium AH-259-G07	2935773
Bacteria	Bacteria	Acidobacteriota	Candidatus Acidoferrales bacterium	2952895
Bacteria	Bacteria	Acidobacteriota	Candidatus Geothrix skivensis	2954439
Bacteria	Bacteria	Acidobacteriota	Candidatus Geothrix odensensis	2954440
Bacteria	Bacteria	Acidobacteriota	Candidatus Sulfopaludibacter sp.	2963552
Bacteria	Bacteria	Acidobacteriota	Geothrix sp. SG10	2966450
Bacteria	Bacteria	Acidobacteriota	Geothrix fuzhouensis	2966451
Bacteria	Bacteria	Acidobacteriota	Bryobacter sp. CoA8 C33	2967957
Bacteria	Bacteria	Acidobacteriota	Bryobacteraceae bacterium CoA2 C42	2967959
Bacteria	Bacteria	Acidobacteriota	Candidatus Angelobacter sp.	2976921
Bacteria	Bacteria	Acidobacteriota	Geothrix sp. PMB-07	3068640
Bacteria	Bacteria	Acidobacteriota	Geothrix sp. 21YS21S-4	3068889
Bacteria	Bacteria	Acidobacteriota	Geothrix sp. 21YS21S-2	3068893
Bacteria	Bacteria	Actinomycetota	Micrococcus luteus	1270
Bacteria	Bacteria	Actinomycetota	Micrococcus sp.	1271
Bacteria	Bacteria	Actinomycetota	Kocuria varians	1272
Bacteria	Bacteria	Actinomycetota	Micrococcus lylae	1273
Bacteria	Bacteria	Actinomycetota	Dermacoccus nishinomiyaensis	1274
Bacteria	Bacteria	Actinomycetota	Kocuria rosea	1275
Bacteria	Bacteria	Actinomycetota	Kytococcus sedentarius	1276
Bacteria	Bacteria	Actinomycetota	Leifsonia xyli	1575
Bacteria	Bacteria	Actinomycetota	Renibacterium salmoninarum	1646
Bacteria	Bacteria	Actinomycetota	Actinomyces naeslundii	1655
Bacteria	Bacteria	Actinomycetota	Actinomyces viscosus	1656
Bacteria	Bacteria	Actinomycetota	Actinomyces bovis	1658
Bacteria	Bacteria	Actinomycetota	Actinomyces israelii	1659
Bacteria	Bacteria	Actinomycetota	Schaalia odontolytica	1660
Bacteria	Bacteria	Actinomycetota	Trueperella pyogenes	1661
Bacteria	Bacteria	Actinomycetota	Arthrobacter glacialis	1664
Bacteria	Bacteria	Actinomycetota	Arthrobacter globiformis	1665
Bacteria	Bacteria	Actinomycetota	Arthrobacter sp.	1667
Bacteria	Bacteria	Actinomycetota	Arthrobacter citreus	1670
Bacteria	Bacteria	Actinomycetota	Pseudarthrobacter oxydans	1671
Bacteria	Bacteria	Actinomycetota	Arthrobacter ramosus	1672
Bacteria	Bacteria	Actinomycetota	Pseudarthrobacter polychromogenes	1676
Bacteria	Bacteria	Actinomycetota	Arthrobacter pascens	1677
Bacteria	Bacteria	Actinomycetota	Bifidobacterium longum	1679
Bacteria	Bacteria	Actinomycetota	Bifidobacterium adolescentis	1680
Bacteria	Bacteria	Actinomycetota	Bifidobacterium bifidum	1681
Bacteria	Bacteria	Actinomycetota	Bifidobacterium longum	1682
Bacteria	Bacteria	Actinomycetota	Bifidobacterium breve	1685
Bacteria	Bacteria	Actinomycetota	Bifidobacterium catenulatum	1686
Bacteria	Bacteria	Actinomycetota	Bifidobacterium cuniculi	1688
Bacteria	Bacteria	Actinomycetota	Bifidobacterium dentium	1689
Bacteria	Bacteria	Actinomycetota	Bifidobacterium longum	1695
Bacteria	Bacteria	Actinomycetota	Corynebacterium ammoniagenes	1697
Bacteria	Bacteria	Actinomycetota	Brevibacterium epidermidis	1698
Bacteria	Bacteria	Actinomycetota	Brevibacterium sp.	1701
Bacteria	Bacteria	Actinomycetota	Brevibacterium linens	1703
Bacteria	Bacteria	Actinomycetota	Corynebacterium stationis	1705
Bacteria	Bacteria	Actinomycetota	Cellulomonas fimi	1708
Bacteria	Bacteria	Actinomycetota	Cellulomonas biazotea	1709
Bacteria	Bacteria	Actinomycetota	Cellulosimicrobium cellulans	1710
Bacteria	Bacteria	Actinomycetota	Cellulomonas gelida	1712
Bacteria	Bacteria	Actinomycetota	Oerskovia turbata	1713
Bacteria	Bacteria	Actinomycetota	Cellulomonas uda	1714
Bacteria	Bacteria	Actinomycetota	Corynebacterium diphtheriae	1717
Bacteria	Bacteria	Actinomycetota	Corynebacterium glutamicum	1718
Bacteria	Bacteria	Actinomycetota	Corynebacterium pseudotuberculosis	1719
Bacteria	Bacteria	Actinomycetota	Corynebacterium sp.	1720
Bacteria	Bacteria	Actinomycetota	Corynebacterium callunae	1721
Bacteria	Bacteria	Actinomycetota	Corynebacterium renale	1724
Bacteria	Bacteria	Actinomycetota	Corynebacterium xerosis	1725
Bacteria	Bacteria	Actinomycetota	Corynebacterium variabile	1727
Bacteria	Bacteria	Actinomycetota	Propionibacterium freudenreichii	1744
Bacteria	Bacteria	Actinomycetota	Cutibacterium acnes	1747
Bacteria	Bacteria	Actinomycetota	Acidipropionibacterium acidipropionici	1748
Bacteria	Bacteria	Actinomycetota	Acidipropionibacterium jensenii	1749
Bacteria	Bacteria	Actinomycetota	Arachnia propionica	1750
Bacteria	Bacteria	Actinomycetota	Propionibacterium freudenreichii	1752
Bacteria	Bacteria	Actinomycetota	Propioniferax innocua	1753
Bacteria	Bacteria	Actinomycetota	Mycobacterium avium	1764
Bacteria	Bacteria	Actinomycetota	Mycobacterium tuberculosis	1765
Bacteria	Bacteria	Actinomycetota	Mycolicibacterium fortuitum	1766
Bacteria	Bacteria	Actinomycetota	Mycobacterium intracellulare	1767
Bacteria	Bacteria	Actinomycetota	Mycobacterium kansasii	1768
Bacteria	Bacteria	Actinomycetota	Mycobacterium avium	1770
Bacteria	Bacteria	Actinomycetota	Mycolicibacterium phlei	1771
Bacteria	Bacteria	Actinomycetota	Mycolicibacterium smegmatis	1772
Bacteria	Bacteria	Actinomycetota	Mycobacterium tuberculosis	1773
Bacteria	Bacteria	Actinomycetota	Mycobacteroides chelonae	1774
Bacteria	Bacteria	Actinomycetota	Mycobacterium cookii	1775
Bacteria	Bacteria	Actinomycetota	Mycolicibacterium flavescens	1776
Bacteria	Bacteria	Actinomycetota	Mycobacterium gastri	1777
Bacteria	Bacteria	Actinomycetota	Mycobacterium gordonae	1778
Bacteria	Bacteria	Actinomycetota	Mycolicibacterium komossense	1779
Bacteria	Bacteria	Actinomycetota	Mycobacterium malmoense	1780
Bacteria	Bacteria	Actinomycetota	Mycobacterium marinum	1781
Bacteria	Bacteria	Actinomycetota	Mycolicibacter nonchromogenicus	1782
Bacteria	Bacteria	Actinomycetota	Mycobacterium scrofulaceum	1783
Bacteria	Bacteria	Actinomycetota	Mycobacterium simiae	1784
Bacteria	Bacteria	Actinomycetota	Mycobacterium sp.	1785
Bacteria	Bacteria	Actinomycetota	Mycolicibacterium sphagni	1786
Bacteria	Bacteria	Actinomycetota	Mycobacterium szulgai	1787
Bacteria	Bacteria	Actinomycetota	Mycolicibacter terrae	1788
Bacteria	Bacteria	Actinomycetota	Mycobacterium xenopi	1789
Bacteria	Bacteria	Actinomycetota	Mycobacterium asiaticum	1790
Bacteria	Bacteria	Actinomycetota	Mycolicibacterium aurum	1791
Bacteria	Bacteria	Actinomycetota	Mycolicibacterium chitae	1792
Bacteria	Bacteria	Actinomycetota	Mycolicibacterium fallax	1793
Bacteria	Bacteria	Actinomycetota	Mycolicibacterium gadium	1794
Bacteria	Bacteria	Actinomycetota	Mycolicibacterium neoaurum	1795
[truncated: 96,852 more rows]
