# Supplementary material for: Tracking of Ubiquitin Signaling through 3.5 Billion Years of Combinatorial Conjugation
Source: Int J Mol Sci. 2024 Aug 8;25(16):8671. doi: 10.3390/ijms25168671 (PMC11354881; doi:10.3390/ijms25168671)
Supplement: Supplementary file 1 [file ijms-25-08671-s001.zip › Supplement_Tables/Table_S12_NCBI_filt_base_species_count.xlsx]

## Sheet: Sheet1
superkingdom	kingdom	phylum	species_count
Archaea	Archaea	Candidatus Altarchaeota	5
		Candidatus Baldrarchaeota	1
		Candidatus Bathyarchaeota	18
		Candidatus Borrarchaeota	1
		Candidatus Brockarchaeota	1
		Candidatus Culexarchaeota	5
		Candidatus Diapherotrites	1
		Candidatus Freyarchaeota	2
		Candidatus Geothermarchaeota	1
		Candidatus Gerdarchaeota	1
		Candidatus Hadarchaeota	1
		Candidatus Heimdallarchaeota	7
		Candidatus Helarchaeota	1
		Candidatus Hermodarchaeota	1
		Candidatus Hydrothermarchaeota	1
		Candidatus Korarchaeota	6
		Candidatus Lokiarchaeota	9
		Candidatus Marsarchaeota	9
		Candidatus Micrarchaeota	1
		Candidatus Nezhaarchaeota	1
		Candidatus Njordarchaeota	2
		Candidatus Odinarchaeota	1
		Candidatus Sigynarchaeota	2
		Candidatus Thermoplasmatota	77
		Candidatus Thorarchaeota	5
		Candidatus Undinarchaeota	1
		Candidatus Verstraetearchaeota	6
		Candidatus Woesearchaeota	3
		Candidatus Wukongarchaeota	1
		Euryarchaeota	1235
		Halobacteriota	1
		Nanoarchaeota	3
		Nitrososphaerota	95
		Thermoproteota	176
		Unclassified Archaea	15
		Unclassified Asgard	2
		Unclassified DPANN	2
Bacteria	Bacteria	Abditibacteriota	4
		Acidobacteriota	206
		Actinomycetota	11982
		Aquificota	7
		Armatimonadota	46
		Atribacterota	8
		Bacillota	15883
		Bacteroidota	4953
		Balneolota	34
		Bdellovibrionota	86
		Caldisericota	2
		Calditrichota	7
		Campylobacterota	287
		Candidatus Abyssubacteria	3
		Candidatus Aerophobetes	3
		Candidatus Aminicenantes	7
		Candidatus Auribacterota	7
		Candidatus Azambacteria	1
		Candidatus Binatota	4
		Candidatus Bipolaricaulota	3
		Candidatus Blackallbacteria	3
		Candidatus Cloacimonadota	18
		Candidatus Coatesbacteria	1
		Candidatus Deferrimicrobiota	2
		Candidatus Delongbacteria	1
		Candidatus Desantisbacteria	5
		Candidatus Dormibacteraeota	1
		Candidatus Edwardsbacteria	7
		Candidatus Eisenbacteria	2
		Candidatus Electryoneota	3
		Candidatus Falkowbacteria	1
		Candidatus Fermentibacteria	7
		Candidatus Fervidibacteria	1
		Candidatus Firestonebacteria	4
		Candidatus Glassbacteria	2
		Candidatus Goldiibacteriota	2
		Candidatus Gracilibacteria	1
		Candidatus Handelsmanbacteria	2
		Candidatus Hinthialibacterota	2
		Candidatus Hydrogenedentes	7
		Candidatus Kapabacteria	2
		Candidatus Krumholzibacteriota	2
		Candidatus Kryptonia	4
		Candidatus Latescibacteria	4
		Candidatus Lernaellota	2
		Candidatus Lindowbacteria	3
		Candidatus Lithacetigenota	1
		Candidatus Margulisiibacteriota	5
		Candidatus Marinimicrobia	4
		Candidatus Mcinerneyibacteriota	1
		Candidatus Melainabacteria	25
		Candidatus Moduliflexota	3
		Candidatus Moranbacteria	1
		Candidatus Muirbacteria	1
		Candidatus Nealsonbacteria	1
		Candidatus Nomurabacteria	1
		Candidatus Omnitrophota	13
		Candidatus Parcubacteria	1
		Candidatus Peregrinibacteria	2
		Candidatus Raymondbacteria	7
		Candidatus Riflebacteria	4
		Candidatus Rokubacteria	30
		Candidatus Saccharibacteria	4
		Candidatus Schekmanbacteria	5
		Candidatus Sumerlaeota	11
		Candidatus Tectomicrobia	8
		Candidatus Tharpellota	2
		Candidatus Wallbacteria	3
		Chlamydiota	29
		Chlorobiota	49
		Chloroflexota	231
		Chrysiogenota	6
		Coprothermobacterota	1
		Cyanobacteriota	2297
		Deferribacterota	22
		Deinococcota	189
		Dictyoglomota	1
		Elusimicrobiota	34
		Fibrobacterota	62
		Fusobacteriota	158
		Gemmatimonadota	48
		Ignavibacteriota	62
		Kiritimatiellota	16
		Lentisphaerota	32
		Mycoplasmatota	29
		Myxococcota	320
		Nitrospinota	16
		Nitrospirota	118
		Planctomycetota	270
		Pseudomonadota	33510
		Rhodothermota	31
		Spirochaetota	647
		Synergistota	51
		Thermodesulfobacteriota	569
		Thermomicrobiota	14
		Thermotogota	63
		Unclassified Bacteria	161
		Unclassified FCB	7
		Unclassified PVC	1
		Unclassified Terrabacteria	7
		Verrucomicrobiota	272
		Vulcanimicrobiota	3
		candidate division CSSED10-310	1
		candidate division FCPU426	1
		candidate division LCP-89	1
		candidate division NC10	8
		candidate division WOR-3	4
		candidate division Zixibacteria	5
Eukaryota	Fungi	Ascomycota	1016
		Basidiomycota	387
		Blastocladiomycota	4
		Chytridiomycota	39
		Mucoromycota	132
		Zoopagomycota	14
	Metazoa	Acanthocephala	1
		Annelida	6
		Arthropoda	454
		Brachiopoda	1
		Bryozoa	1
		Chordata	997
		Cnidaria	21
		Echinodermata	9
		Mollusca	43
		Nematoda	78
		Placozoa	2
		Platyhelminthes	36
		Porifera	4
		Priapulida	1
		Rotifera	12
		Tardigrada	3
	Ochrophyta group	Bacillariophyta	13
		Unclassified Ochrophyta	17
	Protista	Apicomplexa	6
		Ciliophora	12
		Discosea	1
		Euglenozoa	13
		Evosea	11
		Foraminifera	1
		Fornicata	2
		Haptophyta	3
		Heterolobosea	3
		Oomycota	46
		Parabasalia	3
		Perkinsozoa	3
		Preaxostyla	4
		Unclassified Protista	23
	Rhodophyta group	Rhodophyta	4
	Viridiplantae	Chlorophyta	31
		Streptophyta	403
Viruses	Adomaviruses group	Unclassified Adomaviruses	2
	Bamfordvirae	Nucleocytoviricota	288
		Preplasmiviricota	260
	Helvetiavirae	Dividoviricota	9
	Heunggongvirae	Peploviricota	148
		Uroviricota	13640
	Loebvirae	Hofneiviricota	86
	Orthornavirae	Duplornaviricota	328
		Kitrinoviricota	392
		Lenarviricota	65
		Negarnaviricota	1853
		Pisuviricota	355
	Pararnavirae	Artverviricota	107
	Pithoviruses group	Unclassified Pithoviruses	8
	Riboviria group	Unclassified Riboviria	56
	Sangervirae	Phixviricota	132
	Shotokuvirae	Cossaviricota	629
		Cressdnaviricota	1079
	Trapavirae	Saleviricota	21
	Unclassified Viruses	Unclassified Viruses	686
	Varidnaviria group	Unclassified Varidnaviria	1
	Zilligvirae	Taleaviricota	36
