# Supplementary material for: Tracking of Ubiquitin Signaling through 3.5 Billion Years of Combinatorial Conjugation
Source: Int J Mol Sci. 2024 Aug 8;25(16):8671. doi: 10.3390/ijms25168671 (PMC11354881; doi:10.3390/ijms25168671)
Supplement: Supplementary file 1 [file ijms-25-08671-s001.zip › Supplement_Tables/Table_S1_Ubls_for_tree.xlsx]

## Sheet: Лист1
	Kindom	Species	Ubiquitin like proteins	Pdb_ID	Uniprot_ID / Scaffold_ID (IMG/M)
	Archaea	C. subterraneum	CSUbiquitin	2MQJ	E6N8B8
	Archaea	H.volcanii	SAMP1	3PO0	D4GUF6
	Archaea	H.volcanii	SAMP2		D4GZE7
	Archaea	H.volcanii	SAMP3		D4GVB0
	Archaea	Sulfolobus acidocaldarius	URM1	4WWM	D0KRX8
	Archaea	Nanoarchaeum equitans	ThiS		NEQ520
	Archaea	Candidatus Aenigmarchaeota archaeon	Ubact		A0A8T3X1L6
	Bacteria	Mycobacterium tuberculosis	Pup		P9WHN5
	Bacteria	Nitrospira moscoviensis	Ubact		A0A0K2G9F6
	Bacteria	Escherichia coli	Moad		P30748
	Bacteria	Escherichia coli	ThiS		O32583
	Bacteria	Bacillus subtilis	YukD	2BPS	P71071
	Bacteria	Ensifer aridi TW10	ISG15		2509292443
	Protista	Dictyostelium discoideum	Polyubiquitin-A		P0CG76
			Polyubiquitin-H		P0CG81
			Polyubiquitin-F		P0CG78
			Ubiquitin-ribosomal protein eS31 fusion protein		P14797
			Ubiquitin-ribosomal protein eL40 fusion protein		P14794
			Ubiquilin		Q9NIF3
			SUMO		Q8N0B4
			NEDD8		Q54XV3
			HUB1		Q54Q03
			URM1		Q54QN0
			ATG8		Q86CR8
			UFM1		B0G186
	Fungi	Saccharomyces cerevisiae	Polyubiquitin		P0CG63
			Ubiquitin-ribosomal protein eL40B fusion protein		P0CH09
			Ubiquitin-ribosomal protein eS31 fusion protein		P05759
			Ubiquitin-ribosomal protein eL40A fusion protein		P0CH08
			Polyubiquitin		P0CG63
			URM1		P40554
			ATG8		P38182
			ATG12		P38316
			Hub1		Q6Q546
			Smt3 (SUMO1)		Q12306
			Rub1 (NEDD8)		Q03919
	Metazoa	Homo sapiens	Polyubiquitin-B	1UBQ	P0CG47
			Polyubiquitin-C		P0CG48
			Ubiquitin-ribosomal protein eL40 fusion protein		P62987
			Ubiquitin-ribosomal protein eS31 fusion protein		P62979
			SUMO1		P63165
			SUMO2		P61956
			SUMO3		P55854
			SUMO4		Q6EEV6
			NEDD8		Q15843
			HUB1/UBL5		Q9UDV7
			URM1		Q9BTM9
			ATG8		P38182
			ATG12		O94817
			UFM1		P61960
			FAU		P35544
			ISG15		P05161
			FAT10		O15205
			UBL4A		P11441
			UBQLN1	2KLC	Q9UMX0
			UBQLN2		Q9UHD9
			UBQLN3		Q9H347
			UBQLN4		Q9NRR5
			HERPUD1		Q15011
			RAD23A		P54725
			RAD23B		P54727
			SF3A1		Q15459
		Gallus gallus	chichen OASL	7SBI	O13255
