# Supplementary material for: Tracking of Ubiquitin Signaling through 3.5 Billion Years of Combinatorial Conjugation
Source: Int J Mol Sci. 2024 Aug 8;25(16):8671. doi: 10.3390/ijms25168671 (PMC11354881; doi:10.3390/ijms25168671)
Supplement: Supplementary file 1 [file ijms-25-08671-s001.zip › Supplement_Tables/Table_S2_E1_all_tables.xlsx]

## Sheet: All kingdoms
Bit Scores
superkingdom	kingdom	ATG7	MOCS3	NAE1	SAE1	UBA1	UBA2	UBA3	UBA5	UBA6	UBA7
Archaea	Archaea	58.3	150.74	0	0	0	0	0	77.28	0	0
Bacteria	Bacteria	58.35	169.04	0	0	0	0	84.3	69.67	0	0
Eukaryota	Fungi	329.24	141.08	144.36	0	272.57	125.21	95.05	69.78	175.93	154.2
	Metazoa	504.62	151.27	309.5	72.52	277.94	297.05	149.86	225.59	236.7	195.4
	Ochrophyta group	261.45	137.76	99.51	0	176.65	81.6	98.57	73.63	120.4	120.22
	Protista	265.69	108.19	122.56	0	179.65	88.59	91.71	164.94	140.34	118.45
	Rhodophyta group	0	131.59	83.6	0	239.75	92.4	98.15	238.25	177.5	146.5
	Viridiplantae	291.22	127.61	158.53	0	211.6	95.78	93.26	161.7	148.55	136.24
Viruses	Bamfordvirae	0	68.9	0	0	224	0	0	61.2	140	147
	Unclassified Viruses	0	0	0	0	0	0	0	60.25	0	0
Counts
superkingdom	kingdom	ATG7	MOCS3	NAE1	SAE1	UBA1	UBA2	UBA3	UBA5	UBA6	UBA7
Archaea	Archaea	3	1113	0	0	0	0	0	806	0	0
Bacteria	Bacteria	129	30608	0	0	0	0	1	19527	0	0
Eukaryota	Fungi	1479	1521	1471	0	1486	1483	1454	1441	1484	1482
	Metazoa	1534	1597	1504	693	1552	1315	1365	1530	1552	1552
	Ochrophyta group	27	30	22	0	30	26	30	27	30	29
	Protista	121	126	101	0	124	98	118	120	122	122
	Rhodophyta group	0	4	3	0	4	3	4	3	4	4
	Viridiplantae	402	409	392	0	409	390	386	407	408	408
Viruses	Bamfordvirae	0	1	0	0	1	0	0	1	1	1
	Unclassified Viruses	0	0	0	0	0	0	0	2	0	0
Percents
superkingdom	kingdom	ATG7	MOCS3	NAE1	SAE1	UBA1	UBA2	UBA3	UBA5	UBA6	UBA7
Archaea	Archaea	0.18	65.47	0	0	0	0	0	47.41	0	0
Bacteria	Bacteria	0.18	41.87	0	0	0	0	0	26.71	0	0
Eukaryota	Fungi	92.9	95.54	92.4	0	93.34	93.15	91.33	90.52	93.22	93.09
	Metazoa	91.91	95.69	90.11	41.52	92.99	78.79	81.79	91.67	92.99	92.99
	Ochrophyta group	90	100	73.33	0	100	86.67	100	90	100	96.67
	Protista	92.37	96.18	77.1	0	94.66	74.81	90.08	91.6	93.13	93.13
	Rhodophyta group	0	100	75	0	100	75	100	75	100	100
	Viridiplantae	92.63	94.24	90.32	0	94.24	89.86	88.94	93.78	94.01	94.01
Viruses	Bamfordvirae	0	0.18	0	0	0.18	0	0	0.18	0.18	0.18
	Unclassified Viruses	0	0	0	0	0	0	0	0.29	0	0
Total Scores
superkingdom	kingdom	ATG7	MOCS3	NAE1	SAE1	UBA1	UBA2	UBA3	UBA5	UBA6	UBA7
	Homo sapiens	100	100	100	100	100	100	100	100	100	100
Eukaryota	Metazoa	63	25	58	34	46	51	67	36	39	34
	Fungi	42	23	28	0	45	25	48	11	29	27
	Viridiplantae	37	20	30	0	35	19	46	27	25	24
	Rhodophyta group	0	22	13	0	42	15	54	31	31	27
	Protista	33	18	20	0	30	14	45	27	23	20
	Ochrophyta group	32	23	15	0	31	15	54	12	21	22
Archaea	Archaea	0	17	0	0	0	0	0	6	0	0
Bacteria	Bacteria	0	12	0	0	0	0	0	3	0	0

## Sheet: Archaea
Bit Scores												Percents
phylum	ATG7	MOCS3	NAE1	SAE1	UBA1	UBA2	UBA3	UBA5	UBA6	UBA7		phylum	ATG7	MOCS3	NAE1	SAE1	UBA1	UBA2	UBA3	UBA5	UBA6	UBA7
Candidatus Altarchaeota	0	168.2	0	0	0	0	0	76.3	0	0		Candidatus Altarchaeota	0	40	0	0	0	0	0	20	0	0
Candidatus Baldrarchaeota	0	144	0	0	0	0	0	87.1	0	0		Candidatus Baldrarchaeota	0	100	0	0	0	0	0	100	0	0
Candidatus Bathyarchaeota	0	137.79	0	0	0	0	0	80.35	0	0		Candidatus Bathyarchaeota	0	100	0	0	0	0	0	77.78	0	0
Candidatus Borrarchaeota	0	165.33	0	0	0	0	0	92.7	0	0		Candidatus Borrarchaeota	0	100	0	0	0	0	0	100	0	0
Candidatus Brockarchaeota	0	121.47	0	0	0	0	0	85.66	0	0		Candidatus Brockarchaeota	0	100	0	0	0	0	0	100	0	0
Candidatus Culexarchaeota	0	124.57	0	0	0	0	0	73.54	0	0		Candidatus Culexarchaeota	0	100	0	0	0	0	0	100	0	0
Candidatus Diapherotrites	0	93.03	0	0	0	0	0	100	0	0		Candidatus Diapherotrites	0	100	0	0	0	0	0	100	0	0
Candidatus Freyarchaeota	0	129.77	0	0	0	0	0	95.18	0	0		Candidatus Freyarchaeota	0	100	0	0	0	0	0	100	0	0
Candidatus Geothermarchaeota	0	167	0	0	0	0	0	101	0	0		Candidatus Geothermarchaeota	0	100	0	0	0	0	0	100	0	0
Candidatus Gerdarchaeota	0	88.2	0	0	0	0	0	84.7	0	0		Candidatus Gerdarchaeota	0	100	0	0	0	0	0	100	0	0
Candidatus Hadarchaeota	0	181	0	0	0	0	0	76.77	0	0		Candidatus Hadarchaeota	0	100	0	0	0	0	0	100	0	0
Candidatus Heimdallarchaeota	0	119.92	0	0	0	0	0	87.45	0	0		Candidatus Heimdallarchaeota	0	100	0	0	0	0	0	100	0	0
Candidatus Helarchaeota	58.9	113.1	0	0	0	0	0	85.14	0	0		Candidatus Helarchaeota	100	100	0	0	0	0	0	100	0	0
Candidatus Hermodarchaeota	0	114.68	0	0	0	0	0	92.74	0	0		Candidatus Hermodarchaeota	0	100	0	0	0	0	0	100	0	0
Candidatus Hydrothermarchaeota	0	133.45	0	0	0	0	0	80.2	0	0		Candidatus Hydrothermarchaeota	0	100	0	0	0	0	0	100	0	0
Candidatus Korarchaeota	0	134.66	0	0	0	0	0	82.78	0	0		Candidatus Korarchaeota	0	100	0	0	0	0	0	100	0	0
Candidatus Lokiarchaeota	0	114	0	0	0	0	0	81.63	0	0		Candidatus Lokiarchaeota	0	100	0	0	0	0	0	100	0	0
Candidatus Marsarchaeota	0	123.45	0	0	0	0	0	92.4	0	0		Candidatus Marsarchaeota	0	44.44	0	0	0	0	0	33.33	0	0
Candidatus Micrarchaeota	0	84.76	0	0	0	0	0	63.19	0	0		Candidatus Micrarchaeota	0	100	0	0	0	0	0	100	0	0
Candidatus Nezhaarchaeota	0	178.67	0	0	0	0	0	84.97	0	0		Candidatus Nezhaarchaeota	0	100	0	0	0	0	0	100	0	0
Candidatus Njordarchaeota	0	123.33	0	0	0	0	0	99.8	0	0		Candidatus Njordarchaeota	0	100	0	0	0	0	0	50	0	0
Candidatus Odinarchaeota	0	150	0	0	0	0	0	87.08	0	0		Candidatus Odinarchaeota	0	100	0	0	0	0	0	100	0	0
Candidatus Sigynarchaeota	0	107.33	0	0	0	0	0	92.62	0	0		Candidatus Sigynarchaeota	0	100	0	0	0	0	0	100	0	0
Candidatus Thermoplasmatota	58	148.03	0	0	0	0	0	74.16	0	0		Candidatus Thermoplasmatota	2.6	64.94	0	0	0	0	0	66.23	0	0
Candidatus Thorarchaeota	0	108.01	0	0	0	0	0	79.19	0	0		Candidatus Thorarchaeota	0	80	0	0	0	0	0	20	0	0
Candidatus Undinarchaeota	0	118.35	0	0	0	0	0	95.9	0	0		Candidatus Undinarchaeota	0	100	0	0	0	0	0	100	0	0
Candidatus Verstraetearchaeota	0	159.37	0	0	0	0	0	81.14	0	0		Candidatus Verstraetearchaeota	0	83.33	0	0	0	0	0	83.33	0	0
Candidatus Woesearchaeota	0	103.4	0	0	0	0	0	72.4	0	0		Candidatus Woesearchaeota	0	33.33	0	0	0	0	0	66.67	0	0
Candidatus Wukongarchaeota	0	105.2	0	0	0	0	0	87.45	0	0		Candidatus Wukongarchaeota	0	100	0	0	0	0	0	100	0	0
Euryarchaeota	0	166.04	0	0	0	0	0	74.59	0	0		Euryarchaeota	0	64.94	0	0	0	0	0	45.34	0	0
Halobacteriota	0	182.33	0	0	0	0	0	90.8	0	0		Halobacteriota	0	100	0	0	0	0	0	100	0	0
Nanoarchaeota	0	126.96	0	0	0	0	0	80.42	0	0		Nanoarchaeota	0	100	0	0	0	0	0	100	0	0
Nitrososphaerota	0	148.42	0	0	0	0	0	80.7	0	0		Nitrososphaerota	0	75.79	0	0	0	0	0	45.26	0	0
Thermoproteota	0	129.43	0	0	0	0	0	84.12	0	0		Thermoproteota	0	50	0	0	0	0	0	35.8	0	0
Unclassified Archaea	0	149.57	0	0	0	0	0	73.97	0	0		Unclassified Archaea	0	80	0	0	0	0	0	60	0	0
Unclassified Asgard	0	126.03	0	0	0	0	0	88.52	0	0		Unclassified Asgard	0	100	0	0	0	0	0	100	0	0
Unclassified DPANN	0	66.6	0	0	0	0	0	64.85	0	0		Unclassified DPANN	0	50	0	0	0	0	0	50	0	0
Counts												Total Scores
phylum	ATG7	MOCS3	NAE1	SAE1	UBA1	UBA2	UBA3	UBA5	UBA6	UBA7		phylum	ATG7	MOCS3	NAE1	SAE1	UBA1	UBA2	UBA3	UBA5	UBA6	UBA7
Candidatus Altarchaeota	0	2	0	0	0	0	0	1	0	0		Homo sapiens	100	100	100	100	100	100	100	100	100	100
Candidatus Baldrarchaeota	0	1	0	0	0	0	0	1	0	0		Halobacteriota	0	31	0	0	0	0	0	16	0	0
Candidatus Bathyarchaeota	0	18	0	0	0	0	0	14	0	0		Candidatus Geothermarchaeota	0	28	0	0	0	0	0	18	0	0
Candidatus Borrarchaeota	0	1	0	0	0	0	0	1	0	0		Candidatus Nezhaarchaeota	0	30	0	0	0	0	0	15	0	0
Candidatus Brockarchaeota	0	1	0	0	0	0	0	1	0	0		Candidatus Borrarchaeota	0	28	0	0	0	0	0	16	0	0
Candidatus Culexarchaeota	0	5	0	0	0	0	0	5	0	0		Candidatus Hadarchaeota	0	31	0	0	0	0	0	14	0	0
Candidatus Diapherotrites	0	1	0	0	0	0	0	1	0	0		Candidatus Helarchaeota	8	19	0	0	0	0	0	15	0	0
Candidatus Freyarchaeota	0	2	0	0	0	0	0	2	0	0		Candidatus Odinarchaeota	0	26	0	0	0	0	0	15	0	0
Candidatus Geothermarchaeota	0	1	0	0	0	0	0	1	0	0		Candidatus Baldrarchaeota	0	25	0	0	0	0	0	15	0	0
Candidatus Gerdarchaeota	0	1	0	0	0	0	0	1	0	0		Candidatus Freyarchaeota	0	22	0	0	0	0	0	17	0	0
Candidatus Hadarchaeota	0	1	0	0	0	0	0	1	0	0		Candidatus Korarchaeota	0	23	0	0	0	0	0	15	0	0
Candidatus Heimdallarchaeota	0	7	0	0	0	0	0	7	0	0		Unclassified Asgard	0	21	0	0	0	0	0	16	0	0
Candidatus Helarchaeota	1	1	0	0	0	0	0	1	0	0		Candidatus Undinarchaeota	0	20	0	0	0	0	0	17	0	0
Candidatus Hermodarchaeota	0	1	0	0	0	0	0	1	0	0		Candidatus Hydrothermarchaeota	0	23	0	0	0	0	0	14	0	0
Candidatus Hydrothermarchaeota	0	1	0	0	0	0	0	1	0	0		Candidatus Hermodarchaeota	0	20	0	0	0	0	0	16	0	0
Candidatus Korarchaeota	0	6	0	0	0	0	0	6	0	0		Candidatus Heimdallarchaeota	0	20	0	0	0	0	0	15	0	0
Candidatus Lokiarchaeota	0	9	0	0	0	0	0	9	0	0		Nanoarchaeota	0	22	0	0	0	0	0	14	0	0
Candidatus Marsarchaeota	0	4	0	0	0	0	0	3	0	0		Candidatus Brockarchaeota	0	21	0	0	0	0	0	15	0	0
Candidatus Micrarchaeota	0	1	0	0	0	0	0	1	0	0		Candidatus Sigynarchaeota	0	18	0	0	0	0	0	16	0	0
Candidatus Nezhaarchaeota	0	1	0	0	0	0	0	1	0	0		Candidatus Verstraetearchaeota	0	23	0	0	0	0	0	12	0	0
Candidatus Njordarchaeota	0	2	0	0	0	0	0	1	0	0		Candidatus Bathyarchaeota	0	23	0	0	0	0	0	11	0	0
Candidatus Odinarchaeota	0	1	0	0	0	0	0	1	0	0		Candidatus Culexarchaeota	0	21	0	0	0	0	0	13	0	0
Candidatus Sigynarchaeota	0	2	0	0	0	0	0	2	0	0		Candidatus Lokiarchaeota	0	19	0	0	0	0	0	14	0	0
Candidatus Thermoplasmatota	2	50	0	0	0	0	0	51	0	0		Candidatus Diapherotrites	0	16	0	0	0	0	0	18	0	0
Candidatus Thorarchaeota	0	4	0	0	0	0	0	1	0	0		Candidatus Wukongarchaeota	0	18	0	0	0	0	0	15	0	0
Candidatus Undinarchaeota	0	1	0	0	0	0	0	1	0	0		Candidatus Gerdarchaeota	0	15	0	0	0	0	0	15	0	0
Candidatus Verstraetearchaeota	0	5	0	0	0	0	0	5	0	0		Candidatus Njordarchaeota	0	21	0	0	0	0	0	9	0	0
Candidatus Woesearchaeota	0	1	0	0	0	0	0	2	0	0		Unclassified Archaea	0	20	0	0	0	0	0	8	0	0
Candidatus Wukongarchaeota	0	1	0	0	0	0	0	1	0	0		Nitrososphaerota	0	19	0	0	0	0	0	6	0	0
Euryarchaeota	0	802	0	0	0	0	0	560	0	0		Candidatus Micrarchaeota	0	14	0	0	0	0	0	11	0	0
Halobacteriota	0	1	0	0	0	0	0	1	0	0		Candidatus Thermoplasmatota	0	16	0	0	0	0	0	9	0	0
Nanoarchaeota	0	3	0	0	0	0	0	3	0	0		Euryarchaeota	0	18	0	0	0	0	0	6	0	0
Nitrososphaerota	0	72	0	0	0	0	0	43	0	0		Candidatus Thorarchaeota	0	15	0	0	0	0	0	3	0	0
Thermoproteota	0	88	0	0	0	0	0	63	0	0		Thermoproteota	0	11	0	0	0	0	0	5	0	0
Unclassified Archaea	0	12	0	0	0	0	0	9	0	0		Candidatus Marsarchaeota	0	9	0	0	0	0	0	5	0	0
Unclassified Asgard	0	2	0	0	0	0	0	2	0	0		Candidatus Woesearchaeota	0	6	0	0	0	0	0	8	0	0
Unclassified DPANN	0	1	0	0	0	0	0	1	0	0		Candidatus Altarchaeota	0	11	0	0	0	0	0	3	0	0
												Unclassified DPANN	0	6	0	0	0	0	0	6	0	0

## Sheet: Bacteria
Bit Scores												Counts												Percents												Total Scores
phylum	ATG7	MOCS3	NAE1	SAE1	UBA1	UBA2	UBA3	UBA5	UBA6	UBA7		phylum	ATG7	MOCS3	NAE1	SAE1	UBA1	UBA2	UBA3	UBA5	UBA6	UBA7		phylum	ATG7	MOCS3	NAE1	SAE1	UBA1	UBA2	UBA3	UBA5	UBA6	UBA7		phylum	ATG7	MOCS3	NAE1	SAE1	UBA1	UBA2	UBA3	UBA5	UBA6	UBA7
Abditibacteriota	0	173.88	0	0	0	0	0	71.88	0	0		Abditibacteriota	0	4	0	0	0	0	0	4	0	0		Abditibacteriota	0	100	0	0	0	0	0	100	0	0		Homo sapiens	100	100	100	100	100	100	100	100	100	100
Acidobacteriota	0	184.73	0	0	0	0	0	72.64	0	0		Acidobacteriota	0	168	0	0	0	0	0	142	0	0		Acidobacteriota	0	81.55	0	0	0	0	0	68.93	0	0		Candidatus Kryptonia	0	50	0	0	0	0	0	15	0	0
Actinomycetota	58.24	192.32	0	0	0	0	0	67.25	0	0		Actinomycetota	13	6314	0	0	0	0	0	1267	0	0		Actinomycetota	0.11	52.69	0	0	0	0	0	10.57	0	0		Unclassified PVC	0	36	0	0	0	0	0	15	0	0
Aquificota	0	255.19	0	0	0	0	0	78.2	0	0		Aquificota	0	6	0	0	0	0	0	1	0	0		Aquificota	0	85.71	0	0	0	0	0	14.29	0	0		Candidatus Handelsmanbacteria	0	44	0	0	0	0	0	6	0	0
Armatimonadota	0	193.73	0	0	0	0	0	75.7	0	0		Armatimonadota	0	33	0	0	0	0	0	22	0	0		Armatimonadota	0	71.74	0	0	0	0	0	47.83	0	0		Candidatus Abyssubacteria	0	39	0	0	0	0	0	9	0	0
Atribacterota	0	111.37	0	0	0	0	0	70.75	0	0		Atribacterota	0	4	0	0	0	0	0	3	0	0		Atribacterota	0	50	0	0	0	0	0	37.5	0	0		Candidatus Dormibacteraeota	0	37	0	0	0	0	0	12	0	0
Bacillota	58.55	119.61	0	0	0	0	84.3	69.26	0	0		Bacillota	12	3584	0	0	0	0	1	3766	0	0		Bacillota	0.08	22.57	0	0	0	0	0.01	23.71	0	0		Candidatus Eisenbacteria	0	35	0	0	0	0	0	13	0	0
Bacteroidota	60.58	177.55	0	0	0	0	0	67.36	0	0		Bacteroidota	26	2927	0	0	0	0	0	1621	0	0		Bacteroidota	0.52	59.1	0	0	0	0	0	32.73	0	0		Candidatus Binatota	0	34	0	0	0	0	0	13	0	0
Balneolota	0	228.67	0	0	0	0	0	73.31	0	0		Balneolota	0	16	0	0	0	0	0	11	0	0		Balneolota	0	47.06	0	0	0	0	0	32.35	0	0		Candidatus Lithacetigenota	0	32	0	0	0	0	0	15	0	0
Bdellovibrionota	61.2	130.81	0	0	0	0	0	63.63	0	0		Bdellovibrionota	1	37	0	0	0	0	0	37	0	0		Bdellovibrionota	1.16	43.02	0	0	0	0	0	43.02	0	0		candidate division FCPU426	0	31	0	0	0	0	0	15	0	0
Caldisericota	0	135.25	0	0	0	0	0	95.5	0	0		Caldisericota	0	1	0	0	0	0	0	1	0	0		Caldisericota	0	50	0	0	0	0	0	50	0	0		Candidatus Falkowbacteria	0	30	0	0	0	0	0	14	0	0
Calditrichota	0	220.82	0	0	0	0	0	73.58	0	0		Calditrichota	0	4	0	0	0	0	0	4	0	0		Calditrichota	0	57.14	0	0	0	0	0	57.14	0	0		Candidatus Nomurabacteria	0	34	0	0	0	0	0	11	0	0
Campylobacterota	0	139.83	0	0	0	0	0	65.54	0	0		Campylobacterota	0	165	0	0	0	0	0	76	0	0		Campylobacterota	0	57.49	0	0	0	0	0	26.48	0	0		candidate division NC10	0	33	0	0	0	0	0	11	0	0
Candidatus Abyssubacteria	0	231.6	0	0	0	0	0	80.3	0	0		Candidatus Abyssubacteria	0	3	0	0	0	0	0	2	0	0		Candidatus Abyssubacteria	0	100	0	0	0	0	0	66.67	0	0		Candidatus Fervidibacteria	0	31	0	0	0	0	0	13	0	0
Candidatus Aerophobetes	0	152.02	0	0	0	0	0	80.13	0	0		Candidatus Aerophobetes	0	3	0	0	0	0	0	3	0	0		Candidatus Aerophobetes	0	100	0	0	0	0	0	100	0	0		Candidatus Schekmanbacteria	0	32	0	0	0	0	0	11	0	0
Candidatus Aminicenantes	0	104.5	0	0	0	0	0	70.35	0	0		Candidatus Aminicenantes	0	5	0	0	0	0	0	4	0	0		Candidatus Aminicenantes	0	71.43	0	0	0	0	0	57.14	0	0		Abditibacteriota	0	30	0	0	0	0	0	13	0	0
Candidatus Auribacterota	0	124.58	0	0	0	0	0	72.8	0	0		Candidatus Auribacterota	0	6	0	0	0	0	0	3	0	0		Candidatus Auribacterota	0	85.71	0	0	0	0	0	42.86	0	0		Candidatus Bipolaricaulota	0	28	0	0	0	0	0	14	0	0
Candidatus Binatota	0	197.65	0	0	0	0	0	71.17	0	0		Candidatus Binatota	0	4	0	0	0	0	0	4	0	0		Candidatus Binatota	0	100	0	0	0	0	0	100	0	0		Candidatus Aerophobetes	0	26	0	0	0	0	0	14	0	0
Candidatus Bipolaricaulota	0	164.27	0	0	0	0	0	77.41	0	0		Candidatus Bipolaricaulota	0	3	0	0	0	0	0	3	0	0		Candidatus Bipolaricaulota	0	100	0	0	0	0	0	100	0	0		Rhodothermota	0	30	0	0	0	0	0	9	0	0
Candidatus Blackallbacteria	0	212	0	0	0	0	0	0	0	0		Candidatus Blackallbacteria	0	1	0	0	0	0	0	0	0	0		Candidatus Blackallbacteria	0	33.33	0	0	0	0	0	0	0	0		Aquificota	0	37	0	0	0	0	0	2	0	0
Candidatus Cloacimonadota	0	79.85	0	0	0	0	0	65.68	0	0		Candidatus Cloacimonadota	0	7	0	0	0	0	0	14	0	0		Candidatus Cloacimonadota	0	38.89	0	0	0	0	0	77.78	0	0		Unclassified Terrabacteria	0	27	0	0	0	0	0	11	0	0
Candidatus Coatesbacteria	0	71.25	0	0	0	0	0	58.9	0	0		Candidatus Coatesbacteria	0	1	0	0	0	0	0	1	0	0		Candidatus Coatesbacteria	0	100	0	0	0	0	0	100	0	0		Gemmatimonadota	0	32	0	0	0	0	0	6	0	0
Candidatus Deferrimicrobiota	0	155.27	0	0	0	0	0	60.05	0	0		Candidatus Deferrimicrobiota	0	2	0	0	0	0	0	2	0	0		Candidatus Deferrimicrobiota	0	100	0	0	0	0	0	100	0	0		Candidatus Deferrimicrobiota	0	26	0	0	0	0	0	11	0	0
Candidatus Delongbacteria	0	91.37	0	0	0	0	0	64.37	0	0		Candidatus Delongbacteria	0	1	0	0	0	0	0	1	0	0		Candidatus Delongbacteria	0	100	0	0	0	0	0	100	0	0		Candidatus Firestonebacteria	0	24	0	0	0	0	0	13	0	0
Candidatus Desantisbacteria	0	252	0	0	0	0	0	85.7	0	0		Candidatus Desantisbacteria	0	2	0	0	0	0	0	2	0	0		Candidatus Desantisbacteria	0	40	0	0	0	0	0	40	0	0		Candidatus Hinthialibacterota	0	36	0	0	0	0	0	0	0	0
Candidatus Dormibacteraeota	0	215.79	0	0	0	0	0	68.79	0	0		Candidatus Dormibacteraeota	0	1	0	0	0	0	0	1	0	0		Candidatus Dormibacteraeota	0	100	0	0	0	0	0	100	0	0		Coprothermobacterota	0	23	0	0	0	0	0	13	0	0
Candidatus Edwardsbacteria	0	70.4	0	0	0	0	0	64.4	0	0		Candidatus Edwardsbacteria	0	2	0	0	0	0	0	2	0	0		Candidatus Edwardsbacteria	0	28.57	0	0	0	0	0	28.57	0	0		Candidatus Gracilibacteria	0	25	0	0	0	0	0	11	0	0
Candidatus Eisenbacteria	0	205.31	0	0	0	0	0	74.68	0	0		Candidatus Eisenbacteria	0	2	0	0	0	0	0	2	0	0		Candidatus Eisenbacteria	0	100	0	0	0	0	0	100	0	0		Candidatus Krumholzibacteriota	0	23	0	0	0	0	0	12	0	0
Candidatus Falkowbacteria	0	177.5	0	0	0	0	0	80.9	0	0		Candidatus Falkowbacteria	0	1	0	0	0	0	0	1	0	0		Candidatus Falkowbacteria	0	100	0	0	0	0	0	100	0	0		Nitrospirota	0	26	0	0	0	0	0	9	0	0
Candidatus Fermentibacteria	0	60.08	0	0	0	0	0	58.22	0	0		Candidatus Fermentibacteria	0	2	0	0	0	0	0	4	0	0		Candidatus Fermentibacteria	0	28.57	0	0	0	0	0	57.14	0	0		Acidobacteriota	0	26	0	0	0	0	0	9	0	0
Candidatus Fervidibacteria	0	179.4	0	0	0	0	0	74.72	0	0		Candidatus Fervidibacteria	0	1	0	0	0	0	0	1	0	0		Candidatus Fervidibacteria	0	100	0	0	0	0	0	100	0	0		Candidatus Sumerlaeota	0	27	0	0	0	0	0	7	0	0
Candidatus Firestonebacteria	0	186.2	0	0	0	0	0	71.17	0	0		Candidatus Firestonebacteria	0	3	0	0	0	0	0	4	0	0		Candidatus Firestonebacteria	0	75	0	0	0	0	0	100	0	0		Chloroflexota	0	25	0	0	0	0	0	8	0	0
Candidatus Glassbacteria	0	202.5	0	0	0	0	0	74.35	0	0		Candidatus Glassbacteria	0	1	0	0	0	0	0	1	0	0		Candidatus Glassbacteria	0	50	0	0	0	0	0	50	0	0		Candidatus Lindowbacteria	0	28	0	0	0	0	0	4	0	0
Candidatus Goldiibacteriota	0	124.2	0	0	0	0	0	62.86	0	0		Candidatus Goldiibacteriota	0	2	0	0	0	0	0	2	0	0		Candidatus Goldiibacteriota	0	100	0	0	0	0	0	100	0	0		Nitrospinota	0	27	0	0	0	0	0	5	0	0
Candidatus Gracilibacteria	0	144.4	0	0	0	0	0	63.55	0	0		Candidatus Gracilibacteria	0	1	0	0	0	0	0	1	0	0		Candidatus Gracilibacteria	0	100	0	0	0	0	0	100	0	0		Candidatus Goldiibacteriota	0	21	0	0	0	0	0	11	0	0
Candidatus Handelsmanbacteria	0	255.67	0	0	0	0	0	65.5	0	0		Candidatus Handelsmanbacteria	0	2	0	0	0	0	0	1	0	0		Candidatus Handelsmanbacteria	0	100	0	0	0	0	0	50	0	0		Candidatus Lernaellota	0	23	0	0	0	0	0	8	0	0
Candidatus Hinthialibacterota	0	212.67	0	0	0	0	0	0	0	0		Candidatus Hinthialibacterota	0	2	0	0	0	0	0	0	0	0		Candidatus Hinthialibacterota	0	100	0	0	0	0	0	0	0	0		Vulcanimicrobiota	0	23	0	0	0	0	0	8	0	0
Candidatus Hydrogenedentes	0	154.55	0	0	0	0	0	72.6	0	0		Candidatus Hydrogenedentes	0	5	0	0	0	0	0	6	0	0		Candidatus Hydrogenedentes	0	71.43	0	0	0	0	0	85.71	0	0		Fibrobacterota	0	21	0	0	0	0	0	10	0	0
Candidatus Kapabacteria	0	188.1	0	0	0	0	0	61.63	0	0		Candidatus Kapabacteria	0	1	0	0	0	0	0	1	0	0		Candidatus Kapabacteria	0	50	0	0	0	0	0	50	0	0		Thermomicrobiota	0	22	0	0	0	0	0	8	0	0
Candidatus Krumholzibacteriota	0	134.48	0	0	0	0	0	69.86	0	0		Candidatus Krumholzibacteriota	0	2	0	0	0	0	0	2	0	0		Candidatus Krumholzibacteriota	0	100	0	0	0	0	0	100	0	0		Candidatus Wallbacteria	0	20	0	0	0	0	0	10	0	0
Candidatus Kryptonia	0	295.29	0	0	0	0	0	85.34	0	0		Candidatus Kryptonia	0	4	0	0	0	0	0	4	0	0		Candidatus Kryptonia	0	100	0	0	0	0	0	100	0	0		Armatimonadota	0	24	0	0	0	0	0	6	0	0
Candidatus Latescibacteria	0	210.9	0	0	0	0	0	74.9	0	0		Candidatus Latescibacteria	0	2	0	0	0	0	0	2	0	0		Candidatus Latescibacteria	0	50	0	0	0	0	0	50	0	0		Candidatus Hydrogenedentes	0	19	0	0	0	0	0	11	0	0
Candidatus Lernaellota	0	137.5	0	0	0	0	0	92.4	0	0		Candidatus Lernaellota	0	2	0	0	0	0	0	1	0	0		Candidatus Lernaellota	0	100	0	0	0	0	0	50	0	0		Candidatus Tectomicrobia	0	28	0	0	0	0	0	1	0	0
Candidatus Lindowbacteria	0	246	0	0	0	0	0	73.6	0	0		Candidatus Lindowbacteria	0	2	0	0	0	0	0	1	0	0		Candidatus Lindowbacteria	0	66.67	0	0	0	0	0	33.33	0	0		candidate division LCP-89	0	17	0	0	0	0	0	13	0	0
Candidatus Lithacetigenota	0	185	0	0	0	0	0	83.2	0	0		Candidatus Lithacetigenota	0	1	0	0	0	0	0	1	0	0		Candidatus Lithacetigenota	0	100	0	0	0	0	0	100	0	0		Chlorobiota	0	21	0	0	0	0	0	8	0	0
Candidatus Margulisiibacteriota	0	208.8	0	0	0	0	0	70.97	0	0		Candidatus Margulisiibacteriota	0	3	0	0	0	0	0	3	0	0		Candidatus Margulisiibacteriota	0	60	0	0	0	0	0	60	0	0		Planctomycetota	0	21	0	0	0	0	0	8	0	0
Candidatus Mcinerneyibacteriota	0	66.6	0	0	0	0	0	73.2	0	0		Candidatus Mcinerneyibacteriota	0	1	0	0	0	0	0	1	0	0		Candidatus Mcinerneyibacteriota	0	100	0	0	0	0	0	100	0	0		Calditrichota	0	21	0	0	0	0	0	7	0	0
Candidatus Melainabacteria	0	157.69	0	0	0	0	0	76.72	0	0		Candidatus Melainabacteria	0	10	0	0	0	0	0	9	0	0		Candidatus Melainabacteria	0	40	0	0	0	0	0	36	0	0		Candidatus Margulisiibacteriota	0	21	0	0	0	0	0	7	0	0
Candidatus Moduliflexota	0	77.08	0	0	0	0	0	65.72	0	0		Candidatus Moduliflexota	0	3	0	0	0	0	0	3	0	0		Candidatus Moduliflexota	0	100	0	0	0	0	0	100	0	0		Candidatus Riflebacteria	0	16	0	0	0	0	0	13	0	0
Candidatus Muirbacteria	0	80.9	0	0	0	0	0	0	0	0		Candidatus Muirbacteria	0	1	0	0	0	0	0	0	0	0		Candidatus Muirbacteria	0	100	0	0	0	0	0	0	0	0		Kiritimatiellota	0	18	0	0	0	0	0	11	0	0
Candidatus Nealsonbacteria	0	134.5	0	0	0	0	0	0	0	0		Candidatus Nealsonbacteria	0	1	0	0	0	0	0	0	0	0		Candidatus Nealsonbacteria	0	100	0	0	0	0	0	0	0	0		Chrysiogenota	0	19	0	0	0	0	0	8	0	0
Candidatus Nomurabacteria	0	197	0	0	0	0	0	61.8	0	0		Candidatus Nomurabacteria	0	1	0	0	0	0	0	1	0	0		Candidatus Nomurabacteria	0	100	0	0	0	0	0	100	0	0		Candidatus Delongbacteria	0	16	0	0	0	0	0	11	0	0
Candidatus Omnitrophota	0	207	0	0	0	0	0	79	0	0		Candidatus Omnitrophota	0	2	0	0	0	0	0	1	0	0		Candidatus Omnitrophota	0	15.38	0	0	0	0	0	7.69	0	0		Elusimicrobiota	0	20	0	0	0	0	0	7	0	0
Candidatus Parcubacteria	0	71.6	0	0	0	0	0	0	0	0		Candidatus Parcubacteria	0	1	0	0	0	0	0	0	0	0		Candidatus Parcubacteria	0	100	0	0	0	0	0	0	0	0		Deinococcota	0	22	0	0	0	0	0	4	0	0
Candidatus Raymondbacteria	0	190	0	0	0	0	0	77.6	0	0		Candidatus Raymondbacteria	0	2	0	0	0	0	0	2	0	0		Candidatus Raymondbacteria	0	28.57	0	0	0	0	0	28.57	0	0		Myxococcota	0	20	0	0	0	0	0	5	0	0
Candidatus Riflebacteria	0	93.91	0	0	0	0	0	72.39	0	0		Candidatus Riflebacteria	0	4	0	0	0	0	0	4	0	0		Candidatus Riflebacteria	0	100	0	0	0	0	0	100	0	0		candidate division CSSED10-310	0	14	0	0	0	0	0	11	0	0
Candidatus Rokubacteria	0	205.78	0	0	0	0	0	80.51	0	0		Candidatus Rokubacteria	0	11	0	0	0	0	0	9	0	0		Candidatus Rokubacteria	0	36.67	0	0	0	0	0	30	0	0		Candidatus Moduliflexota	0	13	0	0	0	0	0	12	0	0
Candidatus Saccharibacteria	0	155.7	0	0	0	0	0	69.32	0	0		Candidatus Saccharibacteria	0	1	0	0	0	0	0	2	0	0		Candidatus Saccharibacteria	0	25	0	0	0	0	0	50	0	0		Candidatus Latescibacteria	0	18	0	0	0	0	0	7	0	0
Candidatus Schekmanbacteria	0	235.3	0	0	0	0	0	77.11	0	0		Candidatus Schekmanbacteria	0	4	0	0	0	0	0	4	0	0		Candidatus Schekmanbacteria	0	80	0	0	0	0	0	80	0	0		Candidatus Mcinerneyibacteriota	0	11	0	0	0	0	0	13	0	0
Candidatus Sumerlaeota	0	175.7	0	0	0	0	0	70.15	0	0		Candidatus Sumerlaeota	0	10	0	0	0	0	0	6	0	0		Candidatus Sumerlaeota	0	90.91	0	0	0	0	0	54.55	0	0		Candidatus Glassbacteria	0	17	0	0	0	0	0	7	0	0
Candidatus Tectomicrobia	0	189.41	0	0	0	0	0	60.65	0	0		Candidatus Tectomicrobia	0	7	0	0	0	0	0	1	0	0		Candidatus Tectomicrobia	0	87.5	0	0	0	0	0	12.5	0	0		Candidatus Auribacterota	0	18	0	0	0	0	0	5	0	0
Candidatus Tharpellota	0	58.9	0	0	0	0	0	77.8	0	0		Candidatus Tharpellota	0	1	0	0	0	0	0	1	0	0		Candidatus Tharpellota	0	50	0	0	0	0	0	50	0	0		Lentisphaerota	0	14	0	0	0	0	0	10	0	0
Candidatus Wallbacteria	0	179.75	0	0	0	0	0	83.38	0	0		Candidatus Wallbacteria	0	2	0	0	0	0	0	2	0	0		Candidatus Wallbacteria	0	66.67	0	0	0	0	0	66.67	0	0		Candidatus Desantisbacteria	0	17	0	0	0	0	0	6	0	0
Chlamydiota	0	166.54	0	0	0	0	0	67.54	0	0		Chlamydiota	0	2	0	0	0	0	0	7	0	0		Chlamydiota	0	6.9	0	0	0	0	0	24.14	0	0		Candidatus Nealsonbacteria	0	23	0	0	0	0	0	0	0	0
Chlorobiota	0	182.38	0	0	0	0	0	84.68	0	0		Chlorobiota	0	33	0	0	0	0	0	27	0	0		Chlorobiota	0	67.35	0	0	0	0	0	55.1	0	0		Verrucomicrobiota	0	18	0	0	0	0	0	5	0	0
Chloroflexota	0	202.31	0	0	0	0	0	81.85	0	0		Chloroflexota	0	165	0	0	0	0	0	132	0	0		Chloroflexota	0	71.43	0	0	0	0	0	57.14	0	0		Candidatus Coatesbacteria	0	12	0	0	0	0	0	10	0	0
Chrysiogenota	0	164.95	0	0	0	0	0	70.25	0	0		Chrysiogenota	0	4	0	0	0	0	0	4	0	0		Chrysiogenota	0	66.67	0	0	0	0	0	66.67	0	0		Balneolota	0	18	0	0	0	0	0	4	0	0
Coprothermobacterota	0	135.04	0	0	0	0	0	72.8	0	0		Coprothermobacterota	0	1	0	0	0	0	0	1	0	0		Coprothermobacterota	0	100	0	0	0	0	0	100	0	0		Bacteroidota	0	18	0	0	0	0	0	4	0	0
Cyanobacteriota	0	204.85	0	0	0	0	0	64.24	0	0		Cyanobacteriota	0	1008	0	0	0	0	0	899	0	0		Cyanobacteriota	0	43.83	0	0	0	0	0	39.09	0	0		Candidatus Kapabacteria	0	16	0	0	0	0	0	5	0	0
Deferribacterota	0	105.97	0	0	0	0	0	68.44	0	0		Deferribacterota	0	14	0	0	0	0	0	17	0	0		Deferribacterota	0	63.64	0	0	0	0	0	77.27	0	0		Deferribacterota	0	11	0	0	0	0	0	9	0	0
Deinococcota	0	185.1	0	0	0	0	0	66.61	0	0		Deinococcota	0	133	0	0	0	0	0	72	0	0		Deinococcota	0	70.37	0	0	0	0	0	38.1	0	0		Caldisericota	0	12	0	0	0	0	0	8	0	0
Elusimicrobiota	0	179.01	0	0	0	0	0	75.22	0	0		Elusimicrobiota	0	22	0	0	0	0	0	18	0	0		Elusimicrobiota	0	64.71	0	0	0	0	0	52.94	0	0		Candidatus Aminicenantes	0	13	0	0	0	0	0	7	0	0
Fibrobacterota	0	164.92	0	0	0	0	0	73.27	0	0		Fibrobacterota	0	46	0	0	0	0	0	48	0	0		Fibrobacterota	0	74.19	0	0	0	0	0	77.42	0	0		Cyanobacteriota	0	15	0	0	0	0	0	4	0	0
Fusobacteriota	0	76.78	0	0	0	0	0	63.04	0	0		Fusobacteriota	0	33	0	0	0	0	0	37	0	0		Fusobacteriota	0	20.89	0	0	0	0	0	23.42	0	0		Thermodesulfobacteriota	0	11	0	0	0	0	0	7	0	0
Gemmatimonadota	0	247.36	0	0	0	0	0	75.27	0	0		Gemmatimonadota	0	36	0	0	0	0	0	21	0	0		Gemmatimonadota	0	75	0	0	0	0	0	43.75	0	0		Actinomycetota	0	17	0	0	0	0	0	1	0	0
Ignavibacteriota	0	166.87	0	0	0	0	0	69.58	0	0		Ignavibacteriota	0	14	0	0	0	0	0	12	0	0		Ignavibacteriota	0	22.58	0	0	0	0	0	19.35	0	0		Candidatus Rokubacteria	0	13	0	0	0	0	0	4	0	0
Kiritimatiellota	0	119.85	0	0	0	0	0	69.66	0	0		Kiritimatiellota	0	14	0	0	0	0	0	14	0	0		Kiritimatiellota	0	87.5	0	0	0	0	0	87.5	0	0		Campylobacterota	0	14	0	0	0	0	0	3	0	0
Lentisphaerota	0	132.37	0	0	0	0	0	66.74	0	0		Lentisphaerota	0	20	0	0	0	0	0	26	0	0		Lentisphaerota	0	62.5	0	0	0	0	0	81.25	0	0		Pseudomonadota	0	13	0	0	0	0	0	4	0	0
Mycoplasmatota	0	64.61	0	0	0	0	0	61.75	0	0		Mycoplasmatota	0	4	0	0	0	0	0	8	0	0		Mycoplasmatota	0	13.79	0	0	0	0	0	27.59	0	0		Unclassified Bacteria	0	12	0	0	0	0	0	4	0	0
Myxococcota	59.3	166.05	0	0	0	0	0	69	0	0		Myxococcota	1	230	0	0	0	0	0	143	0	0		Myxococcota	0.31	71.88	0	0	0	0	0	44.69	0	0		Candidatus Melainabacteria	0	11	0	0	0	0	0	5	0	0
Nitrospinota	0	232.05	0	0	0	0	0	76.56	0	0		Nitrospinota	0	11	0	0	0	0	0	6	0	0		Nitrospinota	0	68.75	0	0	0	0	0	37.5	0	0		Synergistota	0	11	0	0	0	0	0	3	0	0
Nitrospirota	0	213.03	0	0	0	0	0	85.73	0	0		Nitrospirota	0	83	0	0	0	0	0	74	0	0		Nitrospirota	0	70.34	0	0	0	0	0	62.71	0	0		Unclassified FCB	0	10	0	0	0	0	0	5	0	0
Planctomycetota	0	145.57	0	0	0	0	0	76.84	0	0		Planctomycetota	0	226	0	0	0	0	0	166	0	0		Planctomycetota	0	83.7	0	0	0	0	0	61.48	0	0		Bdellovibrionota	0	10	0	0	0	0	0	5	0	0
Pseudomonadota	57.87	176.01	0	0	0	0	0	70.12	0	0		Pseudomonadota	75	14358	0	0	0	0	0	10033	0	0		Pseudomonadota	0.22	42.85	0	0	0	0	0	29.94	0	0		Candidatus Cloacimonadota	0	5	0	0	0	0	0	9	0	0
Rhodothermota	0	262.47	0	0	0	0	0	79.53	0	0		Rhodothermota	0	21	0	0	0	0	0	20	0	0		Rhodothermota	0	67.74	0	0	0	0	0	64.52	0	0		Atribacterota	0	9	0	0	0	0	0	5	0	0
Spirochaetota	0	162.74	0	0	0	0	0	68.71	0	0		Spirochaetota	0	99	0	0	0	0	0	109	0	0		Spirochaetota	0	15.3	0	0	0	0	0	16.85	0	0		Candidatus Muirbacteria	0	14	0	0	0	0	0	0	0	0
Synergistota	0	125.71	0	0	0	0	0	67.31	0	0		Synergistota	0	27	0	0	0	0	0	15	0	0		Synergistota	0	52.94	0	0	0	0	0	29.41	0	0		Candidatus Raymondbacteria	0	9	0	0	0	0	0	4	0	0
Thermodesulfobacteriota	0	114.56	0	0	0	0	0	69.39	0	0		Thermodesulfobacteriota	0	335	0	0	0	0	0	331	0	0		Thermodesulfobacteriota	0	58.88	0	0	0	0	0	58.17	0	0		Candidatus Saccharibacteria	0	7	0	0	0	0	0	6	0	0
Thermomicrobiota	0	183.01	0	0	0	0	0	74.1	0	0		Thermomicrobiota	0	10	0	0	0	0	0	9	0	0		Thermomicrobiota	0	71.43	0	0	0	0	0	64.29	0	0		Candidatus Parcubacteria	0	12	0	0	0	0	0	0	0	0
Thermotogota	0	86.1	0	0	0	0	0	74.91	0	0		Thermotogota	0	17	0	0	0	0	0	13	0	0		Thermotogota	0	26.98	0	0	0	0	0	20.63	0	0		Candidatus Blackallbacteria	0	12	0	0	0	0	0	0	0	0
Unclassified Bacteria	0	170.43	0	0	0	0	0	74.13	0	0		Unclassified Bacteria	0	67	0	0	0	0	0	52	0	0		Unclassified Bacteria	0	41.61	0	0	0	0	0	32.3	0	0		Candidatus Tharpellota	0	5	0	0	0	0	0	7	0	0
Unclassified FCB	0	131.84	0	0	0	0	0	66.79	0	0		Unclassified FCB	0	3	0	0	0	0	0	3	0	0		Unclassified FCB	0	42.86	0	0	0	0	0	42.86	0	0		candidate division Zixibacteria	2	5	0	0	0	0	0	2	0	0
Unclassified PVC	0	214	0	0	0	0	0	86.05	0	0		Unclassified PVC	0	1	0	0	0	0	0	1	0	0		Unclassified PVC	0	100	0	0	0	0	0	100	0	0		Ignavibacteriota	0	6	0	0	0	0	0	2	0	0
Unclassified Terrabacteria	0	184.97	0	0	0	0	0	74.47	0	0		Unclassified Terrabacteria	0	6	0	0	0	0	0	6	0	0		Unclassified Terrabacteria	0	85.71	0	0	0	0	0	85.71	0	0		Candidatus Fermentibacteria	0	3	0	0	0	0	0	6	0	0
Verrucomicrobiota	0	195.54	0	0	0	0	0	69.56	0	0		Verrucomicrobiota	0	146	0	0	0	0	0	108	0	0		Verrucomicrobiota	0	53.68	0	0	0	0	0	39.71	0	0		Bacillota	0	5	0	0	0	0	0	3	0	0
Vulcanimicrobiota	0	205.69	0	0	0	0	0	65.72	0	0		Vulcanimicrobiota	0	2	0	0	0	0	0	2	0	0		Vulcanimicrobiota	0	66.67	0	0	0	0	0	66.67	0	0		Thermotogota	0	4	0	0	0	0	0	3	0	0
candidate division CSSED10-310	0	80.72	0	0	0	0	0	65.22	0	0		candidate division CSSED10-310	0	1	0	0	0	0	0	1	0	0		candidate division CSSED10-310	0	100	0	0	0	0	0	100	0	0		Candidatus Edwardsbacteria	0	3	0	0	0	0	0	3	0	0
candidate division FCPU426	0	180	0	0	0	0	0	84.7	0	0		candidate division FCPU426	0	1	0	0	0	0	0	1	0	0		candidate division FCPU426	0	100	0	0	0	0	0	100	0	0		Candidatus Omnitrophota	0	5	0	0	0	0	0	1	0	0
candidate division LCP-89	0	99	0	0	0	0	0	71.6	0	0		candidate division LCP-89	0	1	0	0	0	0	0	1	0	0		candidate division LCP-89	0	100	0	0	0	0	0	100	0	0		Spirochaetota	0	4	0	0	0	0	0	2	0	0
candidate division NC10	0	219.7	0	0	0	0	0	73.13	0	0		candidate division NC10	0	7	0	0	0	0	0	7	0	0		candidate division NC10	0	87.5	0	0	0	0	0	87.5	0	0		candidate division WOR-3	0	3	0	0	0	0	0	3	0	0
candidate division WOR-3	0	79.53	0	0	0	0	0	65.09	0	0		candidate division WOR-3	0	1	0	0	0	0	0	1	0	0		candidate division WOR-3	0	25	0	0	0	0	0	25	0	0		Fusobacteriota	0	3	0	0	0	0	0	3	0	0
candidate division Zixibacteria	60.1	157.75	0	0	0	0	0	70.45	0	0		candidate division Zixibacteria	1	1	0	0	0	0	0	1	0	0		candidate division Zixibacteria	20	20	0	0	0	0	0	20	0	0		Chlamydiota	0	2	0	0	0	0	0	3	0	0
																																				Mycoplasmatota	0	2	0	0	0	0	0	3	0	0

## Sheet: Metazoa
Bit Scores												Percents
phylum	ATG7	MOCS3	NAE1	SAE1	UBA1	UBA2	UBA3	UBA5	UBA6	UBA7		phylum	ATG7	MOCS3	NAE1	SAE1	UBA1	UBA2	UBA3	UBA5	UBA6	UBA7
Acanthocephala	225	116.65	0	0	228	143	89.7	189.15	183	135		Acanthocephala	100	100	0	0	100	100	100	100	100	100
Annelida	392.83	158.38	264.83	0	265.5	217.86	140.33	185.18	220.64	156		Annelida	100	100	100	0	100	100	100	100	100	100
Arthropoda	291.72	161.62	203.81	0	328.58	219.41	129.69	186.91	167.37	178.17		Arthropoda	95.15	95.59	91.63	0	91.63	92.73	90.31	96.48	91.63	91.63
Brachiopoda	435	131.78	282.5	0	262	254	142	150.02	246.5	165.5		Brachiopoda	100	100	100	0	100	100	100	100	100	100
Bryozoa	364.5	291	0	0	273	171	145	183.47	143	149		Bryozoa	100	100	0	0	100	100	100	100	100	100
Chordata	619.01	149.46	397.04	72.52	281.63	378.72	159.29	256.76	264.61	210.23		Chordata	90.17	95.49	89.07	69.51	92.98	69.21	75.43	88.37	92.98	92.98
Cnidaria	408.84	137.88	212.65	0	217.05	242.39	133.63	164.62	213.57	146.08		Cnidaria	100	100	95.24	0	100	100	95.24	100	100	100
Echinodermata	412.77	172.21	281.78	0	226.47	244.53	135.18	168.25	207.93	152.07		Echinodermata	100	100	88.89	0	100	100	100	100	100	100
Mollusca	386.75	156.5	261.76	0	274.76	232.87	143.54	201.19	211.83	164.21		Mollusca	93.02	93.02	90.7	0	93.02	88.37	88.37	93.02	93.02	93.02
Nematoda	281.14	147.24	116.15	0	234.42	157.19	112.03	213.06	157.49	144.23		Nematoda	94.87	96.15	93.59	0	93.59	89.74	89.74	96.15	93.59	93.59
Placozoa	393	135.75	248.5	0	261.5	216.5	127	244.65	218.5	154.25		Placozoa	100	100	100	0	100	100	100	100	100	100
Platyhelminthes	313.86	133.16	142.06	0	218.46	129.82	126.77	203.07	153.57	133.7		Platyhelminthes	80.56	100	94.44	0	100	100	100	100	100	100
Porifera	334.57	177.06	171.47	0	217.32	175.67	130.6	139.06	209.54	144.75		Porifera	75	75	75	0	75	75	75	75	75	75
Priapulida	230	208.8	90.2	0	210	244	144	160.03	211.5	126.5		Priapulida	100	100	100	0	100	100	100	100	100	100
Rotifera	271.99	116.51	159.46	0	184.52	160.9	115.73	164.71	141.17	128.03		Rotifera	100	100	91.67	0	100	100	100	100	100	100
Tardigrada	354	137.08	210	0	255	201.33	132	158.98	197.8	154.6		Tardigrada	100	100	66.67	0	100	100	100	100	100	100
Counts												Total Scores
phylum	ATG7	MOCS3	NAE1	SAE1	UBA1	UBA2	UBA3	UBA5	UBA6	UBA7		phylum	ATG7	MOCS3	NAE1	SAE1	UBA1	UBA2	UBA3	UBA5	UBA6	UBA7
Acanthocephala	1	1	0	0	1	1	1	1	1	1		Homo sapiens	100	100	100	100	100	100	100	100	100	100
Annelida	6	6	6	0	6	6	6	6	6	6		Chordata	76	24	73	57	46	57	66	40	43	36
Arthropoda	432	434	416	0	416	421	410	438	416	416		Brachiopoda	59	22	58	0	46	55	78	26	43	31
Brachiopoda	1	1	1	0	1	1	1	1	1	1		Annelida	53	27	55	0	47	47	77	33	39	29
Bryozoa	1	1	0	0	1	1	1	1	1	1		Placozoa	53	23	51	0	46	47	70	43	38	29
Chordata	899	952	888	693	927	690	752	881	927	927		Echinodermata	56	29	52	0	40	53	74	30	37	28
Cnidaria	21	21	20	0	21	21	20	21	21	21		Mollusca	49	25	49	0	45	44	70	33	35	28
Echinodermata	9	9	8	0	9	9	9	9	9	9		Cnidaria	56	23	42	0	38	52	70	29	38	27
Mollusca	40	40	39	0	40	38	38	40	40	40		Arthropoda	38	26	39	0	53	44	64	32	27	30
Nematoda	74	75	73	0	73	70	70	75	73	73		Tardigrada	48	23	29	0	45	43	73	28	35	29
Placozoa	2	2	2	0	2	2	2	2	2	2		Bryozoa	50	50	0	0	48	37	80	32	25	28
Platyhelminthes	29	36	34	0	36	36	36	36	36	36		Priapulida	31	36	19	0	37	53	79	28	37	23
Porifera	3	3	3	0	3	3	3	3	3	3		Platyhelminthes	34	23	28	0	39	28	70	36	27	25
Priapulida	1	1	1	0	1	1	1	1	1	1		Rotifera	37	20	30	0	33	35	64	29	25	24
Rotifera	12	12	11	0	12	12	12	12	12	12		Nematoda	36	24	23	0	39	30	55	36	26	25
Tardigrada	3	3	2	0	3	3	3	3	3	3		Acanthocephala	31	20	0	0	40	31	49	33	32	25
												Porifera	34	23	27	0	29	28	54	18	28	20

## Sheet: Fungi
Bit Scores
phylum	ATG7	MOCS3	NAE1	SAE1	UBA1	UBA2	UBA3	UBA5	UBA6	UBA7
Ascomycota	318.1	141.31	146.53	0	269.07	126.78	96.04	71.11	178.99	154.02
Basidiomycota	351.72	132.69	121.83	0	275.82	116.44	91.23	68.23	166.87	153.91
Blastocladiomycota	342	160.16	119.3	0	273.67	129.4	108	69.33	165.66	146.8
Chytridiomycota	315.43	151.51	164.65	0	294.04	125.32	99.33	69.34	172.51	158.06
Mucoromycota	359.9	158.73	196.92	0	287.77	137.71	97.2	65.96	178.65	156.68
Zoopagomycota	293.78	125.52	131.71	0	264.08	116.01	91.87	65.02	160.1	147.88
Counts
phylum	ATG7	MOCS3	NAE1	SAE1	UBA1	UBA2	UBA3	UBA5	UBA6	UBA7
Ascomycota	929	962	931	0	934	937	914	915	934	934
Basidiomycota	371	376	371	0	378	372	368	356	376	375
Blastocladiomycota	4	4	4	0	4	4	4	4	4	4
Chytridiomycota	36	38	32	0	37	36	35	31	37	37
Mucoromycota	125	128	119	0	119	122	122	125	119	118
Zoopagomycota	14	13	14	0	14	12	11	10	14	14
Percents
phylum	ATG7	MOCS3	NAE1	SAE1	UBA1	UBA2	UBA3	UBA5	UBA6	UBA7
Ascomycota	91.44	94.69	91.63	0	91.93	92.22	89.96	90.06	91.93	91.93
Basidiomycota	95.87	97.16	95.87	0	97.67	96.12	95.09	91.99	97.16	96.9
Blastocladiomycota	100	100	100	0	100	100	100	100	100	100
Chytridiomycota	92.31	97.44	82.05	0	94.87	92.31	89.74	79.49	94.87	94.87
Mucoromycota	94.7	96.97	90.15	0	90.15	92.42	92.42	94.7	90.15	89.39
Zoopagomycota	100	92.86	100	0	100	85.71	78.57	71.43	100	100
Total Scores
phylum	ATG7	MOCS3	NAE1	SAE1	UBA1	UBA2	UBA3	UBA5	UBA6	UBA7
Homo sapiens	100	100	100	100	100	100	100	100	100	100
Blastocladiomycota	46	27	25	0	48	28	59	12	29	27
Mucoromycota	46	26	37	0	46	27	49	11	28	26
Chytridiomycota	40	25	28	0	49	25	49	10	29	28
Basidiomycota	46	22	24	0	48	24	48	11	29	28
Ascomycota	40	23	28	0	44	25	47	11	29	26
Zoopagomycota	40	20	27	0	47	21	40	8	28	27

## Sheet: Protista
Bit Scores												Percents
phylum	ATG7	MOCS3	NAE1	SAE1	UBA1	UBA2	UBA3	UBA5	UBA6	UBA7		phylum	ATG7	MOCS3	NAE1	SAE1	UBA1	UBA2	UBA3	UBA5	UBA6	UBA7
Apicomplexa	190	152.06	92.33	0	201.75	83.78	99.18	118.89	171.25	124.75		Apicomplexa	83.33	83.33	50	0	66.67	66.67	83.33	100	66.67	66.67
Ciliophora	306.17	109.89	114.36	0	140.79	68.26	97.12	199.25	138.39	109.08		Ciliophora	91.67	100	58.33	0	100	83.33	100	91.67	100	100
Discosea	282	60.5	146	0	235	0	94.7	244.9	187.5	148		Discosea	100	100	100	0	100	0	100	100	100	100
Euglenozoa	237.23	98.81	84.63	0	160.41	69.52	65.27	145.17	131.79	113.05		Euglenozoa	92.31	100	53.85	0	100	84.62	76.92	100	100	100
Evosea	329.6	125.44	155.2	0	198.62	126.89	91.45	194.84	174.82	138.83		Evosea	90.91	90.91	90.91	0	90.91	81.82	90.91	90.91	90.91	90.91
Foraminifera	92.4	0	135	0	185	0	84.3	0	139	124.4		Foraminifera	100	0	100	0	100	0	100	0	100	100
Fornicata	231	100.37	0	0	156.5	0	0	66.2	118	102		Fornicata	50	100	0	0	100	0	0	50	100	100
Haptophyta	323.5	102.81	136	0	182.39	110	82.6	209.15	133.7	124.34		Haptophyta	66.67	100	100	0	100	33.33	66.67	100	100	100
Heterolobosea	363	139.51	173	0	182.74	96.92	101.67	138.58	152.3	128.74		Heterolobosea	100	100	100	0	100	100	100	100	100	100
Oomycota	283.81	103.23	125.28	0	223.84	86.46	98.64	182.16	143.02	125.55		Oomycota	93.48	97.83	93.48	0	95.65	86.96	93.48	91.3	95.65	95.65
Parabasalia	285.33	87.19	71.64	0	148.09	0	75.95	64.78	135.39	115.69		Parabasalia	100	100	100	0	100	0	100	100	100	100
Perkinsozoa	255.75	115.59	102	0	199.5	106.53	89.16	59.08	173.3	139.2		Perkinsozoa	100	100	33.33	0	100	100	100	100	100	100
Preaxostyla	236.56	96.18	85.7	0	139.23	67.4	82.92	186.06	110.86	98.67		Preaxostyla	100	100	50	0	100	25	100	100	100	100
Unclassified Protista	219.76	125.79	133.85	0	148.64	102.55	91.45	130.19	127.87	107.92		Unclassified Protista	95.65	95.65	73.91	0	91.3	69.57	91.3	86.96	82.61	82.61
Counts												Total Scores
phylum	ATG7	MOCS3	NAE1	SAE1	UBA1	UBA2	UBA3	UBA5	UBA6	UBA7		phylum	ATG7	MOCS3	NAE1	SAE1	UBA1	UBA2	UBA3	UBA5	UBA6	UBA7
Apicomplexa	5	5	3	0	4	4	5	6	4	4		Homo sapiens	100	100	100	100	100	100	100	100	100	100
Ciliophora	11	12	7	0	12	10	12	11	12	12		Heterolobosea	49	24	36	0	32	21	56	24	27	24
Discosea	1	1	1	0	1	0	1	1	1	1		Discosea	38	10	30	0	42	0	52	43	33	27
Euglenozoa	12	13	7	0	13	11	10	13	13	13		Evosea	41	19	29	0	32	22	46	31	28	23
Evosea	10	10	10	0	10	9	10	10	10	10		Oomycota	36	17	24	0	38	16	51	29	24	22
Foraminifera	1	0	1	0	1	0	1	0	1	1		Ciliophora	38	19	14	0	25	12	53	32	24	20
Fornicata	1	2	0	0	2	0	0	1	2	2		Perkinsozoa	35	20	7	0	35	23	49	10	31	26
Haptophyta	2	3	3	0	3	1	2	3	3	3		Haptophyta	29	18	28	0	32	8	30	37	24	23
Heterolobosea	3	3	3	0	3	3	3	3	3	3		Unclassified Protista	29	20	20	0	24	15	46	20	19	17
Oomycota	43	45	43	0	44	40	43	42	44	44		Preaxostyla	32	16	9	0	25	4	46	33	20	18
Parabasalia	3	3	3	0	3	0	3	3	3	3		Euglenozoa	30	17	9	0	28	13	28	26	23	21
Perkinsozoa	3	3	1	0	3	3	3	3	3	3		Parabasalia	39	15	15	0	26	0	42	11	24	21
Preaxostyla	4	4	2	0	4	1	4	4	4	4		Apicomplexa	22	22	10	0	24	12	45	21	20	15
Unclassified Protista	22	22	17	0	21	16	21	20	19	19		Foraminifera	13	0	28	0	33	0	46	0	24	23
												Fornicata	16	17	0	0	28	0	0	6	21	19

## Sheet: Ochrophyta
Bit Scores
phylum	ATG7	MOCS3	NAE1	SAE1	UBA1	UBA2	UBA3	UBA5	UBA6	UBA7
Bacillariophyta	297.29	162.72	95.14	0	181.66	78.34	100.38	67.33	122.9	121.32
Unclassified Ochrophyta	238.64	123.39	103.58	0	172.55	83.95	97.05	78.05	118.19	119.08
Counts
phylum	ATG7	MOCS3	NAE1	SAE1	UBA1	UBA2	UBA3	UBA5	UBA6	UBA7
Bacillariophyta	12	13	11	0	13	11	13	12	13	12
Unclassified Ochrophyta	15	17	11	0	17	15	17	15	17	17
Percents
phylum	ATG7	MOCS3	NAE1	SAE1	UBA1	UBA2	UBA3	UBA5	UBA6	UBA7
Bacillariophyta	92.31	100	84.62	0	100	84.62	100	92.31	100	92.31
Unclassified Ochrophyta	88.24	100	64.71	0	100	88.24	100	88.24	100	100
Total Scores
phylum	ATG7	MOCS3	NAE1	SAE1	UBA1	UBA2	UBA3	UBA5	UBA6	UBA7
Homo sapiens	100	100	100	100	100	100	100	100	100	100
Bacillariophyta	37	28	17	0	32	14	55	11	22	21
Unclassified Ochrophyta	29	21	14	0	31	16	53	12	21	22

## Sheet: Rhodophyta
Bit Scores
phylum	ATG7	MOCS3	NAE1	SAE1	UBA1	UBA2	UBA3	UBA5	UBA6	UBA7
Rhodophyta	0	131.59	83.6	0	239.75	92.4	98.15	238.25	177.5	146.5
Counts
phylum	ATG7	MOCS3	NAE1	SAE1	UBA1	UBA2	UBA3	UBA5	UBA6	UBA7
Rhodophyta	0	4	3	0	4	3	4	3	4	4
Percents
phylum	ATG7	MOCS3	NAE1	SAE1	UBA1	UBA2	UBA3	UBA5	UBA6	UBA7
Rhodophyta	0	100	75	0	100	75	100	75	100	100
Total Scores
phylum	ATG7	MOCS3	NAE1	SAE1	UBA1	UBA2	UBA3	UBA5	UBA6	UBA7
Homo sapiens	100	100	100	100	100	100	100	100	100	100
Rhodophyta	0	22	13	0	42	15	54	31	31	27

## Sheet: Viridiplantae
Bit Scores
phylum	ATG7	MOCS3	NAE1	SAE1	UBA1	UBA2	UBA3	UBA5	UBA6	UBA7
Chlorophyta	297.22	138.03	157.4	0	177.72	92.85	94.75	169.79	143.44	117.4
Streptophyta	290.94	127.24	158.57	0	212.27	95.9	93.19	161.38	148.65	136.62
Counts
phylum	ATG7	MOCS3	NAE1	SAE1	UBA1	UBA2	UBA3	UBA5	UBA6	UBA7
Chlorophyta	28	30	28	0	28	29	27	30	28	28
Streptophyta	374	379	364	0	381	361	359	377	380	380
Percents
phylum	ATG7	MOCS3	NAE1	SAE1	UBA1	UBA2	UBA3	UBA5	UBA6	UBA7
Chlorophyta	90.32	96.77	90.32	0	90.32	93.55	87.1	96.77	90.32	90.32
Streptophyta	92.8	94.04	90.32	0	94.54	89.58	89.08	93.55	94.29	94.29
Total Scores
phylum	ATG7	MOCS3	NAE1	SAE1	UBA1	UBA2	UBA3	UBA5	UBA6	UBA7
Homo sapiens	100	100	100	100	100	100	100	100	100	100
Streptophyta	37	20	30	0	36	19	46	27	25	24
Chlorophyta	36	23	29	0	28	19	45	29	23	20

## Sheet: Bamfordvirae
Bit Scores
phylum	ATG7	MOCS3	NAE1	SAE1	UBA1	UBA2	UBA3	UBA5	UBA6	UBA7
Nucleocytoviricota	0	68.9	0	0	224	0	0	61.2	140	147
Counts
phylum	ATG7	MOCS3	NAE1	SAE1	UBA1	UBA2	UBA3	UBA5	UBA6	UBA7
Nucleocytoviricota	0	1	0	0	1	0	0	1	1	1
Percents
phylum	ATG7	MOCS3	NAE1	SAE1	UBA1	UBA2	UBA3	UBA5	UBA6	UBA7
Nucleocytoviricota	0	0.35	0	0	0.35	0	0	0.35	0.35	0.35

[truncated: 1 more sheets: Unclassified Viruses]
