# Supplementary material for: Tracking of Ubiquitin Signaling through 3.5 Billion Years of Combinatorial Conjugation
Source: Int J Mol Sci. 2024 Aug 8;25(16):8671. doi: 10.3390/ijms25168671 (PMC11354881; doi:10.3390/ijms25168671)
Supplement: Supplementary file 1 [file ijms-25-08671-s001.zip › Supplement_Tables/Table_S3_E1_pathways.xlsx]

## Sheet: Sheet1
10	8	5	2	GO_bio_path	protein
anatomical structure development [GO:0048856]	anatomical structure development [GO:0048856]	amygdala development [GO:0021764]	amygdala development [GO:0021764]	amygdala development [GO:0021764]	UBA6
		dendritic spine development [GO:0060996]	dendritic spine development [GO:0060996]	dendritic spine development [GO:0060996]	UBA6
		hippocampus development [GO:0021766]	hippocampus development [GO:0021766]	hippocampus development [GO:0021766]	UBA6
cell cycle [GO:0007049]	cell cycle [GO:0007049]	cell cycle [GO:0007049]	mitotic cell cycle [GO:0000278]	endomitotic cell cycle [GO:0007113]	UBA3
cell death [GO:0008219]	cell death [GO:0008219]	apoptotic process [GO:0006915]	neuron apoptotic process [GO:0051402]	neuron apoptotic process [GO:0051402]	NAE1
cellular catabolic process [GO:0044248]	cellular catabolic process [GO:0044248]	autophagy [GO:0006914]	autophagy [GO:0006914]	autophagy [GO:0006914]	ATG7
			macroautophagy [GO:0016236]	macroautophagy [GO:0016236]	ATG7
				mitophagy [GO:0000423]	ATG7
				nucleophagy [GO:0044804]	ATG7
				piecemeal microautophagy of the nucleus [GO:0034727]	ATG7
			reticulophagy [GO:0061709]	reticulophagy [GO:0061709]	UBA5
cellular developmental process [GO:0048869]	myeloid cell differentiation [GO:0030099]	myeloid cell differentiation [GO:0030099]	erythrocyte differentiation [GO:0030218]	erythrocyte differentiation [GO:0030218]	UBA5
			megakaryocyte differentiation [GO:0030219]	megakaryocyte differentiation [GO:0030219]	UBA5
cellular response to stimulus [GO:0051716]	cellular response to stimulus [GO:0051716]	DNA damage response [GO:0006974]	DNA damage response [GO:0006974]	DNA damage response [GO:0006974]	NAE1,UBA7,UBA1
		cellular response to chemical stress [GO:0062197]	cellular response to hyperoxia [GO:0071455]	cellular response to hyperoxia [GO:0071455]	ATG7
		cellular response to starvation [GO:0009267]	cellular response to starvation [GO:0009267]	cellular response to nitrogen starvation [GO:0006995]	ATG7
				cellular response to starvation [GO:0009267]	ATG7
		response to endoplasmic reticulum stress [GO:0034976]	response to endoplasmic reticulum stress [GO:0034976]	response to endoplasmic reticulum stress [GO:0034976]	UBA5
establishment of localization [GO:0051234]	organic substance transport [GO:0071702]	protein transport [GO:0015031]	protein transport [GO:0015031]	protein transport [GO:0015031]	ATG7
localization [GO:0051179]	localization [GO:0051179]	localization [GO:0051179]	localization [GO:0051179]	localization [GO:0051179]	UBA5
macromolecule metabolic process [GO:0043170]	macromolecule modification [GO:0043412]	RNA modification [GO:0009451]	tRNA thio-modification [GO:0034227]	tRNA thio-modification [GO:0034227]	MOCS3
				tRNA wobble position uridine thiolation [GO:0002143]	MOCS3
			tRNA wobble uridine modification [GO:0002098]	tRNA wobble uridine modification [GO:0002098]	MOCS3
	protein metabolic process [GO:0019538]	peptidyl-amino acid modification [GO:0018193]	protein sumoylation [GO:0016925]	protein sumoylation [GO:0016925]	UBA2,SAE1
		post-translational protein modification [GO:0043687]	ISG15-protein conjugation [GO:0032020]	ISG15-protein conjugation [GO:0032020]	UBA7
			post-translational protein modification [GO:0043687]	post-translational protein modification [GO:0043687]	UBA3
			protein modification by small protein conjugation [GO:0032446]	protein modification by small protein conjugation [GO:0032446]	UBA6,ATG7
			protein neddylation [GO:0045116]	protein neddylation [GO:0045116]	NAE1,UBA3
			protein ubiquitination [GO:0016567]	protein ubiquitination [GO:0016567]	UBA6,NAE1,UBA7,UBA1
			protein ufmylation [GO:0071569]	protein K69-linked ufmylation [GO:1990592]	UBA5
				protein ufmylation [GO:0071569]	UBA5
			protein urmylation [GO:0032447]	protein urmylation [GO:0032447]	MOCS3
		protein lipidation [GO:0006497]	protein lipidation [GO:0006497]	protein lipidation [GO:0006497]	ATG7
		protein modification process [GO:0036211]	protein modification process [GO:0036211]	protein modification process [GO:0036211]	UBA7,UBA3
		proteolysis [GO:0006508]	proteolysis [GO:0006508]	proteolysis [GO:0006508]	UBA3
		proteolysis involved in protein catabolic process [GO:0051603]	modification-dependent protein catabolic process [GO:0019941]	modification-dependent protein catabolic process [GO:0019941]	UBA7
			ubiquitin-dependent protein catabolic process [GO:0006511]	ubiquitin-dependent protein catabolic process [GO:0006511]	UBA6,NAE1,UBA1
molybdopterin cofactor metabolic process [GO:0043545]	molybdopterin cofactor metabolic process [GO:0043545]	molybdopterin cofactor metabolic process [GO:0043545]	molybdopterin cofactor metabolic process [GO:0043545]	molybdopterin cofactor metabolic process [GO:0043545]	MOCS3
multicellular organismal process [GO:0032501]	behavior [GO:0007610]	learning or memory [GO:0007611]	learning [GO:0007612]	learning [GO:0007612]	UBA6
		locomotory behavior [GO:0007626]	locomotory behavior [GO:0007626]	locomotory behavior [GO:0007626]	UBA6
	system process [GO:0003008]	neuromuscular process [GO:0050905]	neuromuscular process [GO:0050905]	neuromuscular process [GO:0050905]	UBA5
organelle organization [GO:0006996]	organelle organization [GO:0006996]	organelle assembly [GO:0070925]	autophagosome assembly [GO:0000045]	autophagosome assembly [GO:0000045]	ATG7
organonitrogen compound metabolic process [GO:1901564]	molybdopterin cofactor metabolic process [GO:0043545]	molybdopterin cofactor metabolic process [GO:0043545]	molybdopterin cofactor biosynthetic process [GO:0032324]	Mo-molybdopterin cofactor biosynthetic process [GO:0006777]	MOCS3
positive regulation of protein localization [GO:1903829]	positive regulation of protein localization [GO:1903829]	positive regulation of protein localization [GO:1903829]	positive regulation of establishment of protein localization to mitochondrion [GO:1903749]	positive regulation of protein targeting to mitochondrion [GO:1903955]	SAE1
regulation of cell communication [GO:0010646]	regulation of cell communication [GO:0010646]	regulation of intracellular steroid hormone receptor signaling pathway [GO:0033143]	regulation of intracellular steroid hormone receptor signaling pathway [GO:0033143]	regulation of intracellular estrogen receptor signaling pathway [GO:0033146]	UBA5
regulation of cell cycle [GO:0051726]	regulation of cell cycle [GO:0051726]	regulation of cell cycle [GO:0051726]	regulation of cell cycle [GO:0051726]	regulation of cell cycle [GO:0051726]	UBA3
regulation of circadian rhythm [GO:0042752]	regulation of circadian rhythm [GO:0042752]	regulation of circadian rhythm [GO:0042752]	regulation of circadian rhythm [GO:0042752]	regulation of circadian rhythm [GO:0042752]	ATG7
regulation of macromolecule metabolic process [GO:0060255]	regulation of protein metabolic process [GO:0051246]	positive regulation of protein catabolic process [GO:0045732]	positive regulation of protein catabolic process [GO:0045732]	positive regulation of protein catabolic process [GO:0045732]	ATG7
		positive regulation of protein modification process [GO:0031401]	positive regulation of protein modification process [GO:0031401]	positive regulation of protein modification process [GO:0031401]	ATG7
			positive regulation of protein sumoylation [GO:0033235]	positive regulation of protein sumoylation [GO:0033235]	UBA2,SAE1
regulation of programmed cell death [GO:0043067]	regulation of programmed cell death [GO:0043067]	positive regulation of apoptotic process [GO:0043065]	positive regulation of apoptotic process [GO:0043065]	positive regulation of apoptotic process [GO:0043065]	ATG7
		regulation of apoptotic process [GO:0042981]	regulation of apoptotic process [GO:0042981]	regulation of apoptotic process [GO:0042981]	NAE1
		regulation of neuron apoptotic process [GO:0043523]	regulation of neuron apoptotic process [GO:0043523]	regulation of neuron apoptotic process [GO:0043523]	NAE1
response to stress [GO:0006950]	response to stress [GO:0006950]	defense response to other organism [GO:0098542]	defense response to virus [GO:0051607]	defense response to virus [GO:0051607]	ATG7
		innate immune response [GO:0045087]	innate immune response [GO:0045087]	innate immune response [GO:0045087]	UBA7
rhythmic process [GO:0048511]	rhythmic process [GO:0048511]	rhythmic process [GO:0048511]	rhythmic process [GO:0048511]	rhythmic process [GO:0048511]	ATG7
signal transduction [GO:0007165]	signal transduction [GO:0007165]	cell cycle checkpoint signaling [GO:0000075]	mitotic DNA replication checkpoint signaling [GO:0033314]	mitotic DNA replication checkpoint signaling [GO:0033314]	NAE1
		signal transduction [GO:0007165]	signal transduction [GO:0007165]	signal transduction [GO:0007165]	NAE1
