# Supplementary material for: Tracking of Ubiquitin Signaling through 3.5 Billion Years of Combinatorial Conjugation
Source: Int J Mol Sci. 2024 Aug 8;25(16):8671. doi: 10.3390/ijms25168671 (PMC11354881; doi:10.3390/ijms25168671)
Supplement: Supplementary file 1 [file ijms-25-08671-s001.zip › Supplement_Tables/Table_S4_E2_all_tables.xlsx]

## Sheet: All kingdoms
Bit Scores
superkingdom	kingdom	UBE2L3	UBE2G2 UBE2G1	UBE2W	UBE2D4 UBE2D1 UBE2D3 UBE2D2	UBE2I	UBE2L6 UBE2L5	UBE2A UBE2B	UBE2N	UBE2V2 UBE2V1	UBE2E1 UBE2E2 UBE2E3	UBE2M	UBE2Q2 UBE2Q1	UBE2F	UBE2QL1	UBE2C	UBE2R2 CDC34	UBE2S	UBE2K	UBE2T	UBE2J1	UBE2H	UBE2J2	UBE2U	BIRC6	UBE2O	UBE2Z	TSG101	ATG3	ATG10	UEVLD	PEDS1-UBE2V1
Archaea	Archaea	70.27	61.37	54.06	77.97	62.39	65.11	68.83	69	0	74.35	68.59	0	69.57	0	0	65.14	65.02	76.9	74.04	53.1	56.48	53.5	57.36	56.14	57.3	56.21	0	0	0	0	55.5
Bacteria	Bacteria	78.81	88.7	69.45	103.53	81.62	79.3	74.76	87.71	91.15	118.4	77.72	0	66.23	0	0	77.98	84.34	76.16	79.52	58.63	0	60.8	67.65	65.13	67.38	78.15	0	0	0	0	82.42
Eukaryota	Fungi	81.73	92.72	71.46	104.57	88.27	79.61	94.73	97.16	130.39	97.16	85.55	70.29	69.28	75.81	73.71	86.28	88.97	90.02	87.25	94.34	122.5	87.6	73.18	81.55	85.44	75.71	99.81	164.97	68.86	80.4	130.18
	Metazoa	93.55	91.27	86.4	109.35	84.21	84.96	95.77	96.61	191.26	113.15	84.27	249.52	79.08	190.83	132.88	94.12	91.21	94.23	90.93	97.76	190.89	89.33	78.68	135.23	115.62	88.79	208.86	434.71	205.8	167.15	189.83
	Ochrophyta group	81.65	85.12	72.52	104.04	91.67	79.32	99.1	95.51	91.99	96.26	85.65	101.71	68.23	86.91	74.58	79.45	96.61	91.53	89.91	95.75	97.87	93.16	75.17	92.28	86.08	78.93	88.93	181.99	69.54	69.59	89.19
	Protista	80.75	87.83	71.14	107.06	87.91	78.87	97.38	97.54	97.74	99.61	82.37	84.22	68.69	81.68	74.73	82.37	92.6	91.14	91.32	90.71	100.92	88.56	73.69	76.82	75.65	72.33	93.34	171.38	76.51	77.56	100.14
	Rhodophyta group	78.32	89.87	76.93	110.24	91.93	79.36	103.14	99.81	133.8	100.24	87.09	86.2	66.83	79.05	0	81.16	83.25	86.34	88.76	89.06	119.17	82.79	76.05	88.55	96.56	85.69	92.42	0	0	73.4	126.88
	Viridiplantae	83.22	91.43	76.01	114.47	88.83	81.42	101.8	103.54	134.47	104.67	89.37	85.53	70.02	83.09	82.03	84.79	93.7	92.36	87.43	81.1	113.95	79.04	77.45	90.02	108.66	76.3	91.46	206.21	95.23	79.51	134.28
Viruses	Bamfordvirae	86.36	102.1	74.83	90	78.83	79.64	86.84	86.42	0	91.09	65.91	0	65.85	0	0	117.14	81.56	85.47	79.4	76.36	0	77.86	63.31	112.24	82.3	86.39	0	0	0	0	0
	Unclassified Viruses	0	0	0	0	0	0	0	0	0	0	0	0	0	0	0	0	0	0	0	60.48	0	62.61	0	0	0	0	0	0	0	0	0
Counts
superkingdom	kingdom	UBE2L3	UBE2G2 UBE2G1	UBE2W	UBE2D4 UBE2D1 UBE2D3 UBE2D2	UBE2I	UBE2L6 UBE2L5	UBE2A UBE2B	UBE2N	UBE2V2 UBE2V1	UBE2E1 UBE2E2 UBE2E3	UBE2M	UBE2Q2 UBE2Q1	UBE2F	UBE2QL1	UBE2C	UBE2R2 CDC34	UBE2S	UBE2K	UBE2T	UBE2J1	UBE2H	UBE2J2	UBE2U	BIRC6	UBE2O	UBE2Z	TSG101	ATG3	ATG10	UEVLD	PEDS1-UBE2V1
Archaea	Archaea	49	37	3	52	40	47	54	58	0	47	52	0	45	0	0	38	46	50	59	1	7	1	11	8	2	8	0	0	0	0	1
Bacteria	Bacteria	38	34	17	55	34	35	78	44	4	37	28	0	20	0	0	32	33	40	43	20	0	21	14	22	14	26	0	0	0	0	5
Eukaryota	Fungi	1553	1560	1499	1564	1561	1553	1565	1560	1212	1558	1546	1161	1541	1204	425	1560	1555	1555	1560	1518	1410	1529	1502	1537	1518	1553	1390	1384	419	1365	1194
	Metazoa	1606	1610	1572	1611	1610	1611	1612	1612	1221	1610	1605	1458	1603	1455	1059	1612	1605	1612	1613	1568	866	1598	1599	1610	1606	1612	1559	1379	1401	1547	1221
	Ochrophyta group	30	30	30	30	30	30	30	30	27	30	30	16	30	18	11	30	30	30	30	30	3	30	30	30	29	30	28	25	7	24	27
	Protista	126	126	124	128	125	128	126	128	115	127	126	35	124	33	32	128	126	126	126	128	79	128	123	121	121	127	73	116	57	73	114
	Rhodophyta group	4	4	4	4	4	4	4	4	3	4	4	3	3	3	0	4	4	4	4	4	4	4	4	4	4	4	4	0	0	4	3
	Viridiplantae	413	413	413	413	413	413	413	413	398	413	413	20	412	32	348	413	412	413	413	413	394	413	412	413	413	413	385	388	344	385	397
Viruses	Bamfordvirae	17	20	4	23	19	19	25	23	0	19	16	0	15	0	0	18	20	20	20	21	0	23	11	24	24	24	0	0	0	0	0
	Unclassified Viruses	0	0	0	0	0	0	0	0	0	0	0	0	0	0	0	0	0	0	0	2	0	3	0	0	0	0	0	0	0	0	0
Percents
superkingdom	kingdom	UBE2L3	UBE2G2 UBE2G1	UBE2W	UBE2D4 UBE2D1 UBE2D3 UBE2D2	UBE2I	UBE2L6 UBE2L5	UBE2A UBE2B	UBE2N	UBE2V2 UBE2V1	UBE2E1 UBE2E2 UBE2E3	UBE2M	UBE2Q2 UBE2Q1	UBE2F	UBE2QL1	UBE2C	UBE2R2 CDC34	UBE2S	UBE2K	UBE2T	UBE2J1	UBE2H	UBE2J2	UBE2U	BIRC6	UBE2O	UBE2Z	TSG101	ATG3	ATG10	UEVLD	PEDS1-UBE2V1
Archaea	Archaea	2.88	2.18	0.18	3.06	2.35	2.76	3.18	3.41	0	2.76	3.06	0	2.65	0	0	2.24	2.71	2.94	3.47	0.06	0.41	0.06	0.65	0.47	0.12	0.47	0	0	0	0	0.06
Bacteria	Bacteria	0.05	0.05	0.02	0.08	0.05	0.05	0.11	0.06	0.01	0.05	0.04	0	0.03	0	0	0.04	0.05	0.05	0.06	0.03	0	0.03	0.02	0.03	0.02	0.04	0	0	0	0	0.01
Eukaryota	Fungi	97.55	97.99	94.16	98.24	98.05	97.55	98.3	97.99	76.13	97.86	97.11	72.93	96.8	75.63	26.7	97.99	97.68	97.68	97.99	95.35	88.57	96.04	94.35	96.55	95.35	97.55	87.31	86.93	26.32	85.74	75
	Metazoa	96.23	96.46	94.19	96.52	96.46	96.52	96.58	96.58	73.16	96.46	96.17	87.36	96.05	87.18	63.45	96.58	96.17	96.58	96.64	93.95	51.89	95.75	95.81	96.46	96.23	96.58	93.41	82.62	83.94	92.69	73.16
	Ochrophyta group	100	100	100	100	100	100	100	100	90	100	100	53.33	100	60	36.67	100	100	100	100	100	10	100	100	100	96.67	100	93.33	83.33	23.33	80	90
	Protista	96.18	96.18	94.66	97.71	95.42	97.71	96.18	97.71	87.79	96.95	96.18	26.72	94.66	25.19	24.43	97.71	96.18	96.18	96.18	97.71	60.31	97.71	93.89	92.37	92.37	96.95	55.73	88.55	43.51	55.73	87.02
	Rhodophyta group	100	100	100	100	100	100	100	100	75	100	100	75	75	75	0	100	100	100	100	100	100	100	100	100	100	100	100	0	0	100	75
	Viridiplantae	95.16	95.16	95.16	95.16	95.16	95.16	95.16	95.16	91.71	95.16	95.16	4.61	94.93	7.37	80.18	95.16	94.93	95.16	95.16	95.16	90.78	95.16	94.93	95.16	95.16	95.16	88.71	89.4	79.26	88.71	91.47
Viruses	Bamfordvirae	3.1	3.65	0.73	4.2	3.47	3.47	4.56	4.2	0	3.47	2.92	0	2.74	0	0	3.28	3.65	3.65	3.65	3.83	0	4.2	2.01	4.38	4.38	4.38	0	0	0	0	0
	Unclassified Viruses	0	0	0	0	0	0	0	0	0	0	0	0	0	0	0	0	0	0	0	0.29	0	0.44	0	0	0	0	0	0	0	0	0
Total Scores
superkingdom	kingdom	UBE2L3	UBE2G2 UBE2G1	UBE2W	UBE2D4 UBE2D1 UBE2D3 UBE2D2	UBE2I	UBE2L6 UBE2L5	UBE2A UBE2B	UBE2N	UBE2V2 UBE2V1	UBE2E1 UBE2E2 UBE2E3	UBE2M	UBE2Q2 UBE2Q1	UBE2F	UBE2QL1	UBE2C	UBE2R2 CDC34	UBE2S	UBE2K	UBE2T	UBE2J1	UBE2H	UBE2J2	UBE2U	BIRC6	UBE2O	UBE2Z	TSG101	ATG3	ATG10	UEVLD	PEDS1-UBE2V1
	Homo sapiens	100	100	100	100	100	100	100	100	100	100	100	100	100	100	100	100	100	100	100	100	100	100	100	100	100	100	100	100	100	100	100
Eukaryota	Metazoa	21	31	24	35	24	31	30	30	45	29	22	67	22	50	25	21	20	22	21	27	32	27	24	36	32	26	39	55	37	49	49
	Viridiplantae	18	31	22	36	25	29	31	31	40	26	23	1	20	2	20	18	20	21	20	22	33	23	23	24	30	22	16	28	16	22	43
	Fungi	18	32	20	34	26	29	30	30	32	25	22	16	20	17	6	19	19	21	21	26	35	26	22	22	24	22	17	22	4	22	34
	Rhodophyta group	18	32	23	36	28	30	33	32	32	27	23	20	15	18	0	18	19	21	22	26	39	26	24	25	28	26	18	0	0	23	34
	Ochrophyta group	19	30	22	34	28	30	32	30	27	26	23	17	20	16	8	18	22	22	22	28	3	29	24	26	24	24	16	23	3	18	28
	Protista	18	30	20	34	25	29	30	30	28	26	21	7	19	6	6	18	20	21	21	26	20	27	22	20	20	21	10	23	7	14	31
Viruses	Bamfordvirae	1	1	0	1	1	1	1	1	0	1	1	0	1	0	0	1	1	1	1	1	0	1	0	1	1	1	0	0	0	0	0

## Sheet: Archaea
Bit Scores
phylum	UBE2L3	UBE2G2 UBE2G1	UBE2W	UBE2D4 UBE2D1 UBE2D3 UBE2D2	UBE2I	UBE2L6 UBE2L5	UBE2A UBE2B	UBE2N	UBE2V2 UBE2V1	UBE2E1 UBE2E2 UBE2E3	UBE2M	UBE2Q2 UBE2Q1	UBE2F	UBE2QL1	UBE2C	UBE2R2 CDC34	UBE2S	UBE2K	UBE2T	UBE2J1	UBE2H	UBE2J2	UBE2U	BIRC6	UBE2O	UBE2Z	TSG101	ATG3	ATG10	UEVLD	PEDS1-UBE2V1
Candidatus Baldrarchaeota	79	69.3	0	89.7	72.8	69.3	83.6	87.8	0	82.8	75.9	0	66.2	0	0	77	76.3	93.2	92.8	0	0	0	60.5	0	0	0	0	0	0	0	0
Candidatus Borrarchaeota	73.2	66.73	0	82.67	60.6	69.33	80.53	77.67	0	76.5	74.5	0	71.37	0	0	67.53	73.43	81.63	79.33	0	56.6	0	54.85	58.5	0	63.9	0	0	0	0	0
Candidatus Freyarchaeota	89.82	66.68	0	92.48	65.65	77.35	79.32	79.92	0	84.67	74.48	0	68.52	0	0	67.07	78.95	78.67	83.82	0	51.2	0	0	0	0	0	0	0	0	0	0
Candidatus Gerdarchaeota	81.25	68	0	87.85	62.2	76.65	82.25	84.75	0	78.4	80.7	0	79.35	0	0	60.5	72.6	94.15	95.1	0	53.1	0	0	0	0	0	0	0	0	0	0
Candidatus Heimdallarchaeota	75.51	63.97	54.06	87.12	64.61	70.7	79.05	75.46	0	81.12	74.77	0	73.04	0	0	64.64	68.23	81.4	83.92	0	57.53	0	54.73	53.62	0	55.83	0	0	0	0	0
Candidatus Helarchaeota	71.63	65.39	0	81.99	65.65	66.55	79.98	70.38	0	75.48	77.24	0	68.34	0	0	70.06	67.27	78.03	77.34	0	0	0	60.03	55.98	62.9	55.38	0	0	0	0	0
Candidatus Hermodarchaeota	83.6	70.9	0	105	63.5	76.3	84.3	92.8	0	86.7	79.7	0	73.9	0	0	76.6	77	101	95.5	0	0	0	55.5	0	0	0	0	0	0	0	0
Candidatus Korarchaeota	71.2	55.5	0	94.7	57	65.9	72.4	74.3	0	78.2	67	0	74.3	0	0	62.4	62.8	86.3	92.4	0	0	0	0	0	0	0	0	0	0	0	0
Candidatus Lokiarchaeota	65.98	57.83	0	72.35	61.21	61.66	67.58	65.7	0	70.57	64.99	0	69.34	0	0	64.83	60.04	70.38	73.97	53.1	0	53.5	59.7	56.5	55.77	55.81	0	0	0	0	0
Candidatus Micrarchaeota	0	0	0	53.62	0	0	57.38	57.58	0	0	55.58	0	0	0	0	0	57.83	59.5	54.85	0	0	0	53.1	0	0	0	0	0	0	0	0
Candidatus Njordarchaeota	79.55	61.4	0	99.6	64.5	78.15	91.1	79.7	0	87.4	82.25	0	75.1	0	0	69.3	64.85	78.75	93.6	0	0	0	63.5	0	0	0	0	0	0	0	0
Candidatus Odinarchaeota	77.8	68.2	0	88.2	71.6	68.9	82.8	86.3	0	81.3	77.8	0	68.2	0	0	76.3	75.9	92	91.7	0	0	0	58.9	0	0	0	0	0	0	0	0
Candidatus Sigynarchaeota	73.1	60.6	0	72.53	63.8	65.75	66.05	63.3	0	68.92	69.15	0	66.07	0	0	66.77	62.1	68.78	67.19	0	52.8	0	0	56.8	0	58.2	0	0	0	0	55.5
Candidatus Thermoplasmatota	58.55	0	0	62.8	53.73	55.63	57.28	56.98	0	65.94	55.95	0	67.47	0	0	0	64.4	67.21	58.28	0	0	0	0	0	0	0	0	0	0	0	0
Euryarchaeota	59.3	0	0	69.2	0	0	56.77	56.1	0	60.65	61.25	0	0	0	0	0	0	76.25	59.44	0	0	0	0	0	0	0	0	0	0	0	0
Nanoarchaeota	58.9	0	0	57.8	0	53.9	62	55.1	0	52.4	57.8	0	0	0	0	0	0	57.8	60.8	0	0	0	0	0	0	0	0	0	0	0	0
Nitrososphaerota	72.2	58.29	0	83.56	56.74	61.78	71.81	81.68	0	73.41	73.72	0	65.29	0	0	62.67	68	94.25	82.04	0	53.9	0	0	0	0	0	0	0	0	0	0
Thermoproteota	65.1	57.8	0	65.85	54.5	55.5	63.2	74.9	0	73.2	66.4	0	67	0	0	60.1	63.15	75.85	72.6	0	0	0	0	0	0	0	0	0	0	0	0
Unclassified Archaea	75.1	57	0	86.7	0	66.6	67	68.95	0	78.2	62.6	0	65.1	0	0	64.3	63.9	95.9	77.4	0	0	0	0	0	0	0	0	0	0	0	0
Unclassified Asgard	83.85	68.3	0	94.53	66.65	76.72	76.17	75.67	0	84.85	76.9	0	70.87	0	0	65.2	73.5	76.02	81.38	0	55.5	0	0	0	0	0	0	0	0	0	0
Unclassified DPANN	59.3	0	0	57	0	53.9	60.5	59.3	0	0	60.8	0	0	0	0	0	0	0	0	0	0	0	0	0	0	0	0	0	0	0	0
Counts
phylum	UBE2L3	UBE2G2 UBE2G1	UBE2W	UBE2D4 UBE2D1 UBE2D3 UBE2D2	UBE2I	UBE2L6 UBE2L5	UBE2A UBE2B	UBE2N	UBE2V2 UBE2V1	UBE2E1 UBE2E2 UBE2E3	UBE2M	UBE2Q2 UBE2Q1	UBE2F	UBE2QL1	UBE2C	UBE2R2 CDC34	UBE2S	UBE2K	UBE2T	UBE2J1	UBE2H	UBE2J2	UBE2U	BIRC6	UBE2O	UBE2Z	TSG101	ATG3	ATG10	UEVLD	PEDS1-UBE2V1
Candidatus Baldrarchaeota	1	1	0	1	1	1	1	1	0	1	1	0	1	0	0	1	1	1	1	0	0	0	1	0	0	0	0	0	0	0	0
Candidatus Borrarchaeota	1	1	0	1	1	1	1	1	0	1	1	0	1	0	0	1	1	1	1	0	1	0	1	1	0	1	0	0	0	0	0
Candidatus Freyarchaeota	2	2	0	2	2	2	2	2	0	2	2	0	2	0	0	2	2	2	2	0	1	0	0	0	0	0	0	0	0	0	0
Candidatus Gerdarchaeota	1	1	0	1	1	1	1	1	0	1	1	0	1	0	0	1	1	1	1	0	1	0	0	0	0	0	0	0	0	0	0
Candidatus Heimdallarchaeota	7	7	3	7	7	7	7	7	0	7	7	0	7	0	0	7	7	7	7	0	1	0	2	2	0	4	0	0	0	0	0
Candidatus Helarchaeota	1	1	0	1	1	1	1	1	0	1	1	0	1	0	0	1	1	1	1	0	0	0	1	1	1	1	0	0	0	0	0
Candidatus Hermodarchaeota	1	1	0	1	1	1	1	1	0	1	1	0	1	0	0	1	1	1	1	0	0	0	1	0	0	0	0	0	0	0	0
Candidatus Korarchaeota	1	1	0	1	1	1	1	1	0	1	1	0	1	0	0	1	1	1	1	0	0	0	0	0	0	0	0	0	0	0	0
Candidatus Lokiarchaeota	8	5	0	9	7	8	6	8	0	8	7	0	9	0	0	6	8	8	9	1	0	1	1	2	1	1	0	0	0	0	0
Candidatus Micrarchaeota	0	0	0	1	0	0	1	1	0	0	1	0	0	0	0	0	1	1	1	0	0	0	1	0	0	0	0	0	0	0	0
Candidatus Njordarchaeota	2	2	0	2	2	2	2	2	0	2	2	0	2	0	0	2	2	2	2	0	0	0	2	0	0	0	0	0	0	0	0
Candidatus Odinarchaeota	1	1	0	1	1	1	1	1	0	1	1	0	1	0	0	1	1	1	1	0	0	0	1	0	0	0	0	0	0	0	0
Candidatus Sigynarchaeota	2	2	0	2	2	2	2	2	0	2	1	0	2	0	0	2	2	2	2	0	1	0	0	2	0	1	0	0	0	0	1
Candidatus Thermoplasmatota	3	0	0	3	6	3	9	8	0	2	6	0	2	0	0	0	2	3	9	0	0	0	0	0	0	0	0	0	0	0	0
Euryarchaeota	2	0	0	2	0	0	3	3	0	2	1	0	0	0	0	0	0	2	4	0	0	0	0	0	0	0	0	0	0	0	0
Nanoarchaeota	1	0	0	1	0	1	1	1	0	1	1	0	0	0	0	0	0	1	1	0	0	0	0	0	0	0	0	0	0	0	0
Nitrososphaerota	11	9	0	11	4	11	10	11	0	11	11	0	11	0	0	9	11	11	11	0	1	0	0	0	0	0	0	0	0	0	0
Thermoproteota	1	1	0	2	2	1	1	2	0	1	2	0	1	0	0	1	2	2	2	0	0	0	0	0	0	0	0	0	0	0	0
Unclassified Archaea	1	1	0	1	0	1	1	2	0	1	2	0	1	0	0	1	1	1	1	0	0	0	0	0	0	0	0	0	0	0	0
Unclassified Asgard	1	1	0	1	1	1	1	1	0	1	1	0	1	0	0	1	1	1	1	0	1	0	0	0	0	0	0	0	0	0	0
Unclassified DPANN	1	0	0	1	0	1	1	1	0	0	1	0	0	0	0	0	0	0	0	0	0	0	0	0	0	0	0	0	0	0	0
Percents
phylum	UBE2L3	UBE2G2 UBE2G1	UBE2W	UBE2D4 UBE2D1 UBE2D3 UBE2D2	UBE2I	UBE2L6 UBE2L5	UBE2A UBE2B	UBE2N	UBE2V2 UBE2V1	UBE2E1 UBE2E2 UBE2E3	UBE2M	UBE2Q2 UBE2Q1	UBE2F	UBE2QL1	UBE2C	UBE2R2 CDC34	UBE2S	UBE2K	UBE2T	UBE2J1	UBE2H	UBE2J2	UBE2U	BIRC6	UBE2O	UBE2Z	TSG101	ATG3	ATG10	UEVLD	PEDS1-UBE2V1
Candidatus Baldrarchaeota	100	100	0	100	100	100	100	100	0	100	100	0	100	0	0	100	100	100	100	0	0	0	100	0	0	0	0	0	0	0	0
Candidatus Borrarchaeota	100	100	0	100	100	100	100	100	0	100	100	0	100	0	0	100	100	100	100	0	100	0	100	100	0	100	0	0	0	0	0
Candidatus Freyarchaeota	100	100	0	100	100	100	100	100	0	100	100	0	100	0	0	100	100	100	100	0	50	0	0	0	0	0	0	0	0	0	0
Candidatus Gerdarchaeota	100	100	0	100	100	100	100	100	0	100	100	0	100	0	0	100	100	100	100	0	100	0	0	0	0	0	0	0	0	0	0
Candidatus Heimdallarchaeota	100	100	42.86	100	100	100	100	100	0	100	100	0	100	0	0	100	100	100	100	0	14.29	0	28.57	28.57	0	57.14	0	0	0	0	0
Candidatus Helarchaeota	100	100	0	100	100	100	100	100	0	100	100	0	100	0	0	100	100	100	100	0	0	0	100	100	100	100	0	0	0	0	0
Candidatus Hermodarchaeota	100	100	0	100	100	100	100	100	0	100	100	0	100	0	0	100	100	100	100	0	0	0	100	0	0	0	0	0	0	0	0
Candidatus Korarchaeota	16.67	16.67	0	16.67	16.67	16.67	16.67	16.67	0	16.67	16.67	0	16.67	0	0	16.67	16.67	16.67	16.67	0	0	0	0	0	0	0	0	0	0	0	0
Candidatus Lokiarchaeota	88.89	55.56	0	100	77.78	88.89	66.67	88.89	0	88.89	77.78	0	100	0	0	66.67	88.89	88.89	100	11.11	0	11.11	11.11	22.22	11.11	11.11	0	0	0	0	0
Candidatus Micrarchaeota	0	0	0	100	0	0	100	100	0	0	100	0	0	0	0	0	100	100	100	0	0	0	100	0	0	0	0	0	0	0	0
Candidatus Njordarchaeota	100	100	0	100	100	100	100	100	0	100	100	0	100	0	0	100	100	100	100	0	0	0	100	0	0	0	0	0	0	0	0
Candidatus Odinarchaeota	100	100	0	100	100	100	100	100	0	100	100	0	100	0	0	100	100	100	100	0	0	0	100	0	0	0	0	0	0	0	0
Candidatus Sigynarchaeota	100	100	0	100	100	100	100	100	0	100	50	0	100	0	0	100	100	100	100	0	50	0	0	100	0	50	0	0	0	0	50
Candidatus Thermoplasmatota	3.9	0	0	3.9	7.79	3.9	11.69	10.39	0	2.6	7.79	0	2.6	0	0	0	2.6	3.9	11.69	0	0	0	0	0	0	0	0	0	0	0	0
Euryarchaeota	0.16	0	0	0.16	0	0	0.24	0.24	0	0.16	0.08	0	0	0	0	0	0	0.16	0.32	0	0	0	0	0	0	0	0	0	0	0	0
Nanoarchaeota	33.33	0	0	33.33	0	33.33	33.33	33.33	0	33.33	33.33	0	0	0	0	0	0	33.33	33.33	0	0	0	0	0	0	0	0	0	0	0	0
Nitrososphaerota	11.58	9.47	0	11.58	4.21	11.58	10.53	11.58	0	11.58	11.58	0	11.58	0	0	9.47	11.58	11.58	11.58	0	1.05	0	0	0	0	0	0	0	0	0	0
Thermoproteota	0.57	0.57	0	1.14	1.14	0.57	0.57	1.14	0	0.57	1.14	0	0.57	0	0	0.57	1.14	1.14	1.14	0	0	0	0	0	0	0	0	0	0	0	0
Unclassified Archaea	6.67	6.67	0	6.67	0	6.67	6.67	13.33	0	6.67	13.33	0	6.67	0	0	6.67	6.67	6.67	6.67	0	0	0	0	0	0	0	0	0	0	0	0
Unclassified Asgard	50	50	0	50	50	50	50	50	0	50	50	0	50	0	0	50	50	50	50	0	50	0	0	0	0	0	0	0	0	0	0
Unclassified DPANN	50	0	0	50	0	50	50	50	0	0	50	0	0	0	0	0	0	0	0	0	0	0	0	0	0	0	0	0	0	0	0
Total Scores
phylum	UBE2L3	UBE2G2 UBE2G1	UBE2W	UBE2D4 UBE2D1 UBE2D3 UBE2D2	UBE2I	UBE2L6 UBE2L5	UBE2A UBE2B	UBE2N	UBE2V2 UBE2V1	UBE2E1 UBE2E2 UBE2E3	UBE2M	UBE2Q2 UBE2Q1	UBE2F	UBE2QL1	UBE2C	UBE2R2 CDC34	UBE2S	UBE2K	UBE2T	UBE2J1	UBE2H	UBE2J2	UBE2U	BIRC6	UBE2O	UBE2Z	TSG101	ATG3	ATG10	UEVLD	PEDS1-UBE2V1
Homo sapiens	100	100	100	100	100	100	100	100	100	100	100	100	100	100	100	100	100	100	100	100	100	100	100	100	100	100	100	100	100	100	100
Candidatus Borrarchaeota	17	24	0	27	18	26	26	25	0	20	20	0	21	0	0	15	16	20	19	0	18	0	17	16	0	19	0	0	0	0	0
Candidatus Helarchaeota	16	23	0	27	20	25	26	22	0	20	21	0	20	0	0	16	15	19	19	0	0	0	19	16	18	17	0	0	0	0	0
Candidatus Hermodarchaeota	19	25	0	35	19	29	27	29	0	23	21	0	22	0	0	17	17	24	23	0	0	0	18	0	0	0	0	0	0	0	0
Candidatus Njordarchaeota	18	22	0	33	19	29	30	25	0	23	22	0	22	0	0	16	14	19	23	0	0	0	20	0	0	0	0	0	0	0	0
Candidatus Baldrarchaeota	18	25	0	30	22	26	27	28	0	22	20	0	20	0	0	18	17	22	23	0	0	0	19	0	0	0	0	0	0	0	0
Candidatus Odinarchaeota	18	24	0	29	22	26	27	27	0	22	21	0	20	0	0	17	17	22	22	0	0	0	19	0	0	0	0	0	0	0	0
Candidatus Gerdarchaeota	19	24	0	29	19	29	27	27	0	21	22	0	23	0	0	14	16	23	23	0	17	0	0	0	0	0	0	0	0	0	0
Candidatus Heimdallarchaeota	17	23	7	29	19	27	26	24	0	22	20	0	22	0	0	15	15	20	20	0	3	0	5	4	0	10	0	0	0	0	0
Candidatus Freyarchaeota	21	24	0	30	20	29	26	25	0	22	20	0	20	0	0	15	18	19	20	0	8	0	0	0	0	0	0	0	0	0	0
Candidatus Sigynarchaeota	17	22	0	24	19	25	21	20	0	18	9	0	20	0	0	15	14	17	16	0	9	0	0	16	0	9	0	0	0	0	10
Candidatus Lokiarchaeota	13	11	0	24	14	21	15	19	0	17	14	0	21	0	0	10	12	15	18	2	0	2	2	4	2	2	0	0	0	0	0
Unclassified Asgard	10	12	0	16	10	14	12	12	0	11	10	0	10	0	0	7	8	9	10	0	9	0	0	0	0	0	0	0	0	0	0
Candidatus Micrarchaeota	0	0	0	18	0	0	19	18	0	0	15	0	0	0	0	0	13	14	13	0	0	0	17	0	0	0	0	0	0	0	0
Unclassified DPANN	7	0	0	9	0	10	10	9	0	0	8	0	0	0	0	0	0	0	0	0	0	0	0	0	0	0	0	0	0	0	0
Nanoarchaeota	4	0	0	6	0	7	7	6	0	5	5	0	0	0	0	0	0	5	5	0	0	0	0	0	0	0	0	0	0	0	0
Candidatus Korarchaeota	3	3	0	5	3	4	4	4	0	3	3	0	4	0	0	2	2	3	4	0	0	0	0	0	0	0	0	0	0	0	0
Nitrososphaerota	2	2	0	3	1	3	2	3	0	2	2	0	2	0	0	1	2	3	2	0	0	0	0	0	0	0	0	0	0	0	0
Unclassified Archaea	1	1	0	2	0	2	1	3	0	1	2	0	1	0	0	1	1	2	1	0	0	0	0	0	0	0	0	0	0	0	0
Candidatus Thermoplasmatota	1	0	0	1	1	1	2	2	0	0	1	0	1	0	0	0	0	1	2	0	0	0	0	0	0	0	0	0	0	0	0

## Sheet: Bacteria
Bit Scores
phylum	UBE2L3	UBE2G2 UBE2G1	UBE2W	UBE2D4 UBE2D1 UBE2D3 UBE2D2	UBE2I	UBE2L6 UBE2L5	UBE2A UBE2B	UBE2N	UBE2V2 UBE2V1	UBE2E1 UBE2E2 UBE2E3	UBE2M	UBE2Q2 UBE2Q1	UBE2F	UBE2QL1	UBE2C	UBE2R2 CDC34	UBE2S	UBE2K	UBE2T	UBE2J1	UBE2H	UBE2J2	UBE2U	BIRC6	UBE2O	UBE2Z	TSG101	ATG3	ATG10	UEVLD	PEDS1-UBE2V1
Acidobacteriota	0	0	0	0	0	0	54.3	0	0	0	0	0	0	0	0	0	0	0	0	0	0	0	0	0	0	0	0	0	0	0	0
Actinomycetota	66.36	62.26	62	82.6	62.2	72	72.94	69.56	0	77.64	67.17	0	66.85	0	0	65.85	69.83	66.3	64.44	0	0	0	52.4	0	0	0	0	0	0	0	0
Bacillota	63.2	84.3	0	80.25	72.8	60.1	84	92.4	0	91.7	0	0	0	0	0	59.7	83.6	74.7	72.8	54.3	0	60.5	54.3	55.5	0	0	0	0	0	0	0
Bacteroidota	94.3	92.8	77.4	89.13	89.8	93.55	95.37	86.17	0	144.5	80.7	0	68.6	0	0	91.7	88.8	106.85	103.5	63.9	0	62.8	0	66.2	0	75.1	0	0	0	0	51.6
Candidatus Aminicenantes	0	0	0	0	0	0	57.4	0	0	0	0	0	0	0	0	0	0	0	0	0	0	0	0	0	0	0	0	0	0	0	0
Candidatus Riflebacteria	52.8	0	0	0	0	54.1	0	0	0	0	0	0	0	0	0	0	0	55.5	0	0	0	0	0	0	0	0	0	0	0	0	0
Chloroflexota	54.5	0	0	53.41	58.2	0	55.23	52.6	0	0	0	0	0	0	0	0	0	55.93	54.94	0	0	0	0	0	0	0	0	0	0	0	0
Cyanobacteriota	0	0	0	0	0	0	53.9	0	0	0	0	0	57	0	0	0	0	55.8	53.9	0	0	0	0	0	0	0	0	0	0	0	0
Nitrospinota	0	57	0	63.2	0	0	77.4	60.1	0	64.7	0	0	0	0	0	64.7	0	0	0	0	0	0	0	75.5	86.3	109	0	0	0	0	0
Planctomycetota	0	0	0	53.83	0	0	54.13	53.9	0	0	0	0	0	0	0	0	55.65	0	58.9	0	0	0	0	0	0	0	0	0	0	0	0
Pseudomonadota	83.88	96.56	69.86	136.58	87.97	83.07	95.92	99.09	91.15	126.59	78.67	0	66.53	0	0	80.95	87.43	91.01	92.13	58.59	0	60.72	69.55	64.46	64.86	75.84	0	0	0	0	90.12
Spirochaetota	0	0	0	0	0	0	53.5	0	0	0	0	0	0	0	0	0	0	0	0	0	0	0	0	0	0	0	0	0	0	0	0
Thermodesulfobacteriota	57.8	0	0	0	0	54.7	0	0	0	0	0	0	0	0	0	0	0	59.3	55.1	0	0	0	0	0	0	0	0	0	0	0	0
Verrucomicrobiota	0	58.2	0	68.9	0	0	74.7	61.6	0	72	0	0	0	0	0	65.5	0	72	58.2	0	0	0	0	78.2	83.6	115	0	0	0	0	0
Vulcanimicrobiota	0	0	0	0	0	0	0	0	0	0	0	0	0	0	0	0	0	0	53.5	0	0	0	0	0	0	0	0	0	0	0	0
Counts
phylum	UBE2L3	UBE2G2 UBE2G1	UBE2W	UBE2D4 UBE2D1 UBE2D3 UBE2D2	UBE2I	UBE2L6 UBE2L5	UBE2A UBE2B	UBE2N	UBE2V2 UBE2V1	UBE2E1 UBE2E2 UBE2E3	UBE2M	UBE2Q2 UBE2Q1	UBE2F	UBE2QL1	UBE2C	UBE2R2 CDC34	UBE2S	UBE2K	UBE2T	UBE2J1	UBE2H	UBE2J2	UBE2U	BIRC6	UBE2O	UBE2Z	TSG101	ATG3	ATG10	UEVLD	PEDS1-UBE2V1
Acidobacteriota	0	0	0	0	0	0	2	0	0	0	0	0	0	0	0	0	0	0	0	0	0	0	0	0	0	0	0	0	0	0	0
Actinomycetota	5	5	2	8	6	5	6	6	0	5	3	0	2	0	0	4	3	4	5	0	0	0	1	0	0	0	0	0	0	0	0
Bacillota	1	1	0	2	1	1	1	1	0	1	0	0	0	0	0	1	1	1	1	1	0	1	1	1	0	0	0	0	0	0	0
Bacteroidota	2	2	1	5	2	2	3	4	0	2	2	0	1	0	0	2	2	2	2	1	0	1	0	1	0	1	0	0	0	0	1
Candidatus Aminicenantes	0	0	0	0	0	0	1	0	0	0	0	0	0	0	0	0	0	0	0	0	0	0	0	0	0	0	0	0	0	0	0
Candidatus Riflebacteria	1	0	0	0	0	1	0	0	0	0	0	0	0	0	0	0	0	1	0	0	0	0	0	0	0	0	0	0	0	0	0
Chloroflexota	2	0	0	5	1	0	6	1	0	0	0	0	0	0	0	0	0	5	5	0	0	0	0	0	0	0	0	0	0	0	0
Cyanobacteriota	0	0	0	0	0	0	10	0	0	0	0	0	1	0	0	0	0	1	1	0	0	0	0	0	0	0	0	0	0	0	0
Nitrospinota	0	1	0	1	0	0	1	1	0	1	0	0	0	0	0	1	0	0	0	0	0	0	0	1	1	1	0	0	0	0	0
Planctomycetota	0	0	0	2	0	0	11	2	0	0	0	0	0	0	0	0	2	0	1	0	0	0	0	0	0	0	0	0	0	0	0
Pseudomonadota	26	24	14	31	24	25	35	27	4	27	23	0	16	0	0	23	25	24	25	18	0	19	12	18	12	23	0	0	0	0	4
Spirochaetota	0	0	0	0	0	0	1	0	0	0	0	0	0	0	0	0	0	0	0	0	0	0	0	0	0	0	0	0	0	0	0
Thermodesulfobacteriota	1	0	0	0	0	1	0	0	0	0	0	0	0	0	0	0	0	1	1	0	0	0	0	0	0	0	0	0	0	0	0
Verrucomicrobiota	0	1	0	1	0	0	1	2	0	1	0	0	0	0	0	1	0	1	1	0	0	0	0	1	1	1	0	0	0	0	0
Vulcanimicrobiota	0	0	0	0	0	0	0	0	0	0	0	0	0	0	0	0	0	0	1	0	0	0	0	0	0	0	0	0	0	0	0
Percents
phylum	UBE2L3	UBE2G2 UBE2G1	UBE2W	UBE2D4 UBE2D1 UBE2D3 UBE2D2	UBE2I	UBE2L6 UBE2L5	UBE2A UBE2B	UBE2N	UBE2V2 UBE2V1	UBE2E1 UBE2E2 UBE2E3	UBE2M	UBE2Q2 UBE2Q1	UBE2F	UBE2QL1	UBE2C	UBE2R2 CDC34	UBE2S	UBE2K	UBE2T	UBE2J1	UBE2H	UBE2J2	UBE2U	BIRC6	UBE2O	UBE2Z	TSG101	ATG3	ATG10	UEVLD	PEDS1-UBE2V1
Acidobacteriota	0	0	0	0	0	0	0.97	0	0	0	0	0	0	0	0	0	0	0	0	0	0	0	0	0	0	0	0	0	0	0	0
Actinomycetota	0.04	0.04	0.02	0.07	0.05	0.04	0.05	0.05	0	0.04	0.03	0	0.02	0	0	0.03	0.03	0.03	0.04	0	0	0	0.01	0	0	0	0	0	0	0	0
Bacillota	0.01	0.01	0	0.01	0.01	0.01	0.01	0.01	0	0.01	0	0	0	0	0	0.01	0.01	0.01	0.01	0.01	0	0.01	0.01	0.01	0	0	0	0	0	0	0
Bacteroidota	0.04	0.04	0.02	0.1	0.04	0.04	0.06	0.08	0	0.04	0.04	0	0.02	0	0	0.04	0.04	0.04	0.04	0.02	0	0.02	0	0.02	0	0.02	0	0	0	0	0.02
Candidatus Aminicenantes	0	0	0	0	0	0	14.29	0	0	0	0	0	0	0	0	0	0	0	0	0	0	0	0	0	0	0	0	0	0	0	0
Candidatus Riflebacteria	25	0	0	0	0	25	0	0	0	0	0	0	0	0	0	0	0	25	0	0	0	0	0	0	0	0	0	0	0	0	0
Chloroflexota	0.87	0	0	2.16	0.43	0	2.6	0.43	0	0	0	0	0	0	0	0	0	2.16	2.16	0	0	0	0	0	0	0	0	0	0	0	0
Cyanobacteriota	0	0	0	0	0	0	0.43	0	0	0	0	0	0.04	0	0	0	0	0.04	0.04	0	0	0	0	0	0	0	0	0	0	0	0
Nitrospinota	0	6.25	0	6.25	0	0	6.25	6.25	0	6.25	0	0	0	0	0	6.25	0	0	0	0	0	0	0	6.25	6.25	6.25	0	0	0	0	0
Planctomycetota	0	0	0	0.74	0	0	4.07	0.74	0	0	0	0	0	0	0	0	0.74	0	0.37	0	0	0	0	0	0	0	0	0	0	0	0
Pseudomonadota	0.08	0.07	0.04	0.09	0.07	0.07	0.1	0.08	0.01	0.08	0.07	0	0.05	0	0	0.07	0.07	0.07	0.07	0.05	0	0.06	0.04	0.05	0.04	0.07	0	0	0	0	0.01
Spirochaetota	0	0	0	0	0	0	0.15	0	0	0	0	0	0	0	0	0	0	0	0	0	0	0	0	0	0	0	0	0	0	0	0
Thermodesulfobacteriota	0.18	0	0	0	0	0.18	0	0	0	0	0	0	0	0	0	0	0	0.18	0.18	0	0	0	0	0	0	0	0	0	0	0	0
Verrucomicrobiota	0	0.37	0	0.37	0	0	0.37	0.74	0	0.37	0	0	0	0	0	0.37	0	0.37	0.37	0	0	0	0	0.37	0.37	0.37	0	0	0	0	0
Vulcanimicrobiota	0	0	0	0	0	0	0	0	0	0	0	0	0	0	0	0	0	0	33.33	0	0	0	0	0	0	0	0	0	0	0	0
Total Scores
phylum	UBE2L3	UBE2G2 UBE2G1	UBE2W	UBE2D4 UBE2D1 UBE2D3 UBE2D2	UBE2I	UBE2L6 UBE2L5	UBE2A UBE2B	UBE2N	UBE2V2 UBE2V1	UBE2E1 UBE2E2 UBE2E3	UBE2M	UBE2Q2 UBE2Q1	UBE2F	UBE2QL1	UBE2C	UBE2R2 CDC34	UBE2S	UBE2K	UBE2T	UBE2J1	UBE2H	UBE2J2	UBE2U	BIRC6	UBE2O	UBE2Z	TSG101	ATG3	ATG10	UEVLD	PEDS1-UBE2V1
Homo sapiens	100	100	100	100	100	100	100	100	100	100	100	100	100	100	100	100	100	100	100	100	100	100	100	100	100	100	100	100	100	100	100
Nitrospinota	0	1	0	1	0	0	2	1	0	1	0	0	0	0	0	1	0	0	0	0	0	0	0	1	2	2	0	0	0	0	0
Candidatus Riflebacteria	3	0	0	0	0	5	0	0	0	0	0	0	0	0	0	0	0	3	0	0	0	0	0	0	0	0	0	0	0	0	0
Vulcanimicrobiota	0	0	0	0	0	0	0	0	0	0	0	0	0	0	0	0	0	0	4	0	0	0	0	0	0	0	0	0	0	0	0
Candidatus Aminicenantes	0	0	0	0	0	0	3	0	0	0	0	0	0	0	0	0	0	0	0	0	0	0	0	0	0	0	0	0	0	0	0

## Sheet: Metazoa
Bit Scores
phylum	UBE2L3	UBE2G2 UBE2G1	UBE2W	UBE2D4 UBE2D1 UBE2D3 UBE2D2	UBE2I	UBE2L6 UBE2L5	UBE2A UBE2B	UBE2N	UBE2V2 UBE2V1	UBE2E1 UBE2E2 UBE2E3	UBE2M	UBE2Q2 UBE2Q1	UBE2F	UBE2QL1	UBE2C	UBE2R2 CDC34	UBE2S	UBE2K	UBE2T	UBE2J1	UBE2H	UBE2J2	UBE2U	BIRC6	UBE2O	UBE2Z	TSG101	ATG3	ATG10	UEVLD	PEDS1-UBE2V1
Acanthocephala	96.21	98.1	83.67	125.62	98.45	92.86	115.61	107.68	147	115.87	91.43	0	70.25	0	0	90.91	90.07	99.96	93.73	76.72	175	67.81	73.2	61.32	70.25	69.16	106	112	0	84.3	143
Annelida	89.82	96.64	83.57	107.78	89.45	85.4	102.16	97.78	131.5	108.33	91.73	199.55	75.03	141.43	102.22	95.29	90.43	94.84	91.53	89.82	144.99	88.23	78.99	102.34	97.54	86.87	203	352.57	102.7	123.83	128.01
Arthropoda	90.17	92.82	86.15	106.31	88.15	86.32	95.62	95.97	136.95	105.91	88.4	210.73	75.7	185.2	92.21	94.59	90.4	94.02	86.2	92.83	167.48	93.75	69.74	121.38	106.61	83.54	199.94	356.83	84.08	119.36	137.22
Brachiopoda	89.25	89.95	78.91	109.99	95.81	84.15	107.54	97.71	97.55	117.06	91.44	182.3	77.28	131.6	100	91.04	95.92	99.51	92.23	85.51	234	81.25	81.03	110.25	95.37	95.47	194.82	446	114.5	135.43	92.3
Bryozoa	81.19	92.44	79.97	103.1	84.49	78.21	91.86	96	95.07	96.76	80.23	208.5	73.05	132.5	105.5	82.4	97.87	89.61	80.07	123.68	185	121.2	79.78	107.86	98.84	73.46	126	0	0	89.4	176
Chordata	97.71	90.61	88.63	111.04	81.64	85.32	95.13	96.92	223.62	119.76	83.31	270.32	82.34	198.08	148.89	94.83	92.91	95.17	93.89	102.36	220.68	88.7	83.71	150.21	125.72	92.26	219.41	513.62	257.66	183.24	219.69
Cnidaria	89.22	90.47	78.77	108.4	91.8	86	96.02	95.17	134.59	109.37	86.58	198.94	75.61	188.63	78.93	88.29	87.85	90.71	91.19	90.42	158.75	84.61	76.01	102.43	94	91.83	133.4	379.22	122.89	96.47	135.39
Echinodermata	91.67	92.69	83.43	113.84	87.47	84.95	97.62	100.14	124.51	107.91	92.36	208.42	77.29	165.03	91.59	93.57	90.83	91.59	92.69	86.09	150.04	85.06	83.47	123.73	98.97	92.21	196.21	411.17	130.3	123.46	129.4
Mollusca	90.15	93.16	83.23	120.32	90.19	86.58	102.85	100.49	140.76	116.96	89.61	160.96	74.98	124.87	105.1	89.81	93.04	96.1	94.95	85.71	206.13	80.23	79.57	102.47	92.52	87.02	167.13	370.62	119.35	117.71	141.42
Nematoda	85.9	94.48	83.71	99.89	91.34	81.86	97.77	96.25	145.13	93.76	76.07	206.37	76.79	141.86	0	93.73	82.87	91.13	84.61	95.08	187.35	98.41	72.38	91.59	85.04	74.85	143.81	270.58	71.99	96.63	143.64
Placozoa	89.8	95.27	81.94	118.61	90.8	87.68	103.28	97.23	126.4	109.36	90.34	224	66.8	161.5	112	89.93	89.84	94.28	92.57	85.44	178	89.58	78.19	96.16	88.81	87.72	116.75	401.5	113	82.12	122.2
Platyhelminthes	85.66	94.42	70.17	109.11	90.75	81.64	99.84	97.87	92.74	104.47	77.22	204.99	69.18	147.74	68.94	91.36	94.43	92.26	86.11	91.7	174	89.49	72.42	94.01	90.55	84.31	134.36	252.08	72.31	93.62	90.31
Porifera	83.68	91.54	75.03	104.03	84.49	80.89	92.61	94.54	139.47	97.41	90.85	135.71	83.5	117.08	84.35	93.24	86.52	89.22	87.71	87.49	215.67	86.02	73.37	89.41	81.42	87.03	138.25	328.67	111.4	93.15	145.16
Priapulida	94.4	96.9	91.96	121.85	89.65	87.36	105.7	104.57	216	118.15	93.12	217	68.27	190.5	116	93.65	90.48	91.66	95.1	85.01	226	83.27	77.16	90.21	99.56	86.53	239	365	109	153	210.5
Rotifera	80	85.05	75.36	103.47	80.04	77.41	94.28	92.22	107.43	95.05	78.1	195.38	67.22	153.07	94.43	86.3	81.81	87.87	82.6	82.73	158.42	75.46	69.46	86.08	75.56	87.44	106.35	297.79	97.47	84.22	114.23
Tardigrada	96.23	97.57	77.29	104.17	100.7	90.41	116.69	97.75	121.3	101.89	82.76	231	66.88	175.33	0	111.42	82.66	90.7	86.45	86.8	207.25	77.09	69.56	69.52	65.21	86.77	181.83	365.25	78.45	114.09	107.22
Counts
phylum	UBE2L3	UBE2G2 UBE2G1	UBE2W	UBE2D4 UBE2D1 UBE2D3 UBE2D2	UBE2I	UBE2L6 UBE2L5	UBE2A UBE2B	UBE2N	UBE2V2 UBE2V1	UBE2E1 UBE2E2 UBE2E3	UBE2M	UBE2Q2 UBE2Q1	UBE2F	UBE2QL1	UBE2C	UBE2R2 CDC34	UBE2S	UBE2K	UBE2T	UBE2J1	UBE2H	UBE2J2	UBE2U	BIRC6	UBE2O	UBE2Z	TSG101	ATG3	ATG10	UEVLD	PEDS1-UBE2V1
Acanthocephala	1	1	1	1	1	1	1	1	1	1	1	0	1	0	0	1	1	1	1	1	1	1	1	1	1	1	1	1	0	1	1
Annelida	6	6	6	6	6	6	6	6	6	6	6	6	6	6	5	6	6	6	6	6	5	6	6	6	6	6	6	6	4	6	6
Arthropoda	439	439	432	439	439	439	439	439	336	439	439	421	438	420	337	439	439	439	440	432	323	433	438	439	438	440	411	414	369	405	336
Brachiopoda	1	1	1	1	1	1	1	1	1	1	1	1	1	1	1	1	1	1	1	1	1	1	1	1	1	1	1	1	1	1	1
Bryozoa	1	1	1	1	1	1	1	1	1	1	1	1	1	1	1	1	1	1	1	1	1	1	1	1	1	1	1	0	0	1	1
Chordata	956	960	930	961	960	961	962	962	695	960	956	848	954	848	649	962	955	962	962	925	355	955	951	960	957	961	946	762	861	944	696
Cnidaria	21	21	21	21	21	21	21	21	19	21	21	20	21	19	4	21	21	21	21	21	17	21	21	21	21	21	20	21	19	19	19
Echinodermata	9	9	9	9	9	9	9	9	9	9	9	9	9	9	9	9	9	9	9	9	9	9	9	9	9	9	9	9	9	9	9
Mollusca	40	40	40	40	40	40	40	40	34	40	40	37	40	36	34	40	40	40	40	40	32	39	39	40	40	40	39	36	38	39	34
Nematoda	75	75	74	75	75	75	75	75	64	75	74	69	75	69	0	75	75	75	75	75	71	75	75	75	75	75	69	73	52	69	64
Placozoa	2	2	2	2	2	2	2	2	2	2	2	2	2	2	1	2	2	2	2	2	2	2	2	2	2	2	2	2	2	2	1
Platyhelminthes	36	36	36	36	36	36	36	36	34	36	36	26	36	26	13	36	36	36	36	36	30	36	36	36	36	36	35	35	29	32	34
Porifera	3	3	3	3	3	3	3	3	3	3	3	3	3	3	2	3	3	3	3	3	3	3	3	3	3	3	3	3	2	3	3
Priapulida	1	1	1	1	1	1	1	1	1	1	1	1	1	1	1	1	1	1	1	1	1	1	1	1	1	1	1	1	1	1	1
Rotifera	12	12	12	12	12	12	12	12	12	12	12	11	12	11	2	12	12	12	12	12	12	12	12	12	12	12	12	12	11	12	12
Tardigrada	3	3	3	3	3	3	3	3	3	3	3	3	3	3	0	3	3	3	3	3	3	3	3	3	3	3	3	3	3	3	3
Percents
phylum	UBE2L3	UBE2G2 UBE2G1	UBE2W	UBE2D4 UBE2D1 UBE2D3 UBE2D2	UBE2I	UBE2L6 UBE2L5	UBE2A UBE2B	UBE2N	UBE2V2 UBE2V1	UBE2E1 UBE2E2 UBE2E3	UBE2M	UBE2Q2 UBE2Q1	UBE2F	UBE2QL1	UBE2C	UBE2R2 CDC34	UBE2S	UBE2K	UBE2T	UBE2J1	UBE2H	UBE2J2	UBE2U	BIRC6	UBE2O	UBE2Z	TSG101	ATG3	ATG10	UEVLD	PEDS1-UBE2V1
Acanthocephala	100	100	100	100	100	100	100	100	100	100	100	0	100	0	0	100	100	100	100	100	100	100	100	100	100	100	100	100	0	100	100
Annelida	100	100	100	100	100	100	100	100	100	100	100	100	100	100	83.33	100	100	100	100	100	83.33	100	100	100	100	100	100	100	66.67	100	100
Arthropoda	96.7	96.7	95.15	96.7	96.7	96.7	96.7	96.7	74.01	96.7	96.7	92.73	96.48	92.51	74.23	96.7	96.7	96.7	96.92	95.15	71.15	95.37	96.48	96.7	96.48	96.92	90.53	91.19	81.28	89.21	74.01
Brachiopoda	100	100	100	100	100	100	100	100	100	100	100	100	100	100	100	100	100	100	100	100	100	100	100	100	100	100	100	100	100	100	100
Bryozoa	100	100	100	100	100	100	100	100	100	100	100	100	100	100	100	100	100	100	100	100	100	100	100	100	100	100	100	0	0	100	100
Chordata	95.89	96.29	93.28	96.39	96.29	96.39	96.49	96.49	69.71	96.29	95.89	85.06	95.69	85.06	65.1	96.49	95.79	96.49	96.49	92.78	35.61	95.79	95.39	96.29	95.99	96.39	94.88	76.43	86.36	94.68	69.81
Cnidaria	100	100	100	100	100	100	100	100	90.48	100	100	95.24	100	90.48	19.05	100	100	100	100	100	80.95	100	100	100	100	100	95.24	100	90.48	90.48	90.48
Echinodermata	100	100	100	100	100	100	100	100	100	100	100	100	100	100	100	100	100	100	100	100	100	100	100	100	100	100	100	100	100	100	100
Mollusca	93.02	93.02	93.02	93.02	93.02	93.02	93.02	93.02	79.07	93.02	93.02	86.05	93.02	83.72	79.07	93.02	93.02	93.02	93.02	93.02	74.42	90.7	90.7	93.02	93.02	93.02	90.7	83.72	88.37	90.7	79.07
Nematoda	96.15	96.15	94.87	96.15	96.15	96.15	96.15	96.15	82.05	96.15	94.87	88.46	96.15	88.46	0	96.15	96.15	96.15	96.15	96.15	91.03	96.15	96.15	96.15	96.15	96.15	88.46	93.59	66.67	88.46	82.05
Placozoa	100	100	100	100	100	100	100	100	100	100	100	100	100	100	50	100	100	100	100	100	100	100	100	100	100	100	100	100	100	100	50
Platyhelminthes	100	100	100	100	100	100	100	100	94.44	100	100	72.22	100	72.22	36.11	100	100	100	100	100	83.33	100	100	100	100	100	97.22	97.22	80.56	88.89	94.44
Porifera	75	75	75	75	75	75	75	75	75	75	75	75	75	75	50	75	75	75	75	75	75	75	75	75	75	75	75	75	50	75	75
Priapulida	100	100	100	100	100	100	100	100	100	100	100	100	100	100	100	100	100	100	100	100	100	100	100	100	100	100	100	100	100	100	100
Rotifera	100	100	100	100	100	100	100	100	100	100	100	91.67	100	91.67	16.67	100	100	100	100	100	100	100	100	100	100	100	100	100	91.67	100	100
Tardigrada	100	100	100	100	100	100	100	100	100	100	100	100	100	100	0	100	100	100	100	100	100	100	100	100	100	100	100	100	100	100	100
Total Scores
phylum	UBE2L3	UBE2G2 UBE2G1	UBE2W	UBE2D4 UBE2D1 UBE2D3 UBE2D2	UBE2I	UBE2L6 UBE2L5	UBE2A UBE2B	UBE2N	UBE2V2 UBE2V1	UBE2E1 UBE2E2 UBE2E3	UBE2M	UBE2Q2 UBE2Q1	UBE2F	UBE2QL1	UBE2C	UBE2R2 CDC34	UBE2S	UBE2K	UBE2T	UBE2J1	UBE2H	UBE2J2	UBE2U	BIRC6	UBE2O	UBE2Z	TSG101	ATG3	ATG10	UEVLD	PEDS1-UBE2V1
Homo sapiens	100	100	100	100	100	100	100	100	100	100	100	100	100	100	100	100	100	100	100	100	100	100	100	100	100	100	100	100	100	100	100
Priapulida	22	35	28	40	27	33	34	33	69	31	25	67	20	57	35	21	20	22	23	25	73	26	25	25	29	26	47	56	23	48	74
Chordata	21	31	25	35	24	31	30	30	50	31	21	71	23	50	29	21	20	22	22	28	25	26	25	40	35	27	41	60	48	55	54
Echinodermata	21	33	25	37	26	32	32	32	40	29	25	65	23	49	28	21	20	22	23	25	49	26	27	35	29	28	39	63	28	39	46
Brachiopoda	20	32	24	36	29	32	35	31	31	31	25	56	23	39	30	21	21	24	22	25	76	25	26	31	28	29	39	69	25	43	32
Annelida	21	35	25	35	27	32	33	31	42	29	25	62	22	42	26	22	20	23	22	26	39	27	25	29	28	26	40	54	15	39	45
Tardigrada	22	35	23	34	30	34	38	31	39	27	22	72	20	52	0	25	18	22	21	25	67	24	22	19	19	26	36	56	17	36	38
Placozoa	21	34	25	39	27	33	34	31	41	29	24	69	20	48	17	20	20	23	23	25	58	28	25	27	26	27	23	62	24	26	22
Cnidaria	20	32	24	36	28	32	31	30	39	29	23	59	22	51	5	20	20	22	22	26	42	26	24	29	27	28	25	58	24	28	43
Arthropoda	20	32	25	34	26	31	30	29	32	27	23	60	22	51	21	21	20	22	20	26	39	28	21	33	30	25	36	50	15	34	36
Bryozoa	19	33	24	34	25	30	30	30	30	26	22	65	22	39	32	19	22	22	19	36	60	38	25	30	29	22	25	0	0	28	62
Mollusca	19	31	23	37	25	30	31	30	36	29	22	43	21	31	25	19	19	21	21	23	50	23	23	27	25	25	30	48	23	34	39
Rotifera	18	30	23	34	24	29	31	29	34	25	21	55	20	42	5	20	18	21	20	24	51	23	22	24	22	26	21	46	19	27	40
Nematoda	19	32	24	32	26	30	31	29	38	24	19	57	22	37	0	21	18	21	20	26	55	29	22	25	24	22	25	39	10	27	41
Platyhelminthes	20	34	21	36	27	31	32	31	28	28	21	46	20	32	8	21	21	22	21	27	47	28	23	26	26	26	26	38	13	26	30
Acanthocephala	22	35	25	41	30	35	38	34	47	31	25	0	21	0	0	21	20	24	23	22	57	21	23	17	20	21	21	17	0	27	50
Porifera	14	25	17	26	19	23	23	23	34	19	18	32	19	26	13	16	14	16	16	19	52	20	18	19	18	20	21	38	12	22	38

## Sheet: Fungi
Bit Scores
phylum	UBE2L3	UBE2G2 UBE2G1	UBE2W	UBE2D4 UBE2D1 UBE2D3 UBE2D2	UBE2I	UBE2L6 UBE2L5	UBE2A UBE2B	UBE2N	UBE2V2 UBE2V1	UBE2E1 UBE2E2 UBE2E3	UBE2M	UBE2Q2 UBE2Q1	UBE2F	UBE2QL1	UBE2C	UBE2R2 CDC34	UBE2S	UBE2K	UBE2T	UBE2J1	UBE2H	UBE2J2	UBE2U	BIRC6	UBE2O	UBE2Z	TSG101	ATG3	ATG10	UEVLD	PEDS1-UBE2V1
Ascomycota	79.33	90.41	70.94	97.36	84.93	78.36	91.06	92.6	122.77	90.17	85.48	71	68.7	75.47	60.15	86.03	85.09	87.34	83.66	100.45	119.52	89.72	72.26	82.84	86.05	77.96	101.13	137.17	63.81	80.14	122.23
Basidiomycota	83.08	94.48	71.15	109.61	93.73	79.32	98.82	103.01	149.57	102.48	86.84	67.1	70.21	78.84	79.42	85.49	94.87	94.48	90.02	91.02	130.88	87.73	74.18	88.31	92.36	73.03	94.65	198	59.87	77.19	149.93
Blastocladiomycota	82.47	92.83	72.97	99.48	99.31	78.13	95.12	97	144.22	99.56	91.04	0	70.96	0	91.3	84.07	86.45	86.76	89.6	96.12	111.3	90.53	73.8	81.12	88.02	78.2	98.29	153.33	85.1	80.05	140.42
Chytridiomycota	85.34	95.16	71.22	112.39	92.53	81.62	101.03	100.13	134.77	104.27	86.09	65.95	69.05	65.66	74.74	87.89	91.09	88.88	91.17	89.66	135.9	86.21	76.8	75.04	77.86	74.76	99.43	232.23	71.06	83.04	133.1
Mucoromycota	89.09	99.92	73.68	127.82	92.23	85.37	102.12	105.78	131.74	116.11	83.21	66.54	69.99	71.24	73.42	88.6	93.88	94.52	97.28	83.4	121.11	81.16	74.33	66.01	69.84	72.12	104.21	235.13	86.96	88.92	132.96
Zoopagomycota	85.53	95.72	74.98	117.63	89.49	81.94	104.57	105.31	128.59	108.61	86.14	0	70	0	80.72	86.19	95.24	91.36	96.67	85.95	125.59	88.57	73.78	61.07	64.22	68.88	83.74	226.29	69.83	79.59	121.58
Counts
phylum	UBE2L3	UBE2G2 UBE2G1	UBE2W	UBE2D4 UBE2D1 UBE2D3 UBE2D2	UBE2I	UBE2L6 UBE2L5	UBE2A UBE2B	UBE2N	UBE2V2 UBE2V1	UBE2E1 UBE2E2 UBE2E3	UBE2M	UBE2Q2 UBE2Q1	UBE2F	UBE2QL1	UBE2C	UBE2R2 CDC34	UBE2S	UBE2K	UBE2T	UBE2J1	UBE2H	UBE2J2	UBE2U	BIRC6	UBE2O	UBE2Z	TSG101	ATG3	ATG10	UEVLD	PEDS1-UBE2V1
Ascomycota	978	985	926	989	986	978	990	985	711	983	971	910	967	919	98	985	981	981	985	947	897	956	934	965	949	979	884	844	158	882	699
Basidiomycota	387	387	387	387	387	387	387	387	337	387	387	214	387	249	293	387	387	387	387	383	357	386	383	387	384	387	345	367	139	328	331
Blastocladiomycota	4	4	4	4	4	4	4	4	4	4	4	0	4	0	1	4	4	4	4	4	4	4	4	4	4	4	4	4	2	4	4
Chytridiomycota	39	39	39	39	39	39	39	39	34	39	39	12	39	11	22	39	39	39	39	39	35	39	39	39	39	39	33	38	8	31	34
Mucoromycota	131	131	129	131	131	131	131	131	114	131	131	25	130	25	5	131	130	130	131	131	106	130	128	128	128	130	114	118	105	112	114
Zoopagomycota	14	14	14	14	14	14	14	14	12	14	14	0	14	0	6	14	14	14	14	14	11	14	14	14	14	14	10	13	7	8	12
Percents
phylum	UBE2L3	UBE2G2 UBE2G1	UBE2W	UBE2D4 UBE2D1 UBE2D3 UBE2D2	UBE2I	UBE2L6 UBE2L5	UBE2A UBE2B	UBE2N	UBE2V2 UBE2V1	UBE2E1 UBE2E2 UBE2E3	UBE2M	UBE2Q2 UBE2Q1	UBE2F	UBE2QL1	UBE2C	UBE2R2 CDC34	UBE2S	UBE2K	UBE2T	UBE2J1	UBE2H	UBE2J2	UBE2U	BIRC6	UBE2O	UBE2Z	TSG101	ATG3	ATG10	UEVLD	PEDS1-UBE2V1
Ascomycota	96.26	96.95	91.14	97.34	97.05	96.26	97.44	96.95	69.98	96.75	95.57	89.57	95.18	90.45	9.65	96.95	96.56	96.56	96.95	93.21	88.29	94.09	91.93	94.98	93.41	96.36	87.01	83.07	15.55	86.81	68.8
Basidiomycota	100	100	100	100	100	100	100	100	87.08	100	100	55.3	100	64.34	75.71	100	100	100	100	98.97	92.25	99.74	98.97	100	99.22	100	89.15	94.83	35.92	84.75	85.53
Blastocladiomycota	100	100	100	100	100	100	100	100	100	100	100	0	100	0	25	100	100	100	100	100	100	100	100	100	100	100	100	100	50	100	100
Chytridiomycota	100	100	100	100	100	100	100	100	87.18	100	100	30.77	100	28.21	56.41	100	100	100	100	100	89.74	100	100	100	100	100	84.62	97.44	20.51	79.49	87.18
Mucoromycota	99.24	99.24	97.73	99.24	99.24	99.24	99.24	99.24	86.36	99.24	99.24	18.94	98.48	18.94	3.79	99.24	98.48	98.48	99.24	99.24	80.3	98.48	96.97	96.97	96.97	98.48	86.36	89.39	79.55	84.85	86.36
Zoopagomycota	100	100	100	100	100	100	100	100	85.71	100	100	0	100	0	42.86	100	100	100	100	100	78.57	100	100	100	100	100	71.43	92.86	50	57.14	85.71
Total Scores
phylum	UBE2L3	UBE2G2 UBE2G1	UBE2W	UBE2D4 UBE2D1 UBE2D3 UBE2D2	UBE2I	UBE2L6 UBE2L5	UBE2A UBE2B	UBE2N	UBE2V2 UBE2V1	UBE2E1 UBE2E2 UBE2E3	UBE2M	UBE2Q2 UBE2Q1	UBE2F	UBE2QL1	UBE2C	UBE2R2 CDC34	UBE2S	UBE2K	UBE2T	UBE2J1	UBE2H	UBE2J2	UBE2U	BIRC6	UBE2O	UBE2Z	TSG101	ATG3	ATG10	UEVLD	PEDS1-UBE2V1
Homo sapiens	100	100	100	100	100	100	100	100	100	100	100	100	100	100	100	100	100	100	100	100	100	100	100	100	100	100	100	100	100	100	100
Basidiomycota	19	34	21	36	28	30	32	33	42	27	23	11	21	15	18	19	21	23	22	26	39	27	23	25	27	22	17	29	5	21	45
Chytridiomycota	20	34	21	37	28	31	33	32	38	28	23	6	20	6	13	20	20	21	22	26	39	27	24	21	23	23	17	35	3	21	41
Blastocladiomycota	19	33	22	33	30	29	31	31	46	26	24	0	21	0	7	19	19	21	22	28	36	28	24	23	26	24	20	24	9	25	49
Mucoromycota	20	35	22	42	28	32	33	33	36	31	22	4	20	4	1	20	21	22	23	24	31	25	23	18	20	22	18	32	15	24	40
Zoopagomycota	20	34	22	39	27	31	34	33	35	29	23	0	21	0	10	20	21	22	24	25	32	28	23	17	19	21	12	32	8	14	37
Ascomycota	17	31	19	31	25	28	29	28	28	23	22	20	19	20	2	19	18	20	20	27	34	26	21	22	23	23	17	18	2	22	30

## Sheet: Protista
Bit Scores
phylum	UBE2L3	UBE2G2 UBE2G1	UBE2W	UBE2D4 UBE2D1 UBE2D3 UBE2D2	UBE2I	UBE2L6 UBE2L5	UBE2A UBE2B	UBE2N	UBE2V2 UBE2V1	UBE2E1 UBE2E2 UBE2E3	UBE2M	UBE2Q2 UBE2Q1	UBE2F	UBE2QL1	UBE2C	UBE2R2 CDC34	UBE2S	UBE2K	UBE2T	UBE2J1	UBE2H	UBE2J2	UBE2U	BIRC6	UBE2O	UBE2Z	TSG101	ATG3	ATG10	UEVLD	PEDS1-UBE2V1
Apicomplexa	79.49	90.03	77.64	108.95	98.27	72.02	115.47	96.24	88.15	103.6	78.12	0	66.55	0	0	79.64	93.13	102.63	94.02	97.86	107	106.29	78.53	61.24	57.25	67.26	0	110.42	0	0	85.8
Ciliophora	83.32	85.6	71.69	110.88	84.28	79.49	92.73	102.21	113.39	100.22	77.65	88.87	68.01	76.42	0	81.42	92.21	95.54	88.08	75.05	107.35	74.06	73.15	93.1	80.69	73.11	66.16	113.81	57	58.35	131.93
Discosea	80.05	92.62	67.94	99.35	88.4	76.81	95.96	93.26	114.45	93.83	91.06	85.6	69.39	73.15	0	87.44	81.27	83.7	87.91	83.06	140	81.71	78.02	66.99	62.9	79.77	79.15	148	121	65.05	92.73
Euglenozoa	79.54	87.54	69.77	104.1	91.36	78.44	94.39	95.31	121.22	93.39	78.27	94.7	63.74	77.25	67.97	85	96.79	84.76	85.29	88.54	99.84	84.52	80.39	65.74	64.35	68.89	68.2	109.03	0	53.9	122.42
Evosea	82.25	99.4	74.73	107.99	92.98	79.77	105	99.41	97.65	101.8	82.78	85.04	69.12	82.5	83.54	91.86	90.55	87.62	89.43	82.56	98.8	82.33	75.17	78.83	79.46	73.36	71.57	203.32	78.05	64.13	103.68
Foraminifera	77.29	82.73	68.89	106.89	91.98	75.42	100.52	89.46	0	103.9	73.89	0	63.76	0	0	84.98	92.07	107.25	87.76	75.73	0	76.31	76.23	61.36	56.23	65.51	91.3	0	0	75.9	52.8
Fornicata	83.92	96.89	66.86	107.38	87.29	82.05	100.06	93.2	53.63	95	72.58	0	67.71	0	0	90.8	82.47	86.47	88.39	80.12	71.85	70.78	71.68	63.59	60.36	70.19	0	130	0	56.6	52.13
Haptophyta	81.91	86.94	72.15	109.66	90.02	80.41	98.61	101.94	94.7	101.04	86.61	92.18	66.82	85	80.77	81.18	92.07	95.81	93.68	88.14	116.33	83.87	76.33	85.84	90.01	77.38	68.4	249	62.8	63.35	90.35
Heterolobosea	84.86	99.55	77.12	109.8	94.75	83.94	104.44	101.5	98.03	101.22	84.22	120.25	71.52	84.6	75.88	90.39	94.84	90.52	98.09	75.24	97.38	75.68	75.54	70.64	74.12	69.49	101.2	233.75	0	85.3	115
Oomycota	79.29	82.64	66.11	103.45	84.95	79.17	96.93	96.32	91.55	93.89	86.17	0	70.06	0	0	77.45	95.77	94.84	99.26	111.84	107.36	103.83	71.47	62.75	64.93	66.83	107.04	244.59	75.12	86.77	92.25
Parabasalia	78.54	89.85	65.5	102.46	82.22	73.82	98.58	93.2	86.2	95.2	80.21	97.73	71.94	77.9	0	82.17	87.95	85.63	89.02	96.28	56.25	75	70.48	57.7	58.2	64.75	0	151.25	54.7	0	81
Perkinsozoa	80.24	85.55	74.08	116.93	95.49	80	97.58	104.34	114.61	111.8	79.82	0	66.76	0	0	81.58	87.69	95.1	94.07	81.78	92.34	83.6	69.84	74.81	72.34	78.19	80.4	160.39	0	71.02	112.1
Preaxostyla	82.12	95.34	77.17	106.16	91.82	80.46	107.79	93.21	85.54	103.29	88.41	102	71.25	99.4	0	85.79	89.41	81.84	85.31	78.96	56.6	75.88	78.65	94.28	85.73	80.96	79.3	120.44	81.3	61.85	87.6
Unclassified Protista	79.96	88.17	72.34	107.53	87.98	77.7	96	95.58	102.67	104.71	82.45	77.54	68.35	82.29	74.19	82.8	92.17	87.79	87.95	85.15	99.5	87.44	73.4	76.85	80.23	76.51	82.92	167.28	94.44	71.5	109.94
Counts
phylum	UBE2L3	UBE2G2 UBE2G1	UBE2W	UBE2D4 UBE2D1 UBE2D3 UBE2D2	UBE2I	UBE2L6 UBE2L5	UBE2A UBE2B	UBE2N	UBE2V2 UBE2V1	UBE2E1 UBE2E2 UBE2E3	UBE2M	UBE2Q2 UBE2Q1	UBE2F	UBE2QL1	UBE2C	UBE2R2 CDC34	UBE2S	UBE2K	UBE2T	UBE2J1	UBE2H	UBE2J2	UBE2U	BIRC6	UBE2O	UBE2Z	TSG101	ATG3	ATG10	UEVLD	PEDS1-UBE2V1
Apicomplexa	4	4	4	6	4	6	4	6	1	5	4	0	4	0	0	6	4	4	4	6	1	6	4	4	4	6	0	5	0	0	1
Ciliophora	12	12	12	12	12	12	12	12	12	12	12	4	12	4	0	12	12	12	12	12	9	12	12	12	12	12	2	12	1	1	11
Discosea	1	1	1	1	1	1	1	1	1	1	1	1	1	1	0	1	1	1	1	1	1	1	1	1	1	1	1	1	1	1	1
Euglenozoa	13	13	12	13	12	13	13	13	10	13	13	2	12	2	9	13	13	13	13	13	9	13	12	12	12	12	1	12	0	1	10
Evosea	10	10	10	10	10	10	10	10	9	10	10	4	10	2	8	10	10	10	10	10	8	10	10	10	10	10	8	10	6	7	9
Foraminifera	1	1	1	1	1	1	1	1	0	1	1	0	1	0	0	1	1	1	1	1	0	1	1	1	1	1	1	0	0	1	1
Fornicata	2	2	2	2	2	2	2	2	2	2	2	0	2	0	0	2	2	2	2	2	2	2	2	2	2	2	0	1	0	1	2
Haptophyta	3	3	3	3	3	3	3	3	3	3	3	2	3	2	3	3	3	3	3	3	3	3	3	3	3	3	2	3	1	2	3
Heterolobosea	3	3	3	3	3	3	3	3	3	3	3	3	3	3	3	3	3	3	3	3	3	3	3	3	3	3	2	3	0	2	3
Oomycota	45	45	44	45	45	45	45	45	43	45	45	0	44	0	0	45	45	45	45	45	26	45	43	41	41	45	38	40	42	38	42
Parabasalia	3	3	3	3	3	3	3	3	3	3	3	2	3	2	0	3	3	3	3	3	2	3	3	3	3	3	0	3	1	0	3
Perkinsozoa	3	3	3	3	3	3	3	3	3	3	3	0	3	0	0	3	3	3	3	3	3	3	3	3	3	3	2	3	0	2	3
Preaxostyla	4	4	4	4	4	4	4	4	4	4	4	1	4	1	0	4	4	4	4	4	1	4	4	4	4	4	1	4	1	2	4
Unclassified Protista	22	22	22	22	22	22	22	22	21	22	22	16	22	16	9	22	22	22	22	22	11	22	22	22	22	22	15	19	4	15	21
Percents
phylum	UBE2L3	UBE2G2 UBE2G1	UBE2W	UBE2D4 UBE2D1 UBE2D3 UBE2D2	UBE2I	UBE2L6 UBE2L5	UBE2A UBE2B	UBE2N	UBE2V2 UBE2V1	UBE2E1 UBE2E2 UBE2E3	UBE2M	UBE2Q2 UBE2Q1	UBE2F	UBE2QL1	UBE2C	UBE2R2 CDC34	UBE2S	UBE2K	UBE2T	UBE2J1	UBE2H	UBE2J2	UBE2U	BIRC6	UBE2O	UBE2Z	TSG101	ATG3	ATG10	UEVLD	PEDS1-UBE2V1
Apicomplexa	66.67	66.67	66.67	100	66.67	100	66.67	100	16.67	83.33	66.67	0	66.67	0	0	100	66.67	66.67	66.67	100	16.67	100	66.67	66.67	66.67	100	0	83.33	0	0	16.67
Ciliophora	100	100	100	100	100	100	100	100	100	100	100	33.33	100	33.33	0	100	100	100	100	100	75	100	100	100	100	100	16.67	100	8.33	8.33	91.67
Discosea	100	100	100	100	100	100	100	100	100	100	100	100	100	100	0	100	100	100	100	100	100	100	100	100	100	100	100	100	100	100	100
Euglenozoa	100	100	92.31	100	92.31	100	100	100	76.92	100	100	15.38	92.31	15.38	69.23	100	100	100	100	100	69.23	100	92.31	92.31	92.31	92.31	7.69	92.31	0	7.69	76.92
Evosea	90.91	90.91	90.91	90.91	90.91	90.91	90.91	90.91	81.82	90.91	90.91	36.36	90.91	18.18	72.73	90.91	90.91	90.91	90.91	90.91	72.73	90.91	90.91	90.91	90.91	90.91	72.73	90.91	54.55	63.64	81.82
Foraminifera	100	100	100	100	100	100	100	100	0	100	100	0	100	0	0	100	100	100	100	100	0	100	100	100	100	100	100	0	0	100	100
Fornicata	100	100	100	100	100	100	100	100	100	100	100	0	100	0	0	100	100	100	100	100	100	100	100	100	100	100	0	50	0	50	100
Haptophyta	100	100	100	100	100	100	100	100	100	100	100	66.67	100	66.67	100	100	100	100	100	100	100	100	100	100	100	100	66.67	100	33.33	66.67	100
Heterolobosea	100	100	100	100	100	100	100	100	100	100	100	100	100	100	100	100	100	100	100	100	100	100	100	100	100	100	66.67	100	0	66.67	100
Oomycota	97.83	97.83	95.65	97.83	97.83	97.83	97.83	97.83	93.48	97.83	97.83	0	95.65	0	0	97.83	97.83	97.83	97.83	97.83	56.52	97.83	93.48	89.13	89.13	97.83	82.61	86.96	91.3	82.61	91.3
Parabasalia	100	100	100	100	100	100	100	100	100	100	100	66.67	100	66.67	0	100	100	100	100	100	66.67	100	100	100	100	100	0	100	33.33	0	100
Perkinsozoa	100	100	100	100	100	100	100	100	100	100	100	0	100	0	0	100	100	100	100	100	100	100	100	100	100	100	66.67	100	0	66.67	100
Preaxostyla	100	100	100	100	100	100	100	100	100	100	100	25	100	25	0	100	100	100	100	100	25	100	100	100	100	100	25	100	25	50	100
Unclassified Protista	95.65	95.65	95.65	95.65	95.65	95.65	95.65	95.65	91.3	95.65	95.65	69.57	95.65	69.57	39.13	95.65	95.65	95.65	95.65	95.65	47.83	95.65	95.65	95.65	95.65	95.65	65.22	82.61	17.39	65.22	91.3
Total Scores
phylum	UBE2L3	UBE2G2 UBE2G1	UBE2W	UBE2D4 UBE2D1 UBE2D3 UBE2D2	UBE2I	UBE2L6 UBE2L5	UBE2A UBE2B	UBE2N	UBE2V2 UBE2V1	UBE2E1 UBE2E2 UBE2E3	UBE2M	UBE2Q2 UBE2Q1	UBE2F	UBE2QL1	UBE2C	UBE2R2 CDC34	UBE2S	UBE2K	UBE2T	UBE2J1	UBE2H	UBE2J2	UBE2U	BIRC6	UBE2O	UBE2Z	TSG101	ATG3	ATG10	UEVLD	PEDS1-UBE2V1
Homo sapiens	100	100	100	100	100	100	100	100	100	100	100	100	100	100	100	100	100	100	100	100	100	100	100	100	100	100	100	100	100	100	100
Heterolobosea	19	36	23	36	29	32	34	32	31	27	23	37	21	25	23	21	21	22	24	22	32	24	24	20	22	21	13	36	0	18	40
Haptophyta	19	31	22	36	27	30	32	32	30	27	23	19	20	17	24	18	21	23	23	26	38	26	24	24	26	23	9	38	5	13	32
Discosea	18	33	20	33	27	29	31	30	37	25	24	27	21	22	0	20	18	20	21	24	45	25	25	19	18	24	16	23	26	21	33
Perkinsozoa	18	31	22	38	29	30	32	33	37	30	21	0	20	0	0	19	20	23	23	24	30	26	22	21	21	24	11	25	0	15	39
Unclassified Protista	18	30	21	34	25	28	30	29	30	27	21	17	19	17	9	18	20	20	20	24	15	26	22	21	22	22	11	21	4	15	35
Oomycota	18	29	19	33	25	29	31	30	27	24	23	0	20	0	0	17	21	22	24	32	20	32	21	16	17	20	18	33	15	23	30
Ciliophora	19	31	21	36	25	30	30	32	36	27	21	9	20	8	0	19	21	23	21	22	26	23	23	26	24	22	2	18	1	2	43
Evosea	17	32	20	32	25	27	31	29	26	25	20	10	19	4	18	19	18	19	20	22	23	23	22	20	21	20	10	28	9	13	30
Preaxostyla	19	34	23	35	28	30	35	30	27	27	24	8	21	7	0	20	20	20	21	23	5	24	25	26	25	25	4	19	4	10	31
Parabasalia	18	32	20	34	25	28	32	30	28	25	22	20	21	15	0	19	20	21	22	28	12	23	22	16	17	20	0	23	4	0	29
Euglenozoa	18	31	19	34	25	30	31	30	30	25	21	5	17	4	14	19	22	20	21	26	22	26	24	17	17	19	1	16	0	1	33
Fornicata	19	35	20	35	26	31	32	30	17	25	20	0	20	0	0	21	18	21	22	23	23	22	23	18	18	21	0	10	0	9	18
Foraminifera	18	30	21	35	28	28	33	28	0	28	20	0	19	0	0	19	21	26	21	22	0	24	24	17	16	20	18	0	0	24	19
Apicomplexa	12	21	15	36	20	27	25	31	5	23	14	0	13	0	0	18	14	16	15	28	6	33	17	11	11	20	0	14	0	0	5

## Sheet: Ochrophyta
Bit Scores
phylum	UBE2L3	UBE2G2 UBE2G1	UBE2W	UBE2D4 UBE2D1 UBE2D3 UBE2D2	UBE2I	UBE2L6 UBE2L5	UBE2A UBE2B	UBE2N	UBE2V2 UBE2V1	UBE2E1 UBE2E2 UBE2E3	UBE2M	UBE2Q2 UBE2Q1	UBE2F	UBE2QL1	UBE2C	UBE2R2 CDC34	UBE2S	UBE2K	UBE2T	UBE2J1	UBE2H	UBE2J2	UBE2U	BIRC6	UBE2O	UBE2Z	TSG101	ATG3	ATG10	UEVLD	PEDS1-UBE2V1
Bacillariophyta	83.62	88.04	73.9	106.29	94.94	81.56	101.69	96.32	94.39	96.57	88.21	103.87	69.85	91.33	0	82.09	96	93.12	89.48	93.53	0	95.36	75.53	85.27	83.2	76.98	90.33	197.34	70.78	62.9	90.39
Unclassified Ochrophyta	80.3	83.17	71.59	102.6	89.49	77.8	97.49	94.95	89.39	96.05	84	94.82	67.06	76.8	74.58	77.66	97.04	90.5	90.2	97.74	97.87	91.34	74.91	96.94	87.52	80.25	87.88	169.86	59.7	72.93	87.85
Counts
phylum	UBE2L3	UBE2G2 UBE2G1	UBE2W	UBE2D4 UBE2D1 UBE2D3 UBE2D2	UBE2I	UBE2L6 UBE2L5	UBE2A UBE2B	UBE2N	UBE2V2 UBE2V1	UBE2E1 UBE2E2 UBE2E3	UBE2M	UBE2Q2 UBE2Q1	UBE2F	UBE2QL1	UBE2C	UBE2R2 CDC34	UBE2S	UBE2K	UBE2T	UBE2J1	UBE2H	UBE2J2	UBE2U	BIRC6	UBE2O	UBE2Z	TSG101	ATG3	ATG10	UEVLD	PEDS1-UBE2V1
Bacillariophyta	13	13	13	13	13	13	13	13	12	13	13	13	13	13	0	13	13	13	13	13	0	13	13	13	13	13	12	11	6	8	12
Unclassified Ochrophyta	17	17	17	17	17	17	17	17	15	17	17	3	17	5	11	17	17	17	17	17	3	17	17	17	16	17	16	14	1	16	15
Percents
phylum	UBE2L3	UBE2G2 UBE2G1	UBE2W	UBE2D4 UBE2D1 UBE2D3 UBE2D2	UBE2I	UBE2L6 UBE2L5	UBE2A UBE2B	UBE2N	UBE2V2 UBE2V1	UBE2E1 UBE2E2 UBE2E3	UBE2M	UBE2Q2 UBE2Q1	UBE2F	UBE2QL1	UBE2C	UBE2R2 CDC34	UBE2S	UBE2K	UBE2T	UBE2J1	UBE2H	UBE2J2	UBE2U	BIRC6	UBE2O	UBE2Z	TSG101	ATG3	ATG10	UEVLD	PEDS1-UBE2V1
Bacillariophyta	100	100	100	100	100	100	100	100	92.31	100	100	100	100	100	0	100	100	100	100	100	0	100	100	100	100	100	92.31	84.62	46.15	61.54	92.31
Unclassified Ochrophyta	100	100	100	100	100	100	100	100	88.24	100	100	17.65	100	29.41	64.71	100	100	100	100	100	17.65	100	100	100	94.12	100	94.12	82.35	5.88	94.12	88.24
Total Scores
phylum	UBE2L3	UBE2G2 UBE2G1	UBE2W	UBE2D4 UBE2D1 UBE2D3 UBE2D2	UBE2I	UBE2L6 UBE2L5	UBE2A UBE2B	UBE2N	UBE2V2 UBE2V1	UBE2E1 UBE2E2 UBE2E3	UBE2M	UBE2Q2 UBE2Q1	UBE2F	UBE2QL1	UBE2C	UBE2R2 CDC34	UBE2S	UBE2K	UBE2T	UBE2J1	UBE2H	UBE2J2	UBE2U	BIRC6	UBE2O	UBE2Z	TSG101	ATG3	ATG10	UEVLD	PEDS1-UBE2V1
Homo sapiens	100	100	100	100	100	100	100	100	100	100	100	100	100	100	100	100	100	100	100	100	100	100	100	100	100	100	100	100	100	100	100
Bacillariophyta	19	31	22	35	29	31	33	31	28	26	24	32	21	27	0	19	21	22	22	27	0	30	24	24	24	23	17	26	7	12	29
Unclassified Ochrophyta	18	30	21	34	27	29	32	30	25	25	23	5	20	7	15	18	22	22	22	28	6	28	24	27	24	24	16	22	1	22	27

## Sheet: Rhodophyta
Bit Scores
phylum	UBE2L3	UBE2G2 UBE2G1	UBE2W	UBE2D4 UBE2D1 UBE2D3 UBE2D2	UBE2I	UBE2L6 UBE2L5	UBE2A UBE2B	UBE2N	UBE2V2 UBE2V1	UBE2E1 UBE2E2 UBE2E3	UBE2M	UBE2Q2 UBE2Q1	UBE2F	UBE2QL1	UBE2C	UBE2R2 CDC34	UBE2S	UBE2K	UBE2T	UBE2J1	UBE2H	UBE2J2	UBE2U	BIRC6	UBE2O	UBE2Z	TSG101	ATG3	ATG10	UEVLD	PEDS1-UBE2V1
Rhodophyta	78.32	89.87	76.93	110.24	91.93	79.36	103.14	99.81	133.8	100.24	87.09	86.2	66.83	79.05	0	81.16	83.25	86.34	88.76	89.06	119.17	82.79	76.05	88.55	96.56	85.69	92.42	0	0	73.4	126.88
Counts
phylum	UBE2L3	UBE2G2 UBE2G1	UBE2W	UBE2D4 UBE2D1 UBE2D3 UBE2D2	UBE2I	UBE2L6 UBE2L5	UBE2A UBE2B	UBE2N	UBE2V2 UBE2V1	UBE2E1 UBE2E2 UBE2E3	UBE2M	UBE2Q2 UBE2Q1	UBE2F	UBE2QL1	UBE2C	UBE2R2 CDC34	UBE2S	UBE2K	UBE2T	UBE2J1	UBE2H	UBE2J2	UBE2U	BIRC6	UBE2O	UBE2Z	TSG101	ATG3	ATG10	UEVLD	PEDS1-UBE2V1
Rhodophyta	4	4	4	4	4	4	4	4	3	4	4	3	3	3	0	4	4	4	4	4	4	4	4	4	4	4	4	0	0	4	3
Percents
phylum	UBE2L3	UBE2G2 UBE2G1	UBE2W	UBE2D4 UBE2D1 UBE2D3 UBE2D2	UBE2I	UBE2L6 UBE2L5	UBE2A UBE2B	UBE2N	UBE2V2 UBE2V1	UBE2E1 UBE2E2 UBE2E3	UBE2M	UBE2Q2 UBE2Q1	UBE2F	UBE2QL1	UBE2C	UBE2R2 CDC34	UBE2S	UBE2K	UBE2T	UBE2J1	UBE2H	UBE2J2	UBE2U	BIRC6	UBE2O	UBE2Z	TSG101	ATG3	ATG10	UEVLD	PEDS1-UBE2V1
Rhodophyta	100	100	100	100	100	100	100	100	75	100	100	75	75	75	0	100	100	100	100	100	100	100	100	100	100	100	100	0	0	100	75
Total Scores
phylum	UBE2L3	UBE2G2 UBE2G1	UBE2W	UBE2D4 UBE2D1 UBE2D3 UBE2D2	UBE2I	UBE2L6 UBE2L5	UBE2A UBE2B	UBE2N	UBE2V2 UBE2V1	UBE2E1 UBE2E2 UBE2E3	UBE2M	UBE2Q2 UBE2Q1	UBE2F	UBE2QL1	UBE2C	UBE2R2 CDC34	UBE2S	UBE2K	UBE2T	UBE2J1	UBE2H	UBE2J2	UBE2U	BIRC6	UBE2O	UBE2Z	TSG101	ATG3	ATG10	UEVLD	PEDS1-UBE2V1
Homo sapiens	100	100	100	100	100	100	100	100	100	100	100	100	100	100	100	100	100	100	100	100	100	100	100	100	100	100	100	100	100	100	100
Rhodophyta	18	32	23	36	28	30	33	32	32	27	23	20	15	18	0	18	19	21	22	26	39	26	24	25	28	26	18	0	0	23	34

## Sheet: Viridiplantae
Bit Scores
phylum	UBE2L3	UBE2G2 UBE2G1	UBE2W	UBE2D4 UBE2D1 UBE2D3 UBE2D2	UBE2I	UBE2L6 UBE2L5	UBE2A UBE2B	UBE2N	UBE2V2 UBE2V1	UBE2E1 UBE2E2 UBE2E3	UBE2M	UBE2Q2 UBE2Q1	UBE2F	UBE2QL1	UBE2C	UBE2R2 CDC34	UBE2S	UBE2K	UBE2T	UBE2J1	UBE2H	UBE2J2	UBE2U	BIRC6	UBE2O	UBE2Z	TSG101	ATG3	ATG10	UEVLD	PEDS1-UBE2V1
Chlorophyta	81.14	87.86	71.19	108.4	92.05	78.66	103.24	100.02	133.58	105.84	86.68	76.77	69.25	67.13	85.66	83.5	96.55	96.25	89.39	90.44	115.03	87.18	74.97	97.65	92.25	79.18	98.3	185.61	65.85	83.88	133.51
Streptophyta	83.28	91.55	76.15	114.64	88.73	81.51	101.76	103.66	134.49	104.64	89.45	86.43	70.04	92.99	82.01	84.83	93.61	92.25	87.37	80.83	113.93	78.75	77.51	89.83	109.06	76.21	91.25	207.22	95.7	79.36	134.29
Counts
phylum	UBE2L3	UBE2G2 UBE2G1	UBE2W	UBE2D4 UBE2D1 UBE2D3 UBE2D2	UBE2I	UBE2L6 UBE2L5	UBE2A UBE2B	UBE2N	UBE2V2 UBE2V1	UBE2E1 UBE2E2 UBE2E3	UBE2M	UBE2Q2 UBE2Q1	UBE2F	UBE2QL1	UBE2C	UBE2R2 CDC34	UBE2S	UBE2K	UBE2T	UBE2J1	UBE2H	UBE2J2	UBE2U	BIRC6	UBE2O	UBE2Z	TSG101	ATG3	ATG10	UEVLD	PEDS1-UBE2V1
Chlorophyta	30	30	30	30	30	30	30	30	29	30	30	3	30	15	7	30	30	30	30	30	27	30	30	30	30	30	25	30	9	25	29
Streptophyta	383	383	383	383	383	383	383	383	369	383	383	17	382	17	341	383	382	383	383	383	367	383	382	383	383	383	360	358	335	360	368
Percents
phylum	UBE2L3	UBE2G2 UBE2G1	UBE2W	UBE2D4 UBE2D1 UBE2D3 UBE2D2	UBE2I	UBE2L6 UBE2L5	UBE2A UBE2B	UBE2N	UBE2V2 UBE2V1	UBE2E1 UBE2E2 UBE2E3	UBE2M	UBE2Q2 UBE2Q1	UBE2F	UBE2QL1	UBE2C	UBE2R2 CDC34	UBE2S	UBE2K	UBE2T	UBE2J1	UBE2H	UBE2J2	UBE2U	BIRC6	UBE2O	UBE2Z	TSG101	ATG3	ATG10	UEVLD	PEDS1-UBE2V1
Chlorophyta	96.77	96.77	96.77	96.77	96.77	96.77	96.77	96.77	93.55	96.77	96.77	9.68	96.77	48.39	22.58	96.77	96.77	96.77	96.77	96.77	87.1	96.77	96.77	96.77	96.77	96.77	80.65	96.77	29.03	80.65	93.55
Streptophyta	95.04	95.04	95.04	95.04	95.04	95.04	95.04	95.04	91.56	95.04	95.04	4.22	94.79	4.22	84.62	95.04	94.79	95.04	95.04	95.04	91.07	95.04	94.79	95.04	95.04	95.04	89.33	88.83	83.13	89.33	91.32
Total Scores
phylum	UBE2L3	UBE2G2 UBE2G1	UBE2W	UBE2D4 UBE2D1 UBE2D3 UBE2D2	UBE2I	UBE2L6 UBE2L5	UBE2A UBE2B	UBE2N	UBE2V2 UBE2V1	UBE2E1 UBE2E2 UBE2E3	UBE2M	UBE2Q2 UBE2Q1	UBE2F	UBE2QL1	UBE2C	UBE2R2 CDC34	UBE2S	UBE2K	UBE2T	UBE2J1	UBE2H	UBE2J2	UBE2U	BIRC6	UBE2O	UBE2Z	TSG101	ATG3	ATG10	UEVLD	PEDS1-UBE2V1
Homo sapiens	100	100	100	100	100	100	100	100	100	100	100	100	100	100	100	100	100	100	100	100	100	100	100	100	100	100	100	100	100	100	100
Streptophyta	18	31	22	36	25	29	31	31	39	26	23	1	20	1	21	18	20	21	20	22	34	23	23	24	30	22	16	28	17	22	43
Chlorophyta	18	30	21	35	27	29	32	31	40	27	23	2	20	10	6	18	21	22	21	25	32	26	23	26	26	23	16	28	4	21	44

## Sheet: Bamfordvirae
Bit Scores
phylum	UBE2L3	UBE2G2 UBE2G1	UBE2W	UBE2D4 UBE2D1 UBE2D3 UBE2D2	UBE2I	UBE2L6 UBE2L5	UBE2A UBE2B	UBE2N	UBE2V2 UBE2V1	UBE2E1 UBE2E2 UBE2E3	UBE2M	UBE2Q2 UBE2Q1	UBE2F	UBE2QL1	UBE2C	UBE2R2 CDC34	UBE2S	UBE2K	UBE2T	UBE2J1	UBE2H	UBE2J2	UBE2U	BIRC6	UBE2O	UBE2Z	TSG101	ATG3	ATG10	UEVLD	PEDS1-UBE2V1
Nucleocytoviricota	86.36	102.1	74.83	90	78.83	79.64	86.84	86.42	0	91.09	65.91	0	65.85	0	0	117.14	81.56	85.47	79.4	76.36	0	77.86	63.31	112.24	82.3	86.39	0	0	0	0	0
Counts
phylum	UBE2L3	UBE2G2 UBE2G1	UBE2W	UBE2D4 UBE2D1 UBE2D3 UBE2D2	UBE2I	UBE2L6 UBE2L5	UBE2A UBE2B	UBE2N	UBE2V2 UBE2V1	UBE2E1 UBE2E2 UBE2E3	UBE2M	UBE2Q2 UBE2Q1	UBE2F	UBE2QL1	UBE2C	UBE2R2 CDC34	UBE2S	UBE2K	UBE2T	UBE2J1	UBE2H	UBE2J2	UBE2U	BIRC6	UBE2O	UBE2Z	TSG101	ATG3	ATG10	UEVLD	PEDS1-UBE2V1
Nucleocytoviricota	17	20	4	23	19	19	25	23	0	19	16	0	15	0	0	18	20	20	20	21	0	23	11	24	24	24	0	0	0	0	0
Percents
phylum	UBE2L3	UBE2G2 UBE2G1	UBE2W	UBE2D4 UBE2D1 UBE2D3 UBE2D2	UBE2I	UBE2L6 UBE2L5	UBE2A UBE2B	UBE2N	UBE2V2 UBE2V1	UBE2E1 UBE2E2 UBE2E3	UBE2M	UBE2Q2 UBE2Q1	UBE2F	UBE2QL1	UBE2C	UBE2R2 CDC34	UBE2S	UBE2K	UBE2T	UBE2J1	UBE2H	UBE2J2	UBE2U	BIRC6	UBE2O	UBE2Z	TSG101	ATG3	ATG10	UEVLD	PEDS1-UBE2V1
Nucleocytoviricota	5.9	6.94	1.39	7.99	6.6	6.6	8.68	7.99	0	6.6	5.56	0	5.21	0	0	6.25	6.94	6.94	6.94	7.29	0	7.99	3.82	8.33	8.33	8.33	0	0	0	0	0
Total Scores
phylum	UBE2L3	UBE2G2 UBE2G1	UBE2W	UBE2D4 UBE2D1 UBE2D3 UBE2D2	UBE2I	UBE2L6 UBE2L5	UBE2A UBE2B	UBE2N	UBE2V2 UBE2V1	UBE2E1 UBE2E2 UBE2E3	UBE2M	UBE2Q2 UBE2Q1	UBE2F	UBE2QL1	UBE2C	UBE2R2 CDC34	UBE2S	UBE2K	UBE2T	UBE2J1	UBE2H	UBE2J2	UBE2U	BIRC6	UBE2O	UBE2Z	TSG101	ATG3	ATG10	UEVLD	PEDS1-UBE2V1
Homo sapiens	100	100	100	100	100	100	100	100	100	100	100	100	100	100	100	100	100	100	100	100	100	100	100	100	100	100	100	100	100	100	100
Nucleocytoviricota	1	3	0	2	2	2	2	2	0	2	1	0	1	0	0	2	1	1	1	2	0	2	1	3	2	2	0	0	0	0	0

[truncated: 1 more sheets: Unclassified Viruses]
