# Supplementary material for: Tracking of Ubiquitin Signaling through 3.5 Billion Years of Combinatorial Conjugation
Source: Int J Mol Sci. 2024 Aug 8;25(16):8671. doi: 10.3390/ijms25168671 (PMC11354881; doi:10.3390/ijms25168671)
Supplement: Supplementary file 1 [file ijms-25-08671-s001.zip › Supplement_Tables/Table_S5_1_E2_group_1_pathways.xlsx]

## Sheet: Sheet1
10	8	5	2	GO_bio_path	protein	cluster
anatomical structure development [GO:0048856]	anatomical structure development [GO:0048856]	multicellular organism development [GO:0007275]	embryo development ending in birth or egg hatching [GO:0009792]	in utero embryonic development [GO:0001701]	UBE2B	24
cell cycle process [GO:0022402]	cell cycle process [GO:0022402]	cell cycle phase transition [GO:0044770]	mitotic cell cycle phase transition [GO:0044772]	G2/M transition of mitotic cell cycle [GO:0000086]	UBE2A	24
cell death [GO:0008219]	cell death [GO:0008219]	apoptotic process [GO:0006915]	apoptotic process [GO:0006915]	apoptotic process [GO:0006915]	UBE2B	24
cellular component assembly [GO:0022607]	cellular component assembly [GO:0022607]	chiasma assembly [GO:0051026]	chiasma assembly [GO:0051026]	chiasma assembly [GO:0051026]	UBE2B	24
cellular developmental process [GO:0048869]	programmed cell death involved in cell development [GO:0010623]	ectopic germ cell programmed cell death [GO:0035234]	ectopic germ cell programmed cell death [GO:0035234]	ectopic germ cell programmed cell death [GO:0035234]	UBE2B	24
cellular response to stimulus [GO:0051716]	cellular response to stimulus [GO:0051716]	DNA damage response [GO:0006974]	DNA damage response [GO:0006974]	DNA damage response [GO:0006974]	UBE2B	24
		cellular response to organic substance [GO:0071310]	cellular response to cytokine stimulus [GO:0071345]	cellular response to interferon-beta [GO:0035458]	UBE2G2	11
developmental process involved in reproduction [GO:0003006]	developmental process involved in reproduction [GO:0003006]	spermatogenesis [GO:0007283]	spermatogenesis [GO:0007283]	spermatogenesis [GO:0007283]	UBE2B	24
macromolecule metabolic process [GO:0043170]	DNA metabolic process [GO:0006259]	DNA double-strand break processing [GO:0000729]	DNA double-strand break processing [GO:0000729]	DNA double-strand break processing [GO:0000729]	UBE2N	26
		DNA repair [GO:0006281]	DNA repair [GO:0006281]	DNA repair [GO:0006281]	UBE2A,UBE2B	24
			double-strand break repair [GO:0006302]	double-strand break repair via homologous recombination [GO:0000724]	UBE2N	26
			postreplication repair [GO:0006301]	postreplication repair [GO:0006301]	UBE2A,UBE2B,UBE2N	24.26
	protein metabolic process [GO:0019538]	post-translational protein modification [GO:0043687]	ISG15-protein conjugation [GO:0032020]	ISG15-protein conjugation [GO:0032020]	UBE2L6	23
			protein ubiquitination [GO:0016567]	protein K11-linked ubiquitination [GO:0070979]	UBE2D4,UBE2L5,UBE2A,UBE2B	20,23,24
				protein K27-linked ubiquitination [GO:0044314]	UBE2D4	20
				protein K29-linked ubiquitination [GO:0035519]	UBE2D4	20
				protein K48-linked ubiquitination [GO:0070936]	UBE2G2,UBE2G1,UBE2D4,UBE2D1,UBE2D2,UBE2A,UBE2B	11,20,24
				protein K6-linked ubiquitination [GO:0085020]	UBE2D4	20
				protein K63-linked ubiquitination [GO:0070534]	UBE2G1,UBE2D4,UBE2B,UBE2N	11,20,24,26
				protein autoubiquitination [GO:0051865]	UBE2D3,UBE2D2,UBE2B	20.24
				protein monoubiquitination [GO:0006513]	UBE2D3	20
				protein polyubiquitination [GO:0000209]	UBE2G1,UBE2D1,UBE2D3,UBE2D2,UBE2L6,UBE2A,UBE2B	11,20,23,24
				protein ubiquitination [GO:0016567]	UBE2D4,UBE2D2,UBE2B,UBE2N	20,24,26
		protein modification process [GO:0036211]	protein modification process [GO:0036211]	protein modification process [GO:0036211]	UBE2D2,UBE2L6	20.23
		proteolysis involved in protein catabolic process [GO:0051603]	proteasome-mediated ubiquitin-dependent protein catabolic process [GO:0043161]	proteasome-mediated ubiquitin-dependent protein catabolic process [GO:0043161]	UBE2G1,UBE2D1,UBE2D3,UBE2A,UBE2B,UBE2N	11,20,24,26
			ubiquitin-dependent protein catabolic process [GO:0006511]	ubiquitin-dependent protein catabolic process [GO:0006511]	UBE2G2,UBE2G1,UBE2D4,UBE2D1,UBE2D2,UBE2L6,UBE2L5,UBE2A,UBE2B	11,20,23,24
negative regulation of cell communication [GO:0010648]	negative regulation of cell communication [GO:0010648]	negative regulation of signal transduction [GO:0009968]	negative regulation of TOR signaling [GO:0032007]	negative regulation of TORC1 signaling [GO:1904262]	UBE2D1,UBE2N	20.26
			negative regulation of cAMP-mediated signaling [GO:0043951]	negative regulation of cAMP-mediated signaling [GO:0043951]	UBE2B	24
			negative regulation of transmembrane receptor protein serine/threonine kinase signaling pathway [GO:0090101]	negative regulation of BMP signaling pathway [GO:0030514]	UBE2D1	20
negative regulation of developmental process [GO:0051093]	negative regulation of developmental process [GO:0051093]	negative regulation of developmental process [GO:0051093]	negative regulation of developmental process [GO:0051093]	negative regulation of developmental process [GO:0051093]	UBE2B	24
negative regulation of intracellular transport [GO:0032387]	negative regulation of intracellular transport [GO:0032387]	negative regulation of intracellular transport [GO:0032387]	negative regulation of intracellular protein transport [GO:0090317]	negative regulation of retrograde protein transport, ER to cytosol [GO:1904153]	UBE2G2	11
negative regulation of programmed cell death [GO:0043069]	negative regulation of programmed cell death [GO:0043069]	negative regulation of apoptotic process [GO:0043066]	negative regulation of apoptotic process [GO:0043066]	negative regulation of apoptotic process [GO:0043066]	UBE2B	24
negative regulation of reproductive process [GO:2000242]	negative regulation of reproductive process [GO:2000242]	negative regulation of reproductive process [GO:2000242]	negative regulation of reproductive process [GO:2000242]	negative regulation of reproductive process [GO:2000242]	UBE2B	24
organelle organization [GO:0006996]	organelle organization [GO:0006996]	chromosome organization involved in meiotic cell cycle [GO:0070192]	chromosome organization involved in meiotic cell cycle [GO:0070192]	meiotic telomere clustering [GO:0045141]	UBE2B	24
		sperm axoneme assembly [GO:0007288]	sperm axoneme assembly [GO:0007288]	sperm axoneme assembly [GO:0007288]	UBE2B	24
		synaptonemal complex organization [GO:0070193]	synaptonemal complex organization [GO:0070193]	synaptonemal complex organization [GO:0070193]	UBE2B	24
positive regulation of DNA repair [GO:0045739]	positive regulation of DNA repair [GO:0045739]	positive regulation of DNA repair [GO:0045739]	positive regulation of DNA repair [GO:0045739]	positive regulation of DNA repair [GO:0045739]	UBE2N	26
positive regulation of cell communication [GO:0010647]	positive regulation of cell communication [GO:0010647]	positive regulation of intracellular signal transduction [GO:1902533]	positive regulation of intracellular signal transduction [GO:1902533]	positive regulation of intracellular signal transduction [GO:1902533]	UBE2N	26
		positive regulation of signal transduction [GO:0009967]	positive regulation of Wnt signaling pathway [GO:0030177]	positive regulation of canonical Wnt signaling pathway [GO:0090263]	UBE2B	24
			positive regulation of canonical NF-kappaB signal transduction [GO:0043123]	positive regulation of canonical NF-kappaB signal transduction [GO:0043123]	UBE2N	26
protein-containing complex organization [GO:0043933]	chromatin organization [GO:0006325]	chromatin organization [GO:0006325]	chromatin organization [GO:0006325]	chromatin organization [GO:0006325]	UBE2B	24
		chromatin remodeling [GO:0006338]	chromatin remodeling [GO:0006338]	chromatin remodeling [GO:0006338]	UBE2A	24
regulation of biological quality [GO:0065008]	regulation of protein stability [GO:0031647]	regulation of protein stability [GO:0031647]	regulation of protein stability [GO:0031647]	protein stabilization [GO:0050821]	UBE2B	24
regulation of cellular metabolic process [GO:0031323]	regulation of macromolecule biosynthetic process [GO:0010556]	regulation of DNA-templated transcription [GO:0006355]	negative regulation of transcription by RNA polymerase II [GO:0000122]	negative regulation of transcription by RNA polymerase II [GO:0000122]	UBE2D1	20
			positive regulation of DNA-binding transcription factor activity [GO:0051091]	positive regulation of NF-kappaB transcription factor activity [GO:0051092]	UBE2N	26
regulation of macromolecule metabolic process [GO:0060255]	positive regulation of macromolecule metabolic process [GO:0010604]	positive regulation of DNA metabolic process [GO:0051054]	positive regulation of double-strand break repair [GO:2000781]	positive regulation of double-strand break repair [GO:2000781]	UBE2N	26
			positive regulation of reciprocal meiotic recombination [GO:0010845]	positive regulation of reciprocal meiotic recombination [GO:0010845]	UBE2B	24
	regulation of DNA metabolic process [GO:0051052]	regulation of DNA repair [GO:0006282]	regulation of DNA repair [GO:0006282]	regulation of DNA repair [GO:0006282]	UBE2N	26
	regulation of protein metabolic process [GO:0051246]	positive regulation of protein modification process [GO:0031401]	positive regulation of protein ubiquitination [GO:0031398]	positive regulation of protein K63-linked ubiquitination [GO:1902523]	UBE2N	26
				positive regulation of protein polyubiquitination [GO:1902916]	UBE2D1	20
				positive regulation of protein ubiquitination [GO:0031398]	UBE2D1	20
		regulation of post-translational protein modification [GO:1901873]	negative regulation of post-translational protein modification [GO:1901874]	negative regulation of post-translational protein modification [GO:1901874]	UBE2B	24
response to abiotic stimulus [GO:0009628]	response to abiotic stimulus [GO:0009628]	response to radiation [GO:0009314]	response to UV [GO:0009411]	response to UV [GO:0009411]	UBE2A,UBE2B	24
response to chemical [GO:0042221]	response to chemical [GO:0042221]	response to xenobiotic stimulus [GO:0009410]	response to xenobiotic stimulus [GO:0009410]	response to xenobiotic stimulus [GO:0009410]	UBE2B	24
response to stress [GO:0006950]	response to stress [GO:0006950]	defense response to other organism [GO:0098542]	antiviral innate immune response [GO:0140374]	antiviral innate immune response [GO:0140374]	UBE2N	26
		innate immune response [GO:0045087]	innate immune response [GO:0045087]	innate immune response [GO:0045087]	UBE2L6	23
signal transduction [GO:0007165]	signal transduction [GO:0007165]	immune response-activating cell surface receptor signaling pathway [GO:0002429]	antigen receptor-mediated signaling pathway [GO:0050851]	T cell receptor signaling pathway [GO:0050852]	UBE2N	26
