# Supplementary material for: Tracking of Ubiquitin Signaling through 3.5 Billion Years of Combinatorial Conjugation
Source: Int J Mol Sci. 2024 Aug 8;25(16):8671. doi: 10.3390/ijms25168671 (PMC11354881; doi:10.3390/ijms25168671)
Supplement: Supplementary file 1 [file ijms-25-08671-s001.zip › Supplement_Tables/Table_S5_2_E2_group_2_pathways.xlsx]

## Sheet: Sheet1
10	8	5	2	GO_bio_path	protein	cluster
cell cycle process [GO:0022402]	cell cycle process [GO:0022402]	cell cycle phase transition [GO:0044770]	cell cycle phase transition [GO:0044770]	cell cycle phase transition [GO:0044770]	UBE2L3	5
			mitotic cell cycle phase transition [GO:0044772]	G1/S transition of mitotic cell cycle [GO:0000082]	CDC34	3
				exit from mitosis [GO:0010458]	UBE2S	4
cell division [GO:0051301]	cell division [GO:0051301]	cell division [GO:0051301]	cell division [GO:0051301]	cell division [GO:0051301]	UBE2S	4
cell population proliferation [GO:0008283]	cell population proliferation [GO:0008283]	cell population proliferation [GO:0008283]	cell population proliferation [GO:0008283]	cell population proliferation [GO:0008283]	UBE2L3	5
cellular response to stimulus [GO:0051716]	cellular response to stimulus [GO:0051716]	DNA damage response [GO:0006974]	DNA damage response [GO:0006974]	DNA damage response [GO:0006974]	UBE2T	8
		cellular response to organic substance [GO:0071310]	cellular response to corticosteroid stimulus [GO:0071384]	cellular response to glucocorticoid stimulus [GO:0071385]	UBE2L3	5
			cellular response to cytokine stimulus [GO:0071345]	cellular response to interferon-beta [GO:0035458]	CDC34,UBE2K	3.7
			cellular response to steroid hormone stimulus [GO:0071383]	cellular response to steroid hormone stimulus [GO:0071383]	UBE2L3	5
macromolecule metabolic process [GO:0043170]	DNA metabolic process [GO:0006259]	DNA repair [GO:0006281]	DNA repair [GO:0006281]	DNA repair [GO:0006281]	UBE2T	8
		DNA replication initiation [GO:0006270]	DNA replication initiation [GO:0006270]	DNA replication initiation [GO:0006270]	CDC34	3
	protein metabolic process [GO:0019538]	post-translational protein modification [GO:0043687]	post-translational protein modification [GO:0043687]	post-translational protein modification [GO:0043687]	UBE2M,UBE2F	9.15
			protein neddylation [GO:0045116]	protein neddylation [GO:0045116]	UBE2M,UBE2F	9.15
			protein ubiquitination [GO:0016567]	protein K11-linked ubiquitination [GO:0070979]	UBE2S,UBE2L3,UBE2T	4,5,8
				protein K27-linked ubiquitination [GO:0044314]	UBE2S,UBE2T	4.8
				protein K29-linked ubiquitination [GO:0035519]	UBE2S,UBE2T	4.8
				protein K48-linked ubiquitination [GO:0070936]	UBE2R2,CDC34,UBE2K,UBE2T	3,7,8
				protein K6-linked ubiquitination [GO:0085020]	UBE2S,UBE2T	4.8
				protein K63-linked ubiquitination [GO:0070534]	UBE2S,UBE2T	4.8
				protein autoubiquitination [GO:0051865]	UBE2T	8
				protein monoubiquitination [GO:0006513]	UBE2R2,UBE2T	3.8
				protein polyubiquitination [GO:0000209]	UBE2R2,CDC34,UBE2S,UBE2L3,UBE2K,UBE2T	3,4,5,7,8
				protein ubiquitination [GO:0016567]	CDC34,UBE2L3,UBE2U	3,5,28
		protein modification process [GO:0036211]	protein modification process [GO:0036211]	protein modification process [GO:0036211]	CDC34,UBE2S,UBE2L3,UBE2M	3,4,5,9
		proteolysis involved in protein catabolic process [GO:0051603]	proteasome-mediated ubiquitin-dependent protein catabolic process [GO:0043161]	anaphase-promoting complex-dependent catabolic process [GO:0031145]	UBE2S	4
				proteasome-mediated ubiquitin-dependent protein catabolic process [GO:0043161]	CDC34,UBE2K	3.7
			ubiquitin-dependent protein catabolic process [GO:0006511]	ubiquitin-dependent protein catabolic process [GO:0006511]	UBE2R2,CDC34,UBE2S,UBE2L3,UBE2K	3,4,5,7
negative regulation of cell communication [GO:0010648]	negative regulation of cell communication [GO:0010648]	negative regulation of signal transduction [GO:0009968]	negative regulation of cAMP-mediated signaling [GO:0043951]	negative regulation of cAMP-mediated signaling [GO:0043951]	CDC34	3
positive regulation of cell communication [GO:0010647]	positive regulation of cell communication [GO:0010647]	positive regulation of signal transduction [GO:0009967]	positive regulation of cytokine-mediated signaling pathway [GO:0001961]	positive regulation of tumor necrosis factor-mediated signaling pathway [GO:1903265]	UBE2K	7
		positive regulation of type I interferon-mediated signaling pathway [GO:0060340]	positive regulation of type I interferon-mediated signaling pathway [GO:0060340]	positive regulation of type I interferon-mediated signaling pathway [GO:0060340]	UBE2K	7
positive regulation of cellular component organization [GO:0051130]	positive regulation of cellular component organization [GO:0051130]	positive regulation of inclusion body assembly [GO:0090261]	positive regulation of inclusion body assembly [GO:0090261]	positive regulation of inclusion body assembly [GO:0090261]	CDC34	3
positive regulation of programmed cell death [GO:0043068]	positive regulation of programmed cell death [GO:0043068]	positive regulation of apoptotic process [GO:0043065]	positive regulation of neuron apoptotic process [GO:0043525]	positive regulation of neuron apoptotic process [GO:0043525]	CDC34,UBE2M	3.9
positive regulation of protein localization [GO:1903829]	positive regulation of protein localization [GO:1903829]	positive regulation of protein localization [GO:1903829]	positive regulation of establishment of protein localization to mitochondrion [GO:1903749]	positive regulation of protein targeting to mitochondrion [GO:1903955]	UBE2L3	5
protein-containing complex organization [GO:0043933]	protein-containing complex assembly [GO:0065003]	protein-containing complex assembly [GO:0065003]	protein polymerization [GO:0051258]	free ubiquitin chain polymerization [GO:0010994]	UBE2S,UBE2K	4.7
regulation of cellular metabolic process [GO:0031323]	positive regulation of cellular metabolic process [GO:0031325]	positive regulation of phosphorylation [GO:0042327]	positive regulation of peptidyl-threonine phosphorylation [GO:0010800]	positive regulation of peptidyl-threonine phosphorylation [GO:0010800]	UBE2K	7
	regulation of macromolecule biosynthetic process [GO:0010556]	regulation of DNA-templated transcription [GO:0006355]	regulation of DNA-templated transcription [GO:0006355]	regulation of DNA-templated transcription [GO:0006355]	UBE2L3	5
regulation of macromolecule metabolic process [GO:0060255]	regulation of protein metabolic process [GO:0051246]	positive regulation of protein modification process [GO:0031401]	positive regulation of protein ubiquitination [GO:0031398]	positive regulation of protein ubiquitination [GO:0031398]	UBE2L3	5
				positive regulation of ubiquitin protein ligase activity [GO:1904668]	UBE2S	4
			positive regulation of ubiquitin-protein transferase activity [GO:0051443]	positive regulation of ubiquitin-protein transferase activity [GO:0051443]	UBE2L3	5
		regulation of proteolysis involved in protein catabolic process [GO:1903050]	regulation of proteasomal ubiquitin-dependent protein catabolic process [GO:0032434]	regulation of proteasomal ubiquitin-dependent protein catabolic process [GO:0032434]	UBE2K	7
response to endogenous stimulus [GO:0009719]	response to endogenous stimulus [GO:0009719]	response to growth factor [GO:0070848]	response to growth factor [GO:0070848]	response to growth factor [GO:0070848]	CDC34	3
