# Supplementary material for: Tracking of Ubiquitin Signaling through 3.5 Billion Years of Combinatorial Conjugation
Source: Int J Mol Sci. 2024 Aug 8;25(16):8671. doi: 10.3390/ijms25168671 (PMC11354881; doi:10.3390/ijms25168671)
Supplement: Supplementary file 1 [file ijms-25-08671-s001.zip › Supplement_Tables/Table_S5_3_E2_group_3_pathways.xlsx]

## Sheet: Sheet1
10	8	5	2	GO_bio_path	protein	cluster
anatomical structure development [GO:0048856]	anatomical structure development [GO:0048856]	labyrinthine layer development [GO:0060711]	labyrinthine layer development [GO:0060711]	labyrinthine layer development [GO:0060711]	BIRC6	12
		spongiotrophoblast layer development [GO:0060712]	spongiotrophoblast layer development [GO:0060712]	spongiotrophoblast layer development [GO:0060712]	BIRC6	12
cell cycle [GO:0007049]	cell cycle [GO:0007049]	cell cycle [GO:0007049]	cell cycle [GO:0007049]	cell cycle [GO:0007049]	BIRC6	12
cell death [GO:0008219]	cell death [GO:0008219]	apoptotic process [GO:0006915]	apoptotic process [GO:0006915]	apoptotic process [GO:0006915]	BIRC6,UBE2Z	12.22
cell division [GO:0051301]	cell division [GO:0051301]	cell division [GO:0051301]	cell division [GO:0051301]	cell division [GO:0051301]	BIRC6	12
cell population proliferation [GO:0008283]	cell population proliferation [GO:0008283]	cell population proliferation [GO:0008283]	cell population proliferation [GO:0008283]	cell population proliferation [GO:0008283]	BIRC6	12
cellular developmental process [GO:0048869]	cell development [GO:0048468]	cell development [GO:0048468]	germ cell development [GO:0007281]	spermatid development [GO:0007286]	UBE2J1	18
cellular localization [GO:0051641]	intracellular transport [GO:0046907]	endosomal transport [GO:0016197]	retrograde transport, endosome to Golgi [GO:0042147]	retrograde transport, endosome to Golgi [GO:0042147]	UBE2O	14
cellular response to stimulus [GO:0051716]	cellular response to stimulus [GO:0051716]	cellular response to topologically incorrect protein [GO:0035967]	cellular response to topologically incorrect protein [GO:0035967]	cellular response to misfolded protein [GO:0071218]	UBE2W	19
macromolecule metabolic process [GO:0043170]	DNA metabolic process [GO:0006259]	DNA repair [GO:0006281]	DNA repair [GO:0006281]	DNA repair [GO:0006281]	UBE2W	19
	protein metabolic process [GO:0019538]	post-translational protein modification [GO:0043687]	protein ubiquitination [GO:0016567]	protein K11-linked ubiquitination [GO:0070979]	UBE2W	19
				protein K6-linked ubiquitination [GO:0085020]	UBE2J2	27
				protein K63-linked ubiquitination [GO:0070534]	UBE2O	14
				protein monoubiquitination [GO:0006513]	UBE2O,UBE2W	14.19
				protein polyubiquitination [GO:0000209]	UBE2J1,UBE2W,UBE2J2	18,19,27
				protein ubiquitination [GO:0016567]	BIRC6,UBE2Z	12.22
		protein glycosylation [GO:0006486]	protein N-linked glycosylation [GO:0006487]	protein N-linked glycosylation via asparagine [GO:0018279]	UBE2J1	18
		protein phosphorylation [GO:0006468]	protein phosphorylation [GO:0006468]	protein phosphorylation [GO:0006468]	BIRC6	12
		proteolysis involved in protein catabolic process [GO:0051603]	ERAD pathway [GO:0036503]	ERAD pathway [GO:0036503]	UBE2J2	27
			proteasome-mediated ubiquitin-dependent protein catabolic process [GO:0043161]	proteasome-mediated ubiquitin-dependent protein catabolic process [GO:0043161]	UBE2W	19
			protein quality control for misfolded or incompletely synthesized proteins [GO:0006515]	protein quality control for misfolded or incompletely synthesized proteins [GO:0006515]	UBE2W	19
			ubiquitin-dependent protein catabolic process [GO:0006511]	ubiquitin-dependent protein catabolic process [GO:0006511]	UBE2Z,UBE2J2	22.27
negative regulation of cell communication [GO:0010648]	negative regulation of cell communication [GO:0010648]	negative regulation of signal transduction [GO:0009968]	negative regulation of TOR signaling [GO:0032007]	negative regulation of TORC1 signaling [GO:1904262]	UBE2W	19
negative regulation of intracellular transport [GO:0032387]	negative regulation of intracellular transport [GO:0032387]	negative regulation of intracellular transport [GO:0032387]	negative regulation of intracellular protein transport [GO:0090317]	negative regulation of retrograde protein transport, ER to cytosol [GO:1904153]	UBE2J1	18
negative regulation of programmed cell death [GO:0043069]	negative regulation of programmed cell death [GO:0043069]	negative regulation of apoptotic process [GO:0043066]	negative regulation of apoptotic process [GO:0043066]	negative regulation of apoptotic process [GO:0043066]	BIRC6,UBE2Z	12.22
			negative regulation of extrinsic apoptotic signaling pathway [GO:2001237]	negative regulation of extrinsic apoptotic signaling pathway [GO:2001237]	BIRC6	12
positive regulation of cell communication [GO:0010647]	positive regulation of cell communication [GO:0010647]	positive regulation of signal transduction [GO:0009967]	positive regulation of transmembrane receptor protein serine/threonine kinase signaling pathway [GO:0090100]	positive regulation of BMP signaling pathway [GO:0030513]	UBE2O	14
positive regulation of cell population proliferation [GO:0008284]	positive regulation of cell population proliferation [GO:0008284]	positive regulation of cell population proliferation [GO:0008284]	positive regulation of cell population proliferation [GO:0008284]	positive regulation of cell population proliferation [GO:0008284]	BIRC6	12
positive regulation of programmed cell death [GO:0043068]	positive regulation of programmed cell death [GO:0043068]	positive regulation of apoptotic process [GO:0043065]	positive regulation of apoptotic process [GO:0043065]	positive regulation of apoptotic process [GO:0043065]	UBE2Z	22
positive regulation of protein localization [GO:1903829]	positive regulation of protein localization [GO:1903829]	positive regulation of protein localization [GO:1903829]	positive regulation of establishment of protein localization to mitochondrion [GO:1903749]	positive regulation of protein targeting to mitochondrion [GO:1903955]	UBE2J2	27
regulation of cell cycle [GO:0051726]	regulation of cell cycle process [GO:0010564]	regulation of cytokinesis [GO:0032465]	regulation of cytokinesis [GO:0032465]	regulation of cytokinesis [GO:0032465]	BIRC6	12
regulation of cell population proliferation [GO:0042127]	regulation of cell population proliferation [GO:0042127]	regulation of cell population proliferation [GO:0042127]	regulation of cell population proliferation [GO:0042127]	regulation of cell population proliferation [GO:0042127]	BIRC6	12
regulation of cellular metabolic process [GO:0031323]	regulation of macromolecule biosynthetic process [GO:0010556]	regulation of cytokine production [GO:0001817]	regulation of macrophage cytokine production [GO:0010935]	regulation of macrophage cytokine production [GO:0010935]	UBE2J1	18
			regulation of tumor necrosis factor superfamily cytokine production [GO:1903555]	regulation of tumor necrosis factor production [GO:0032680]	UBE2J1	18
response to chemical [GO:0042221]	response to chemical [GO:0042221]	response to topologically incorrect protein [GO:0035966]	response to unfolded protein [GO:0006986]	response to unfolded protein [GO:0006986]	UBE2J2	27
response to stress [GO:0006950]	response to stress [GO:0006950]	defense response to other organism [GO:0098542]	antiviral innate immune response [GO:0140374]	antiviral innate immune response [GO:0140374]	UBE2W	19
