# Supplementary material for: Tracking of Ubiquitin Signaling through 3.5 Billion Years of Combinatorial Conjugation
Source: Int J Mol Sci. 2024 Aug 8;25(16):8671. doi: 10.3390/ijms25168671 (PMC11354881; doi:10.3390/ijms25168671)
Supplement: Supplementary file 1 [file ijms-25-08671-s001.zip › Supplement_Tables/Table_S5_4_E2_group_4_pathways.xlsx]

## Sheet: Sheet1
10	8	5	2	GO_bio_path	protein	cluster
anatomical structure development [GO:0048856]	anatomical structure development [GO:0048856]	system development [GO:0048731]	reproductive system development [GO:0061458]	reproductive system development [GO:0061458]	UBE2Q1	13
biological process involved in symbiotic interaction [GO:0044403]	exit from host cell [GO:0035891]	viral release from host cell [GO:0019076]	viral release from host cell [GO:0019076]	viral release from host cell [GO:0019076]	TSG101	0
cell cycle [GO:0007049]	cell cycle [GO:0007049]	cell cycle [GO:0007049]	cell cycle [GO:0007049]	cell cycle [GO:0007049]	TSG101	0
cell division [GO:0051301]	cell division [GO:0051301]	cell division [GO:0051301]	cell division [GO:0051301]	cell division [GO:0051301]	TSG101	0
cellular catabolic process [GO:0044248]	cellular catabolic process [GO:0044248]	autophagy [GO:0006914]	macroautophagy [GO:0016236]	macroautophagy [GO:0016236]	TSG101	0
				nucleophagy [GO:0044804]	ATG3	1
cellular developmental process [GO:0048869]	cell differentiation [GO:0030154]	cell differentiation [GO:0030154]	cell differentiation [GO:0030154]	cell differentiation [GO:0030154]	UBE2V1	10
	epithelial cell differentiation [GO:0030855]	epithelial cell differentiation [GO:0030855]	keratinocyte differentiation [GO:0030216]	keratinocyte differentiation [GO:0030216]	TSG101	0
cellular localization [GO:0051641]	intracellular transport [GO:0046907]	endosome to lysosome transport [GO:0008333]	endosome to lysosome transport [GO:0008333]	endosome to lysosome transport [GO:0008333]	TSG101,UEVLD	0.29
	protein localization [GO:0008104]	protein targeting [GO:0006605]	protein targeting to membrane [GO:0006612]	protein targeting to membrane [GO:0006612]	ATG3	1
		protein transport [GO:0015031]	protein transport [GO:0015031]	protein transport [GO:0015031]	ATG3,UEVLD	1.29
			protein transport to vacuole involved in ubiquitin-dependent protein catabolic process via the multivesicular body sorting pathway [GO:0043328]	protein transport to vacuole involved in ubiquitin-dependent protein catabolic process via the multivesicular body sorting pathway [GO:0043328]	TSG101	0
establishment of localization [GO:0051234]	extracellular transport [GO:0006858]	extracellular transport [GO:0006858]	extracellular transport [GO:0006858]	extracellular transport [GO:0006858]	TSG101	0
macromolecule metabolic process [GO:0043170]	DNA metabolic process [GO:0006259]	DNA double-strand break processing [GO:0000729]	DNA double-strand break processing [GO:0000729]	DNA double-strand break processing [GO:0000729]	UBE2V2	10
		DNA repair [GO:0006281]	postreplication repair [GO:0006301]	error-free postreplication DNA repair [GO:0042275]	UBE2V2	10
				postreplication repair [GO:0006301]	UBE2V2,UBE2V1	10
	protein metabolic process [GO:0019538]	post-translational protein modification [GO:0043687]	protein ubiquitination [GO:0016567]	protein K11-linked ubiquitination [GO:0070979]	UBE2H	25
				protein K48-linked ubiquitination [GO:0070936]	UBE2Q2,UBE2H	13.25
				protein K63-linked ubiquitination [GO:0070534]	UBE2V2,UBE2V1	10
				protein polyubiquitination [GO:0000209]	UBE2V2,UBE2V1,UBE2Q1,UBE2QL1,UBE2H	10,13,16,25
				protein ubiquitination [GO:0016567]	ATG3,UBE2V2	1.1
		protein modification process [GO:0036211]	protein modification process [GO:0036211]	protein modification process [GO:0036211]	TSG101,UEVLD	0.29
		proteolysis involved in protein catabolic process [GO:0051603]	proteasome-mediated ubiquitin-dependent protein catabolic process [GO:0043161]	proteasome-mediated ubiquitin-dependent protein catabolic process [GO:0043161]	UBE2H	25
			ubiquitin-dependent protein catabolic process [GO:0006511]	ubiquitin-dependent protein catabolic process [GO:0006511]	UBE2H	25
			ubiquitin-dependent protein catabolic process via the multivesicular body sorting pathway [GO:0043162]	ubiquitin-dependent protein catabolic process via the multivesicular body sorting pathway [GO:0043162]	TSG101	0
membrane organization [GO:0061024]	membrane organization [GO:0061024]	membrane fission [GO:0090148]	membrane fission [GO:0090148]	membrane fission [GO:0090148]	TSG101	0
multicellular organismal process [GO:0032501]	behavior [GO:0007610]	feeding behavior [GO:0007631]	feeding behavior [GO:0007631]	suckling behavior [GO:0001967]	UBE2Q1	13
negative regulation of cell communication [GO:0010648]	negative regulation of cell communication [GO:0010648]	negative regulation of signal transduction [GO:0009968]	negative regulation of ERBB signaling pathway [GO:1901185]	negative regulation of epidermal growth factor receptor signaling pathway [GO:0042059]	TSG101	0
negative regulation of cell population proliferation [GO:0008285]	negative regulation of cell population proliferation [GO:0008285]	negative regulation of cell population proliferation [GO:0008285]	negative regulation of cell population proliferation [GO:0008285]	negative regulation of cell population proliferation [GO:0008285]	TSG101	0
negative regulation of cellular component organization [GO:0051129]	negative regulation of cellular component organization [GO:0051129]	negative regulation of endocytosis [GO:0045806]	negative regulation of phagocytosis [GO:0050765]	negative regulation of phagocytosis [GO:0050765]	ATG3	1
organelle organization [GO:0006996]	organelle organization [GO:0006996]	apoptotic mitochondrial changes [GO:0008637]	mitochondrial fragmentation involved in apoptotic process [GO:0043653]	mitochondrial fragmentation involved in apoptotic process [GO:0043653]	ATG3	1
		organelle assembly [GO:0070925]	autophagosome assembly [GO:0000045]	autophagosome assembly [GO:0000045]	ATG3	1
			multivesicular body assembly [GO:0036258]	multivesicular body assembly [GO:0036258]	TSG101	0
oxoacid metabolic process [GO:0043436]	carboxylic acid metabolic process [GO:0019752]	carboxylic acid metabolic process [GO:0019752]	carboxylic acid metabolic process [GO:0019752]	carboxylic acid metabolic process [GO:0019752]	UEVLD	29
	monocarboxylic acid metabolic process [GO:0032787]	fatty acid metabolic process [GO:0006631]	fatty acid metabolic process [GO:0006631]	fatty acid metabolic process [GO:0006631]	PEDS1-UBE2V1	30
positive regulation of cell communication [GO:0010647]	positive regulation of cell communication [GO:0010647]	positive regulation of intracellular signal transduction [GO:1902533]	positive regulation of intracellular signal transduction [GO:1902533]	positive regulation of intracellular signal transduction [GO:1902533]	UBE2V1	10
		positive regulation of signal transduction [GO:0009967]	positive regulation of canonical NF-kappaB signal transduction [GO:0043123]	positive regulation of canonical NF-kappaB signal transduction [GO:0043123]	UBE2V1	10
positive regulation of cellular component biogenesis [GO:0044089]	positive regulation of cellular component biogenesis [GO:0044089]	positive regulation of cellular component biogenesis [GO:0044089]	positive regulation of exosomal secretion [GO:1903543]	positive regulation of exosomal secretion [GO:1903543]	TSG101	0
positive regulation of cellular component organization [GO:0051130]	positive regulation of cellular component organization [GO:0051130]	positive regulation of endocytosis [GO:0045807]	positive regulation of ubiquitin-dependent endocytosis [GO:2000397]	positive regulation of ubiquitin-dependent endocytosis [GO:2000397]	TSG101	0
positive regulation of viral process [GO:0048524]	positive regulation of viral process [GO:0048524]	positive regulation of viral process [GO:0048524]	positive regulation of viral life cycle [GO:1903902]	positive regulation of viral budding via host ESCRT complex [GO:1903774]	TSG101	0
protein-containing complex organization [GO:0043933]	protein-containing complex disassembly [GO:0032984]	protein-containing complex disassembly [GO:0032984]	autophagosome maturation [GO:0097352]	autophagosome maturation [GO:0097352]	TSG101	0
regulation of biological quality [GO:0065008]	regulation of hormone levels [GO:0010817]	hormone secretion [GO:0046879]	peptide hormone secretion [GO:0030072]	prolactin secretion [GO:0070459]	UBE2Q1	13
regulation of cell cycle [GO:0051726]	regulation of cell cycle [GO:0051726]	regulation of cell cycle [GO:0051726]	regulation of cell cycle [GO:0051726]	regulation of cell cycle [GO:0051726]	TSG101	0
regulation of cellular component organization [GO:0051128]	regulation of cell growth [GO:0001558]	regulation of cell growth [GO:0001558]	regulation of cell growth [GO:0001558]	regulation of cell growth [GO:0001558]	TSG101	0
	regulation of organelle organization [GO:0033043]	regulation of organelle assembly [GO:1902115]	regulation of cilium assembly [GO:1902017]	regulation of cilium assembly [GO:1902017]	ATG3	1
			regulation of extracellular exosome assembly [GO:1903551]	regulation of extracellular exosome assembly [GO:1903551]	TSG101	0
regulation of cellular metabolic process [GO:0031323]	negative regulation of phosphorus metabolic process [GO:0010563]	negative regulation of phosphorylation [GO:0042326]	negative regulation of protein tyrosine kinase activity [GO:0061099]	negative regulation of epidermal growth factor-activated receptor activity [GO:0007175]	TSG101	0
	regulation of macromolecule biosynthetic process [GO:0010556]	regulation of DNA-templated transcription [GO:0006355]	negative regulation of transcription by RNA polymerase II [GO:0000122]	negative regulation of transcription by RNA polymerase II [GO:0000122]	TSG101	0
			positive regulation of DNA-binding transcription factor activity [GO:0051091]	positive regulation of NF-kappaB transcription factor activity [GO:0051092]	UBE2V1	10
			positive regulation of DNA-templated transcription [GO:0045893]	positive regulation of DNA-templated transcription [GO:0045893]	UBE2V1	10
			regulation of DNA-templated transcription [GO:0006355]	regulation of DNA-templated transcription [GO:0006355]	UBE2V1	10
	regulation of phosphorus metabolic process [GO:0051174]	regulation of protein phosphorylation [GO:0001932]	regulation of MAP kinase activity [GO:0043405]	regulation of MAP kinase activity [GO:0043405]	TSG101	0
regulation of macromolecule metabolic process [GO:0060255]	positive regulation of macromolecule metabolic process [GO:0010604]	positive regulation of DNA metabolic process [GO:0051054]	positive regulation of double-strand break repair [GO:2000781]	positive regulation of double-strand break repair [GO:2000781]	UBE2V2	10
	regulation of DNA metabolic process [GO:0051052]	regulation of DNA repair [GO:0006282]	regulation of DNA repair [GO:0006282]	regulation of DNA repair [GO:0006282]	UBE2V2,UBE2V1	10
	regulation of protein metabolic process [GO:0051246]	positive regulation of protein modification process [GO:0031401]	positive regulation of protein ubiquitination [GO:0031398]	positive regulation of protein K63-linked ubiquitination [GO:1902523]	UBE2V2,UBE2V1	10
reproductive process [GO:0022414]	reproductive process [GO:0022414]	embryo implantation [GO:0007566]	embryo implantation [GO:0007566]	embryo implantation [GO:0007566]	UBE2Q1	13
		fertilization [GO:0009566]	fertilization [GO:0009566]	fertilization [GO:0009566]	UBE2Q1	13
		reproductive behavior [GO:0019098]	mating behavior [GO:0007617]	mating behavior [GO:0007617]	UBE2Q1	13
vesicle-mediated transport [GO:0016192]	vesicle-mediated transport [GO:0016192]	exosomal secretion [GO:1990182]	exosomal secretion [GO:1990182]	exosomal secretion [GO:1990182]	TSG101	0
viral process [GO:0016032]	viral process [GO:0016032]	viral budding [GO:0046755]	viral budding [GO:0046755]	viral budding [GO:0046755]	TSG101	0
				viral budding via host ESCRT complex [GO:0039702]	TSG101	0
