# Supplementary material for: Tracking of Ubiquitin Signaling through 3.5 Billion Years of Combinatorial Conjugation
Source: Int J Mol Sci. 2024 Aug 8;25(16):8671. doi: 10.3390/ijms25168671 (PMC11354881; doi:10.3390/ijms25168671)
Supplement: Supplementary file 1 [file ijms-25-08671-s001.zip › Supplement_Tables/Table_S5_5_E2_group_5_pathways.xlsx]

## Sheet: Sheet1
10	8	5	2	GO_bio_path	protein	cluster
cellular catabolic process [GO:0044248]	cellular catabolic process [GO:0044248]	autophagy [GO:0006914]	macroautophagy [GO:0016236]	nucleophagy [GO:0044804]	ATG3	1
cellular developmental process [GO:0048869]	cell differentiation [GO:0030154]	cell differentiation [GO:0030154]	cell differentiation [GO:0030154]	cell differentiation [GO:0030154]	UBE2V1	10
cellular localization [GO:0051641]	protein localization [GO:0008104]	protein targeting [GO:0006605]	protein targeting to membrane [GO:0006612]	protein targeting to membrane [GO:0006612]	ATG3	1
		protein transport [GO:0015031]	protein transport [GO:0015031]	protein transport [GO:0015031]	ATG3	1
macromolecule metabolic process [GO:0043170]	DNA metabolic process [GO:0006259]	DNA double-strand break processing [GO:0000729]	DNA double-strand break processing [GO:0000729]	DNA double-strand break processing [GO:0000729]	UBE2V2	10
		DNA repair [GO:0006281]	postreplication repair [GO:0006301]	error-free postreplication DNA repair [GO:0042275]	UBE2V2	10
				postreplication repair [GO:0006301]	UBE2V2,UBE2V1	10
	protein metabolic process [GO:0019538]	post-translational protein modification [GO:0043687]	protein ubiquitination [GO:0016567]	protein K11-linked ubiquitination [GO:0070979]	UBE2H	25
				protein K48-linked ubiquitination [GO:0070936]	UBE2H	25
				protein K63-linked ubiquitination [GO:0070534]	UBE2V2,UBE2V1	10
				protein polyubiquitination [GO:0000209]	UBE2V2,UBE2V1,UBE2H	10.25
				protein ubiquitination [GO:0016567]	ATG3,UBE2V2	1.1
		proteolysis involved in protein catabolic process [GO:0051603]	proteasome-mediated ubiquitin-dependent protein catabolic process [GO:0043161]	proteasome-mediated ubiquitin-dependent protein catabolic process [GO:0043161]	UBE2H	25
			ubiquitin-dependent protein catabolic process [GO:0006511]	ubiquitin-dependent protein catabolic process [GO:0006511]	UBE2H	25
negative regulation of cellular component organization [GO:0051129]	negative regulation of cellular component organization [GO:0051129]	negative regulation of endocytosis [GO:0045806]	negative regulation of phagocytosis [GO:0050765]	negative regulation of phagocytosis [GO:0050765]	ATG3	1
organelle organization [GO:0006996]	organelle organization [GO:0006996]	apoptotic mitochondrial changes [GO:0008637]	mitochondrial fragmentation involved in apoptotic process [GO:0043653]	mitochondrial fragmentation involved in apoptotic process [GO:0043653]	ATG3	1
		organelle assembly [GO:0070925]	autophagosome assembly [GO:0000045]	autophagosome assembly [GO:0000045]	ATG3	1
oxoacid metabolic process [GO:0043436]	monocarboxylic acid metabolic process [GO:0032787]	fatty acid metabolic process [GO:0006631]	fatty acid metabolic process [GO:0006631]	fatty acid metabolic process [GO:0006631]	PEDS1-UBE2V1	30
positive regulation of cell communication [GO:0010647]	positive regulation of cell communication [GO:0010647]	positive regulation of intracellular signal transduction [GO:1902533]	positive regulation of intracellular signal transduction [GO:1902533]	positive regulation of intracellular signal transduction [GO:1902533]	UBE2V1	10
		positive regulation of signal transduction [GO:0009967]	positive regulation of canonical NF-kappaB signal transduction [GO:0043123]	positive regulation of canonical NF-kappaB signal transduction [GO:0043123]	UBE2V1	10
regulation of cellular component organization [GO:0051128]	regulation of organelle organization [GO:0033043]	regulation of organelle assembly [GO:1902115]	regulation of cilium assembly [GO:1902017]	regulation of cilium assembly [GO:1902017]	ATG3	1
regulation of cellular metabolic process [GO:0031323]	regulation of macromolecule biosynthetic process [GO:0010556]	regulation of DNA-templated transcription [GO:0006355]	positive regulation of DNA-binding transcription factor activity [GO:0051091]	positive regulation of NF-kappaB transcription factor activity [GO:0051092]	UBE2V1	10
			positive regulation of DNA-templated transcription [GO:0045893]	positive regulation of DNA-templated transcription [GO:0045893]	UBE2V1	10
			regulation of DNA-templated transcription [GO:0006355]	regulation of DNA-templated transcription [GO:0006355]	UBE2V1	10
regulation of macromolecule metabolic process [GO:0060255]	positive regulation of macromolecule metabolic process [GO:0010604]	positive regulation of DNA metabolic process [GO:0051054]	positive regulation of double-strand break repair [GO:2000781]	positive regulation of double-strand break repair [GO:2000781]	UBE2V2	10
	regulation of DNA metabolic process [GO:0051052]	regulation of DNA repair [GO:0006282]	regulation of DNA repair [GO:0006282]	regulation of DNA repair [GO:0006282]	UBE2V2,UBE2V1	10
	regulation of protein metabolic process [GO:0051246]	positive regulation of protein modification process [GO:0031401]	positive regulation of protein ubiquitination [GO:0031398]	positive regulation of protein K63-linked ubiquitination [GO:1902523]	UBE2V2,UBE2V1	10
