# Supplementary material for: Tracking of Ubiquitin Signaling through 3.5 Billion Years of Combinatorial Conjugation
Source: Int J Mol Sci. 2024 Aug 8;25(16):8671. doi: 10.3390/ijms25168671 (PMC11354881; doi:10.3390/ijms25168671)
Supplement: Supplementary file 1 [file ijms-25-08671-s001.zip › Supplement_Tables/Table_S5_6_E2_group_6_pathways.xlsx]

## Sheet: Sheet1
10	8	5	2	GO_bio_path	protein	cluster
cell cycle process [GO:0022402]	cell cycle process [GO:0022402]	chromosome segregation [GO:0007059]	chromosome segregation [GO:0007059]	chromosome segregation [GO:0007059]	UBE2I	21
cell division [GO:0051301]	cell division [GO:0051301]	cell division [GO:0051301]	cell division [GO:0051301]	cell division [GO:0051301]	UBE2I	21
cellular component assembly [GO:0022607]	cellular component assembly [GO:0022607]	membrane assembly [GO:0071709]	nuclear membrane reassembly [GO:0031468]	mitotic nuclear membrane reassembly [GO:0007084]	UBE2I	21
cellular localization [GO:0051641]	intracellular transport [GO:0046907]	nuclear transport [GO:0051169]	nuclear export [GO:0051168]	nuclear export [GO:0051168]	UBE2I	21
cellular response to stimulus [GO:0051716]	cellular response to stimulus [GO:0051716]	DNA damage response [GO:0006974]	DNA damage response [GO:0006974]	DNA damage response [GO:0006974]	UBE2E2	6
macromolecule metabolic process [GO:0043170]	protein metabolic process [GO:0019538]	peptidyl-amino acid modification [GO:0018193]	protein sumoylation [GO:0016925]	protein sumoylation [GO:0016925]	UBE2I	21
		post-translational protein modification [GO:0043687]	ISG15-protein conjugation [GO:0032020]	ISG15-protein conjugation [GO:0032020]	UBE2E1,UBE2E2	6
			protein ubiquitination [GO:0016567]	protein K11-linked ubiquitination [GO:0070979]	UBE2E2,UBE2E3	6
				protein K48-linked ubiquitination [GO:0070936]	UBE2E1,UBE2E2,UBE2E3	6
				protein K63-linked ubiquitination [GO:0070534]	UBE2E2,UBE2E3	6
				protein polyubiquitination [GO:0000209]	UBE2E1	6
				protein ubiquitination [GO:0016567]	UBE2E1	6
		protein modification process [GO:0036211]	protein modification process [GO:0036211]	protein modification process [GO:0036211]	UBE2I	21
		proteolysis involved in protein catabolic process [GO:0051603]	ubiquitin-dependent protein catabolic process [GO:0006511]	ubiquitin-dependent protein catabolic process [GO:0006511]	UBE2E1,UBE2I	6.21
positive regulation of cell motility [GO:2000147]	positive regulation of cell motility [GO:2000147]	positive regulation of cell migration [GO:0030335]	positive regulation of cell migration [GO:0030335]	positive regulation of cell migration [GO:0030335]	UBE2I	21
regulation of cell cycle [GO:0051726]	regulation of cell cycle process [GO:0010564]	regulation of mitotic cell cycle phase transition [GO:1901990]	positive regulation of G1/S transition of mitotic cell cycle [GO:1900087]	positive regulation of G1/S transition of mitotic cell cycle [GO:1900087]	UBE2E2	6
regulation of cellular metabolic process [GO:0031323]	regulation of macromolecule biosynthetic process [GO:0010556]	regulation of DNA-templated transcription [GO:0006355]	negative regulation of DNA-templated transcription [GO:0045892]	negative regulation of DNA-templated transcription [GO:0045892]	UBE2I	21
			negative regulation of transcription by RNA polymerase II [GO:0000122]	negative regulation of transcription by RNA polymerase II [GO:0000122]	UBE2I	21
			positive regulation of transcription by RNA polymerase II [GO:0045944]	positive regulation of transcription by RNA polymerase II [GO:0045944]	UBE2E1	6
regulation of macromolecule metabolic process [GO:0060255]	regulation of protein metabolic process [GO:0051246]	regulation of post-translational protein modification [GO:1901873]	positive regulation of SUMO transferase activity [GO:1903755]	positive regulation of SUMO transferase activity [GO:1903755]	UBE2I	21
