# Supplementary material for: Tracking of Ubiquitin Signaling through 3.5 Billion Years of Combinatorial Conjugation
Source: Int J Mol Sci. 2024 Aug 8;25(16):8671. doi: 10.3390/ijms25168671 (PMC11354881; doi:10.3390/ijms25168671)
Supplement: Supplementary file 1 [file ijms-25-08671-s001.zip › Supplement_Tables/Table_S5_7_E2_group_7_pathways.xlsx]

## Sheet: Sheet1
10	8	5	2	GO_bio_path	protein	cluster
cell cycle process [GO:0022402]	cell cycle process [GO:0022402]	cell cycle phase transition [GO:0044770]	mitotic cell cycle phase transition [GO:0044772]	exit from mitosis [GO:0010458]	UBE2C	17
cell division [GO:0051301]	cell division [GO:0051301]	cell division [GO:0051301]	cell division [GO:0051301]	cell division [GO:0051301]	UBE2C	17
macromolecule metabolic process [GO:0043170]	protein metabolic process [GO:0019538]	post-translational protein modification [GO:0043687]	protein ubiquitination [GO:0016567]	protein K11-linked ubiquitination [GO:0070979]	UBE2C	17
				protein K48-linked ubiquitination [GO:0070936]	UBE2C	17
				protein polyubiquitination [GO:0000209]	UBE2C	17
				protein ubiquitination [GO:0016567]	UBE2C	17
		proteolysis involved in protein catabolic process [GO:0051603]	proteasome-mediated ubiquitin-dependent protein catabolic process [GO:0043161]	anaphase-promoting complex-dependent catabolic process [GO:0031145]	UBE2C	17
			ubiquitin-dependent protein catabolic process [GO:0006511]	ubiquitin-dependent protein catabolic process [GO:0006511]	UBE2C	17
protein-containing complex organization [GO:0043933]	protein-containing complex assembly [GO:0065003]	protein-containing complex assembly [GO:0065003]	protein polymerization [GO:0051258]	free ubiquitin chain polymerization [GO:0010994]	UBE2C	17
regulation of cell cycle [GO:0051726]	regulation of cell cycle process [GO:0010564]	regulation of mitotic cell cycle phase transition [GO:1901990]	positive regulation of exit from mitosis [GO:0031536]	positive regulation of exit from mitosis [GO:0031536]	UBE2C	17
			positive regulation of mitotic metaphase/anaphase transition [GO:0045842]	positive regulation of mitotic metaphase/anaphase transition [GO:0045842]	UBE2C	17
			regulation of mitotic metaphase/anaphase transition [GO:0030071]	regulation of mitotic metaphase/anaphase transition [GO:0030071]	UBE2C	17
regulation of macromolecule metabolic process [GO:0060255]	regulation of protein metabolic process [GO:0051246]	positive regulation of protein modification process [GO:0031401]	positive regulation of protein ubiquitination [GO:0031398]	positive regulation of ubiquitin protein ligase activity [GO:1904668]	UBE2C	17
