# Supplementary material for: Tracking of Ubiquitin Signaling through 3.5 Billion Years of Combinatorial Conjugation
Source: Int J Mol Sci. 2024 Aug 8;25(16):8671. doi: 10.3390/ijms25168671 (PMC11354881; doi:10.3390/ijms25168671)
Supplement: Supplementary file 1 [file ijms-25-08671-s001.zip › Supplement_Tables/Table_S5_8_E2_group_8_pathways.xlsx]

## Sheet: Sheet1
10	8	5	2	GO_bio_path	protein	cluster
cellular catabolic process [GO:0044248]	cellular catabolic process [GO:0044248]	autophagy [GO:0006914]	autophagy [GO:0006914]	autophagy [GO:0006914]	ATG10	31
			macroautophagy [GO:0016236]	macroautophagy [GO:0016236]	ATG10	31
cellular localization [GO:0051641]	protein localization [GO:0008104]	protein transport [GO:0015031]	protein transport [GO:0015031]	protein transport [GO:0015031]	ATG10	31
macromolecule metabolic process [GO:0043170]	protein metabolic process [GO:0019538]	post-translational protein modification [GO:0043687]	protein modification by small protein conjugation [GO:0032446]	protein modification by small protein conjugation [GO:0032446]	ATG10	31
		protein lipidation [GO:0006497]	protein lipidation [GO:0006497]	protein lipidation [GO:0006497]	ATG10	31
organelle organization [GO:0006996]	organelle organization [GO:0006996]	organelle assembly [GO:0070925]	autophagosome assembly [GO:0000045]	autophagosome assembly [GO:0000045]	ATG10	31
regulation of macromolecule metabolic process [GO:0060255]	regulation of protein metabolic process [GO:0051246]	positive regulation of protein modification process [GO:0031401]	positive regulation of protein modification process [GO:0031401]	positive regulation of protein modification process [GO:0031401]	ATG10	31
signal transduction [GO:0007165]	signal transduction [GO:0007165]	ER-nucleus signaling pathway [GO:0006984]	ER overload response [GO:0006983]	ER overload response [GO:0006983]	ATG10	31
