# Supplementary material for: Tracking of Ubiquitin Signaling through 3.5 Billion Years of Combinatorial Conjugation
Source: Int J Mol Sci. 2024 Aug 8;25(16):8671. doi: 10.3390/ijms25168671 (PMC11354881; doi:10.3390/ijms25168671)
Supplement: Supplementary file 1 [file ijms-25-08671-s001.zip › Supplement_Tables/Table_S6_1_E3_ligases_all_tables.xlsx]

## Sheet: All kingdoms
		HECT																		RBR
		Bit Scores
superkingdom	kingdom	cluster_11	cluster_13	cluster_22	cluster_24	cluster_17	cluster_10	cluster_14	cluster_15	cluster_16	cluster_18	cluster_19	cluster_20	cluster_21	cluster_23	cluster_25	cluster_6	cluster_8	cluster_9	cluster_5	cluster_26	cluster_28	cluster_29	cluster_30	cluster_31	cluster_32	cluster_33	cluster_34	cluster_35	cluster_36	cluster_37	cluster_50	cluster_63	cluster_67	cluster_68	cluster_70	cluster_71	cluster_74	cluster_77	cluster_80	cluster_85	cluster_93	cluster_107	cluster_108	cluster_109	cluster_144	cluster_149	cluster_153	cluster_164
Archaea	Archaea	0	0	0	0	0	0	0	0	0	0	0	0	0	0	0	0	0	0	0	0	0	0	0	0	0	0	0	0	0	0	0	0	0	0	0	0	0	0	0	0	0	0	0	0	0	0	0	0
Bacteria	Bacteria	0	0	69.7	72.4	103	63.9	0	58.5	82.4	71.2	97.8	87.4	62	0	0	0	0	70.9	0	0	0	58.5	65.1	62	84.3	64.3	0	61.05	69.15	70.25	0	0	0	0	0	0	0	0	0	0	0	0	0	0	51.2	0	0	0
Eukaryota	Fungi	100.07	114.4	166.05	133.18	228.74	166.3	91.62	186	143.69	180.81	186.48	223.25	177.42	95.03	0	98.54	140.37	78.48	63.71	75.71	61.38	59.79	63.25	73.46	67.07	64.52	93.51	77.84	108.13	94.7	52.37	90.22	0	53.31	0	0	0	0	52.23	0	0	0	0	50.89	53.2	52.42	51.5	0
	Metazoa	177.25	181.52	180.49	144.46	293.67	169.09	197.87	172.96	163.03	165.74	216.18	238.54	180.47	121.14	224.69	169.98	170.01	172.81	586.01	113.73	193.04	137.42	194.98	136.08	104.22	91.59	188.43	117.7	122.48	110.06	155.51	107.21	86.75	128.67	82.72	84.78	123.22	81.86	94.5	99.49	93.95	76.46	75.12	87.53	63.36	79.29	66.69	67.33
	Ochrophyta group	126.64	121.46	127.91	104.3	186.83	163.94	88.98	131.61	136.96	157.16	166.59	178.88	138.19	101.92	0	81.28	95.36	100.27	0	65.61	60.05	61.52	61.69	69.96	66.85	66.35	109.74	79.02	108.5	98.56	53.9	78.96	0	0	0	51.5	0	0	0	0	0	0	0	0	55.01	0	50.75	0
	Protista	136.19	137	128.27	111.29	182.56	140.47	93.57	135.12	136.59	137.79	164.36	170.07	138.35	121.64	0	90.98	108.17	116.9	0	69.85	63.38	63.29	65.06	75.3	70.3	67.51	75.06	78.51	94.14	86.84	54.88	74.43	0	56.68	0	54.83	52.53	0	66.4	0	0	0	0	50.05	52.11	52.2	51.3	0
	Rhodophyta group	103.89	98.96	183.89	151.17	204.2	185.08	105.46	150.65	153.36	224.21	213.78	220.5	172.99	80.52	0	110.5	131.55	0	0	0	0	0	0	57.8	0	62.4	0	0	0	0	0	0	0	0	0	0	0	0	0	0	0	0	0	0	0	0	50.8	0
	Viridiplantae	106.84	104.34	138.45	125.37	205.69	203.52	104.67	142.7	141.43	212.91	197.17	221.37	158.04	93.86	90.65	115.6	190.35	73.78	0	73.23	61.34	61.55	59.84	66.94	68.34	67.2	64.29	80.7	105.02	101.43	52.64	78.85	0	52.2	0	51.54	0	0	53.71	0	0	0	0	49.3	51.51	50.92	51.07	0
Viruses	Bamfordvirae	0	0	0	0	0	0	0	0	0	0	0	0	0	0	0	0	0	0	0	0	0	0	0	0	0	0	0	0	0	55.55	0	0	0	0	0	0	0	0	0	0	0	0	0	0	0	0	0	0
	Heunggongvirae	0	0	0	0	0	0	0	0	0	0	0	0	0	0	0	0	0	0	0	0	0	0	0	0	0	0	0	0	0	0	0	0	0	0	0	0	0	0	0	0	0	0	0	0	0	0	0	0
	Unclassified Viruses	0	0	0	0	0	0	0	0	0	0	0	0	0	0	0	0	0	0	0	0	0	0	0	0	0	0	0	0	0	0	0	0	0	0	0	0	0	0	0	0	0	0	0	0	0	0	0	0
		Counts
superkingdom	kingdom	cluster_11	cluster_13	cluster_22	cluster_24	cluster_17	cluster_10	cluster_14	cluster_15	cluster_16	cluster_18	cluster_19	cluster_20	cluster_21	cluster_23	cluster_25	cluster_6	cluster_8	cluster_9	cluster_5	cluster_26	cluster_28	cluster_29	cluster_30	cluster_31	cluster_32	cluster_33	cluster_34	cluster_35	cluster_36	cluster_37	cluster_50	cluster_63	cluster_67	cluster_68	cluster_70	cluster_71	cluster_74	cluster_77	cluster_80	cluster_85	cluster_93	cluster_107	cluster_108	cluster_109	cluster_144	cluster_149	cluster_153	cluster_164
Archaea	Archaea	0	0	0	0	0	0	0	0	0	0	0	0	0	0	0	0	0	0	0	0	0	0	0	0	0	0	0	0	0	0	0	0	0	0	0	0	0	0	0	0	0	0	0	0	0	0	0	0
Bacteria	Bacteria	0	0	1	1	1	1	0	1	1	1	1	1	1	0	0	0	0	1	0	0	0	1	1	1	1	1	0	1	2	2	0	0	0	0	0	0	0	0	0	0	0	0	0	0	1	0	0	0
Eukaryota	Fungi	1553	1563	1569	1559	1569	1565	1524	1569	1565	1568	1569	1569	1569	1496	0	1558	1567	183	16	1538	177	472	691	1438	1511	1387	1471	1485	1528	1537	10	1425	0	7	0	0	0	0	26	0	0	0	0	159	1435	17	664	0
	Metazoa	1611	1612	1613	1611	1613	1613	1605	1612	1612	1613	1613	1613	1613	1612	947	1612	1612	1574	782	1573	1447	1554	1300	1611	1608	1596	1271	1600	1611	1612	1457	1542	1196	1487	1217	1321	884	1026	1200	833	714	949	1328	1028	1373	1065	1087	975
	Ochrophyta group	30	30	30	30	30	30	30	30	30	30	30	30	30	30	0	30	30	27	0	30	2	21	7	30	30	27	26	30	30	30	1	28	0	0	0	4	0	0	0	0	0	0	0	0	29	0	9	0
	Protista	128	128	127	126	128	127	119	127	126	128	128	128	128	127	0	125	128	117	0	97	35	96	71	112	112	117	51	121	124	125	23	102	0	12	0	3	3	0	2	0	0	0	0	16	93	2	67	0
	Rhodophyta group	4	4	4	4	4	4	4	4	4	4	4	4	4	3	0	2	4	0	0	0	0	0	0	1	0	1	0	0	0	0	0	0	0	0	0	0	0	0	0	0	0	0	0	0	0	0	1	0
	Viridiplantae	412	413	412	411	413	412	408	412	413	411	413	413	413	411	1	412	412	160	0	410	232	409	347	409	413	413	386	413	413	413	11	411	0	2	0	7	0	0	54	0	0	0	0	2	183	3	166	0
Viruses	Bamfordvirae	0	0	0	0	0	0	0	0	0	0	0	0	0	0	0	0	0	0	0	0	0	0	0	0	0	0	0	0	0	5	0	0	0	0	0	0	0	0	0	0	0	0	0	0	0	0	0	0
	Heunggongvirae	0	0	0	0	0	0	0	0	0	0	0	0	0	0	0	0	0	0	0	0	0	0	0	0	0	0	0	0	0	0	0	0	0	0	0	0	0	0	0	0	0	0	0	0	0	0	0	0
	Unclassified Viruses	0	0	0	0	0	0	0	0	0	0	0	0	0	0	0	0	0	0	0	0	0	0	0	0	0	0	0	0	0	0	0	0	0	0	0	0	0	0	0	0	0	0	0	0	0	0	0	0
		Percents
superkingdom	kingdom	cluster_11	cluster_13	cluster_22	cluster_24	cluster_17	cluster_10	cluster_14	cluster_15	cluster_16	cluster_18	cluster_19	cluster_20	cluster_21	cluster_23	cluster_25	cluster_6	cluster_8	cluster_9	cluster_5	cluster_26	cluster_28	cluster_29	cluster_30	cluster_31	cluster_32	cluster_33	cluster_34	cluster_35	cluster_36	cluster_37	cluster_50	cluster_63	cluster_67	cluster_68	cluster_70	cluster_71	cluster_74	cluster_77	cluster_80	cluster_85	cluster_93	cluster_107	cluster_108	cluster_109	cluster_144	cluster_149	cluster_153	cluster_164
Archaea	Archaea	0	0	0	0	0	0	0	0	0	0	0	0	0	0	0	0	0	0	0	0	0	0	0	0	0	0	0	0	0	0	0	0	0	0	0	0	0	0	0	0	0	0	0	0	0	0	0	0
Bacteria	Bacteria	0	0	0	0	0	0	0	0	0	0	0	0	0	0	0	0	0	0	0	0	0	0	0	0	0	0	0	0	0	0	0	0	0	0	0	0	0	0	0	0	0	0	0	0	0	0	0	0
Eukaryota	Fungi	97.55	98.18	98.56	97.93	98.56	98.3	95.73	98.56	98.3	98.49	98.56	98.56	98.56	93.97	0	97.86	98.43	11.49	1.01	96.61	11.12	29.65	43.4	90.33	94.91	87.12	92.4	93.28	95.98	96.55	0.63	89.51	0	0.44	0	0	0	0	1.63	0	0	0	0	9.99	90.14	1.07	41.71	0
	Metazoa	96.52	96.58	96.64	96.52	96.64	96.64	96.17	96.58	96.58	96.64	96.64	96.64	96.64	96.58	56.74	96.58	96.58	94.31	46.85	94.25	86.7	93.11	77.89	96.52	96.35	95.63	76.15	95.87	96.52	96.58	87.3	92.39	71.66	89.1	72.92	79.15	52.97	61.47	71.9	49.91	42.78	56.86	79.57	61.59	82.26	63.81	65.13	58.42
	Ochrophyta group	100	100	100	100	100	100	100	100	100	100	100	100	100	100	0	100	100	90	0	100	6.67	70	23.33	100	100	90	86.67	100	100	100	3.33	93.33	0	0	0	13.33	0	0	0	0	0	0	0	0	96.67	0	30	0
	Protista	97.71	97.71	96.95	96.18	97.71	96.95	90.84	96.95	96.18	97.71	97.71	97.71	97.71	96.95	0	95.42	97.71	89.31	0	74.05	26.72	73.28	54.2	85.5	85.5	89.31	38.93	92.37	94.66	95.42	17.56	77.86	0	9.16	0	2.29	2.29	0	1.53	0	0	0	0	12.21	70.99	1.53	51.15	0
	Rhodophyta group	100	100	100	100	100	100	100	100	100	100	100	100	100	75	0	50	100	0	0	0	0	0	0	25	0	25	0	0	0	0	0	0	0	0	0	0	0	0	0	0	0	0	0	0	0	0	25	0
	Viridiplantae	94.93	95.16	94.93	94.7	95.16	94.93	94.01	94.93	95.16	94.7	95.16	95.16	95.16	94.7	0.23	94.93	94.93	36.87	0	94.47	53.46	94.24	79.95	94.24	95.16	95.16	88.94	95.16	95.16	95.16	2.53	94.7	0	0.46	0	1.61	0	0	12.44	0	0	0	0	0.46	42.17	0.69	38.25	0
Viruses	Bamfordvirae	0	0	0	0	0	0	0	0	0	0	0	0	0	0	0	0	0	0	0	0	0	0	0	0	0	0	0	0	0	0.91	0	0	0	0	0	0	0	0	0	0	0	0	0	0	0	0	0	0
	Heunggongvirae	0	0	0	0	0	0	0	0	0	0	0	0	0	0	0	0	0	0	0	0	0	0	0	0	0	0	0	0	0	0	0	0	0	0	0	0	0	0	0	0	0	0	0	0	0	0	0	0
	Unclassified Viruses	0	0	0	0	0	0	0	0	0	0	0	0	0	0	0	0	0	0	0	0	0	0	0	0	0	0	0	0	0	0	0	0	0	0	0	0	0	0	0	0	0	0	0	0	0	0	0	0
		Total Scores
superkingdom	kingdom	cluster_11	cluster_13	cluster_22	cluster_24	cluster_17	cluster_10	cluster_14	cluster_15	cluster_16	cluster_18	cluster_19	cluster_20	cluster_21	cluster_23	cluster_25	cluster_6	cluster_8	cluster_9	cluster_5	cluster_26	cluster_28	cluster_29	cluster_30	cluster_31	cluster_32	cluster_33	cluster_34	cluster_35	cluster_36	cluster_37	cluster_50	cluster_63	cluster_67	cluster_68	cluster_70	cluster_71	cluster_74	cluster_77	cluster_80	cluster_85	cluster_93	cluster_107	cluster_108	cluster_109	cluster_144	cluster_149	cluster_153	cluster_164
	Homo sapiens	100	100	100	100	100	100	100	100	100	100	100	100	100	100	100	100	100	100	100	100	100	100	100	100	100	100	100	100	100	100	100	100	100	100	100	100	100	100	100	100	100	100	100	100	100	100	100	100
Eukaryota	Metazoa	22	22	30	22	54	20	25	22	21	22	28	30	24	16	19	16	19	19	26	21	33	26	31	30	27	19	31	22	26	23	69	50	44	76	43	49	47	38	52	40	36	49	64	49	51	51	42	41
	Viridiplantae	13	13	22	19	37	24	13	18	18	27	25	27	21	12	0	11	21	3	0	14	6	12	10	14	18	14	12	15	22	21	1	37	0	0	0	1	0	0	5	0	0	0	0	0	21	0	19	0
	Protista	17	17	21	17	34	17	11	17	17	18	22	22	18	16	0	9	12	12	0	10	3	9	7	15	16	13	6	14	19	18	5	29	0	3	0	1	1	0	1	0	0	0	0	6	36	1	25	0
	Fungi	12	14	28	20	43	20	11	24	19	24	25	29	24	12	0	10	16	1	0	14	1	4	6	15	17	12	19	14	23	20	0	40	0	0	0	0	0	0	1	0	0	0	0	5	47	1	21	0
	Ochrophyta group	16	15	22	16	35	20	12	17	18	21	22	23	19	14	0	8	11	11	0	13	1	9	3	16	18	13	21	16	24	22	1	37	0	0	0	5	0	0	0	0	0	0	0	0	52	0	15	0
	Rhodophyta group	13	13	31	24	39	23	14	20	20	30	29	29	24	8	0	5	16	0	0	0	0	0	0	3	0	3	0	0	0	0	0	0	0	0	0	0	0	0	0	0	0	0	0	0	0	0	12	0
Viruses	Unclassified Viruses	0	0	0	0	0	0	0	0	0	0	0	0	0	0	0	0	0	0	0	0	0	0	0	0	0	0	0	0	0	0	0	0	0	0	0	0	0	0	0	0	0	0	0	0	0	0	0	0
	Bamfordvirae	0	0	0	0	0	0	0	0	0	0	0	0	0	0	0	0	0	0	0	0	0	0	0	0	0	0	0	0	0	0	0	0	0	0	0	0	0	0	0	0	0	0	0	0	0	0	0	0
[truncated: 202 more columns]

## Sheet: Archaea
	HECT																		RBR
	Bit Scores
phylum	cluster_11	cluster_13	cluster_22	cluster_24	cluster_17	cluster_10	cluster_14	cluster_15	cluster_16	cluster_18	cluster_19	cluster_20	cluster_21	cluster_23	cluster_25	cluster_6	cluster_8	cluster_9	cluster_5	cluster_26	cluster_28	cluster_29	cluster_30	cluster_31	cluster_32	cluster_33	cluster_34	cluster_35	cluster_36	cluster_37	cluster_50	cluster_63	cluster_67	cluster_68	cluster_70	cluster_71	cluster_74	cluster_77	cluster_80	cluster_85	cluster_93	cluster_107	cluster_108	cluster_109	cluster_144	cluster_149	cluster_153	cluster_164	cluster_170
Thermoproteota	0	0	0	0	0	0	0	0	0	0	0	0	0	0	0	0	0	0	0	0	0	0	0	0	0	0	0	0	0	0	0	0	0	0	0	0	0	0	0	0	0	0	0	0	0	0	0	0	0
	Counts
phylum	cluster_11	cluster_13	cluster_22	cluster_24	cluster_17	cluster_10	cluster_14	cluster_15	cluster_16	cluster_18	cluster_19	cluster_20	cluster_21	cluster_23	cluster_25	cluster_6	cluster_8	cluster_9	cluster_5	cluster_26	cluster_28	cluster_29	cluster_30	cluster_31	cluster_32	cluster_33	cluster_34	cluster_35	cluster_36	cluster_37	cluster_50	cluster_63	cluster_67	cluster_68	cluster_70	cluster_71	cluster_74	cluster_77	cluster_80	cluster_85	cluster_93	cluster_107	cluster_108	cluster_109	cluster_144	cluster_149	cluster_153	cluster_164	cluster_170
Thermoproteota	0	0	0	0	0	0	0	0	0	0	0	0	0	0	0	0	0	0	0	0	0	0	0	0	0	0	0	0	0	0	0	0	0	0	0	0	0	0	0	0	0	0	0	0	0	0	0	0	0
	Percents
phylum	cluster_11	cluster_13	cluster_22	cluster_24	cluster_17	cluster_10	cluster_14	cluster_15	cluster_16	cluster_18	cluster_19	cluster_20	cluster_21	cluster_23	cluster_25	cluster_6	cluster_8	cluster_9	cluster_5	cluster_26	cluster_28	cluster_29	cluster_30	cluster_31	cluster_32	cluster_33	cluster_34	cluster_35	cluster_36	cluster_37	cluster_50	cluster_63	cluster_67	cluster_68	cluster_70	cluster_71	cluster_74	cluster_77	cluster_80	cluster_85	cluster_93	cluster_107	cluster_108	cluster_109	cluster_144	cluster_149	cluster_153	cluster_164	cluster_170
Thermoproteota	0	0	0	0	0	0	0	0	0	0	0	0	0	0	0	0	0	0	0	0	0	0	0	0	0	0	0	0	0	0	0	0	0	0	0	0	0	0	0	0	0	0	0	0	0	0	0	0	0
[truncated: 201 more columns]

## Sheet: Bacteria
	HECT																		RBR
	Bit Scores
phylum	cluster_11	cluster_13	cluster_22	cluster_24	cluster_17	cluster_10	cluster_14	cluster_15	cluster_16	cluster_18	cluster_19	cluster_20	cluster_21	cluster_23	cluster_25	cluster_6	cluster_8	cluster_9	cluster_5	cluster_26	cluster_28	cluster_29	cluster_30	cluster_31	cluster_32	cluster_33	cluster_34	cluster_35	cluster_36	cluster_37	cluster_50	cluster_63	cluster_67	cluster_68	cluster_70	cluster_71	cluster_74	cluster_77	cluster_80	cluster_85	cluster_93	cluster_107	cluster_108	cluster_109	cluster_144	cluster_149	cluster_153	cluster_164	cluster_170
Actinomycetota	0	0	0	0	0	0	0	0	0	0	0	0	0	0	0	0	0	0	0	0	0	0	0	0	0	0	0	0	0	0	0	0	0	0	0	0	0	0	0	0	0	0	0	0	0	0	0	0	0
Bacteroidota	0	0	69.7	72.4	103	63.9	0	58.5	82.4	71.2	97.8	87.4	62	0	0	0	0	0	0	0	0	0	0	0	0	0	0	0	0	0	0	0	0	0	0	0	0	0	0	0	0	0	0	0	0	0	0	0	0
Campylobacterota	0	0	0	0	0	0	0	0	0	0	0	0	0	0	0	0	0	0	0	0	0	0	0	0	0	0	0	0	0	0	0	0	0	0	0	0	0	0	0	0	0	0	0	0	0	0	0	0	0
Chlamydiota	0	0	0	0	0	0	0	0	0	0	0	0	0	0	0	0	0	0	0	0	0	0	0	0	0	0	0	0	0	0	0	0	0	0	0	0	0	0	0	0	0	0	0	0	0	0	0	0	0
Gemmatimonadota	0	0	0	0	0	0	0	0	0	0	0	0	0	0	0	0	0	0	0	0	0	0	0	0	0	0	0	0	0	0	0	0	0	0	0	0	0	0	0	0	0	0	0	0	0	0	0	0	0
Planctomycetota	0	0	0	0	0	0	0	0	0	0	0	0	0	0	0	0	0	0	0	0	0	0	0	0	0	0	0	0	0	0	0	0	0	0	0	0	0	0	0	0	0	0	0	0	0	0	0	0	0
Pseudomonadota	0	0	0	0	0	0	0	0	0	0	0	0	0	0	0	0	0	70.9	0	0	0	58.5	65.1	62	84.3	64.3	0	61.05	69.15	70.25	0	0	0	0	0	0	0	0	0	0	0	0	0	0	51.2	0	0	0	52
Verrucomicrobiota	0	0	0	0	0	0	0	0	0	0	0	0	0	0	0	0	0	0	0	0	0	0	0	0	0	0	0	0	0	0	0	0	0	0	0	0	0	0	0	0	0	0	0	0	0	0	0	0	0
	Counts
phylum	cluster_11	cluster_13	cluster_22	cluster_24	cluster_17	cluster_10	cluster_14	cluster_15	cluster_16	cluster_18	cluster_19	cluster_20	cluster_21	cluster_23	cluster_25	cluster_6	cluster_8	cluster_9	cluster_5	cluster_26	cluster_28	cluster_29	cluster_30	cluster_31	cluster_32	cluster_33	cluster_34	cluster_35	cluster_36	cluster_37	cluster_50	cluster_63	cluster_67	cluster_68	cluster_70	cluster_71	cluster_74	cluster_77	cluster_80	cluster_85	cluster_93	cluster_107	cluster_108	cluster_109	cluster_144	cluster_149	cluster_153	cluster_164	cluster_170
Actinomycetota	0	0	0	0	0	0	0	0	0	0	0	0	0	0	0	0	0	0	0	0	0	0	0	0	0	0	0	0	0	0	0	0	0	0	0	0	0	0	0	0	0	0	0	0	0	0	0	0	0
Bacteroidota	0	0	1	1	1	1	0	1	1	1	1	1	1	0	0	0	0	0	0	0	0	0	0	0	0	0	0	0	0	0	0	0	0	0	0	0	0	0	0	0	0	0	0	0	0	0	0	0	0
Campylobacterota	0	0	0	0	0	0	0	0	0	0	0	0	0	0	0	0	0	0	0	0	0	0	0	0	0	0	0	0	0	0	0	0	0	0	0	0	0	0	0	0	0	0	0	0	0	0	0	0	0
Chlamydiota	0	0	0	0	0	0	0	0	0	0	0	0	0	0	0	0	0	0	0	0	0	0	0	0	0	0	0	0	0	0	0	0	0	0	0	0	0	0	0	0	0	0	0	0	0	0	0	0	0
Gemmatimonadota	0	0	0	0	0	0	0	0	0	0	0	0	0	0	0	0	0	0	0	0	0	0	0	0	0	0	0	0	0	0	0	0	0	0	0	0	0	0	0	0	0	0	0	0	0	0	0	0	0
Planctomycetota	0	0	0	0	0	0	0	0	0	0	0	0	0	0	0	0	0	0	0	0	0	0	0	0	0	0	0	0	0	0	0	0	0	0	0	0	0	0	0	0	0	0	0	0	0	0	0	0	0
Pseudomonadota	0	0	0	0	0	0	0	0	0	0	0	0	0	0	0	0	0	1	0	0	0	1	1	1	1	1	0	1	2	2	0	0	0	0	0	0	0	0	0	0	0	0	0	0	1	0	0	0	1
Verrucomicrobiota	0	0	0	0	0	0	0	0	0	0	0	0	0	0	0	0	0	0	0	0	0	0	0	0	0	0	0	0	0	0	0	0	0	0	0	0	0	0	0	0	0	0	0	0	0	0	0	0	0
	Percents
phylum	cluster_11	cluster_13	cluster_22	cluster_24	cluster_17	cluster_10	cluster_14	cluster_15	cluster_16	cluster_18	cluster_19	cluster_20	cluster_21	cluster_23	cluster_25	cluster_6	cluster_8	cluster_9	cluster_5	cluster_26	cluster_28	cluster_29	cluster_30	cluster_31	cluster_32	cluster_33	cluster_34	cluster_35	cluster_36	cluster_37	cluster_50	cluster_63	cluster_67	cluster_68	cluster_70	cluster_71	cluster_74	cluster_77	cluster_80	cluster_85	cluster_93	cluster_107	cluster_108	cluster_109	cluster_144	cluster_149	cluster_153	cluster_164	cluster_170
Actinomycetota	0	0	0	0	0	0	0	0	0	0	0	0	0	0	0	0	0	0	0	0	0	0	0	0	0	0	0	0	0	0	0	0	0	0	0	0	0	0	0	0	0	0	0	0	0	0	0	0	0
Bacteroidota	0	0	0.02	0.02	0.02	0.02	0	0.02	0.02	0.02	0.02	0.02	0.02	0	0	0	0	0	0	0	0	0	0	0	0	0	0	0	0	0	0	0	0	0	0	0	0	0	0	0	0	0	0	0	0	0	0	0	0
Campylobacterota	0	0	0	0	0	0	0	0	0	0	0	0	0	0	0	0	0	0	0	0	0	0	0	0	0	0	0	0	0	0	0	0	0	0	0	0	0	0	0	0	0	0	0	0	0	0	0	0	0
Chlamydiota	0	0	0	0	0	0	0	0	0	0	0	0	0	0	0	0	0	0	0	0	0	0	0	0	0	0	0	0	0	0	0	0	0	0	0	0	0	0	0	0	0	0	0	0	0	0	0	0	0
Gemmatimonadota	0	0	0	0	0	0	0	0	0	0	0	0	0	0	0	0	0	0	0	0	0	0	0	0	0	0	0	0	0	0	0	0	0	0	0	0	0	0	0	0	0	0	0	0	0	0	0	0	0
Planctomycetota	0	0	0	0	0	0	0	0	0	0	0	0	0	0	0	0	0	0	0	0	0	0	0	0	0	0	0	0	0	0	0	0	0	0	0	0	0	0	0	0	0	0	0	0	0	0	0	0	0
Pseudomonadota	0	0	0	0	0	0	0	0	0	0	0	0	0	0	0	0	0	0	0	0	0	0	0	0	0	0	0	0	0.01	0.01	0	0	0	0	0	0	0	0	0	0	0	0	0	0	0	0	0	0	0
Verrucomicrobiota	0	0	0	0	0	0	0	0	0	0	0	0	0	0	0	0	0	0	0	0	0	0	0	0	0	0	0	0	0	0	0	0	0	0	0	0	0	0	0	0	0	0	0	0	0	0	0	0	0
	Total Scores
phylum	cluster_11	cluster_13	cluster_22	cluster_24	cluster_17	cluster_10	cluster_14	cluster_15	cluster_16	cluster_18	cluster_19	cluster_20	cluster_21	cluster_23	cluster_25	cluster_6	cluster_8	cluster_9	cluster_5	cluster_26	cluster_28	cluster_29	cluster_30	cluster_31	cluster_32	cluster_33	cluster_34	cluster_35	cluster_36	cluster_37	cluster_50	cluster_63	cluster_67	cluster_68	cluster_70	cluster_71	cluster_74	cluster_77	cluster_80	cluster_85	cluster_93	cluster_107	cluster_108	cluster_109	cluster_144	cluster_149	cluster_153	cluster_164	cluster_170
Homo sapiens	100	100	100	100	100	100	100	100	100	100	100	100	100	100	100	100	100	100	100	100	100	100	100	100	100	100	100	100	100	100	100	100	100	100	100	100	100	100	100	100	100	100	100	100	100	100	100	100	100
Chlamydiota	0	0	0	0	0	0	0	0	0	0	0	0	0	0	0	0	0	0	0	0	0	0	0	0	0	0	0	0	0	0	0	0	0	0	0	0	0	0	0	0	0	0	0	0	0	0	0	0	0
Gemmatimonadota	0	0	0	0	0	0	0	0	0	0	0	0	0	0	0	0	0	0	0	0	0	0	0	0	0	0	0	0	0	0	0	0	0	0	0	0	0	0	0	0	0	0	0	0	0	0	0	0	0
[truncated: 201 more columns]

## Sheet: Metazoa
	HECT																		RBR
	Bit Scores
phylum	cluster_11	cluster_13	cluster_22	cluster_24	cluster_17	cluster_10	cluster_14	cluster_15	cluster_16	cluster_18	cluster_19	cluster_20	cluster_21	cluster_23	cluster_25	cluster_6	cluster_8	cluster_9	cluster_5	cluster_26	cluster_28	cluster_29	cluster_30	cluster_31	cluster_32	cluster_33	cluster_34	cluster_35	cluster_36	cluster_37	cluster_50	cluster_63	cluster_67	cluster_68	cluster_70	cluster_71	cluster_74	cluster_77	cluster_80	cluster_85	cluster_93	cluster_107	cluster_108	cluster_109	cluster_144	cluster_149	cluster_153	cluster_164	cluster_170
Acanthocephala	95.8	122.55	145.56	160.07	271	155.1	188.45	179.8	131.02	151.33	194.96	275.43	144.83	97.17	0	96.1	127.24	77.7	0	69.1	77.4	57.4	133	150.85	84	63.03	0	105	170.15	122.1	0	123	0	113	0	0	0	0	0	0	0	0	0	53.5	55.5	0	0	0	51.6
Annelida	154.02	155.83	179.53	139.16	252.8	182.91	138.27	176.96	149.34	171.33	189.97	223.26	184.68	119.78	90.43	144.79	149.71	170.9	0	91	124.59	84.83	155.21	103.45	82.09	76.51	117.63	77.89	119.54	113.76	119.7	114.69	59.22	126.17	67.97	75.44	0	64.47	65.97	0	0	49.7	70.22	75.3	55.03	57.38	59.43	62.1	55.82
Arthropoda	157.44	142.52	174.9	130.07	286.43	186.56	182.4	165.5	174.96	168.34	195.08	233.45	180.42	95.64	123.58	158.32	154.73	94.37	0	82.5	206.53	118.01	177.59	101.39	89.21	67.4	104.29	78.32	151.48	113.84	133.43	117.63	56.89	116.04	58.87	69.65	0	68.28	70.13	54.56	51.08	54.35	65.7	73.15	54.55	55.71	54.86	57.57	53.72
Brachiopoda	165.7	177.24	195.2	153.82	233.12	165.62	121.66	171.2	153.19	165.22	194.12	205.22	189.04	145.66	0	146.01	194.53	243.29	0	84.34	87.57	162.91	184.6	81.51	88.27	76.49	131.58	80.85	107.58	91.93	137	105.3	64.7	129	74.1	79	0	49.7	89.7	53.5	51.6	0	76.3	82	58.45	69.7	58.45	59.1	56.06
Bryozoa	160.06	161.29	168.16	142.64	190.86	171.93	172.18	168.05	129.7	149.87	144.37	170.99	164.28	139.64	0	198.22	126.83	112.33	0	122.9	0	62.2	158.4	116.44	75.48	65	197	81.8	136.69	117.9	53.1	121.7	0	125	0	71.6	0	0	79.7	0	0	0	57	71.6	59.5	0	53.1	54.7	61.6
Chordata	184.62	191.2	182.94	148.74	302.14	164.94	208.24	175.59	162.34	165.25	225.08	242.6	181.91	125.94	237.39	175.32	176.29	185.26	587.32	133.93	201.54	157.46	214.43	155.34	114	102.71	229.83	140.44	117.28	110.91	164.72	104.84	91.35	133.66	86.34	93.26	123.33	93.33	106.64	103.91	101.41	77.34	76.83	104.4	67.47	83.25	69	71.87	74.85
Cnidaria	162.21	164.65	171.24	139.46	215.38	178.95	134.73	165.73	146.08	167.09	169.24	194.3	178.79	144.67	99.62	155.01	138.25	160.03	0	84.66	154.01	97.93	147.61	98.09	78.16	75.67	139.65	76.08	112.01	101.47	119.85	108.01	55.5	123.66	52.15	72.57	0	66.95	72.93	0	50.6	0	63.56	62.63	57.66	58.82	55.39	57.43	54.56
Echinodermata	159.91	170.43	178.32	142.4	219	174.51	136.27	166.69	157.71	161.14	166.74	194.45	177	129.03	113.77	153.65	143.79	221.8	0	96.18	166.93	116.57	237.94	98.4	85.62	72.44	179.57	78.64	119.26	108.72	138.3	94.71	59.26	124.49	66.36	71.03	0	55.72	79.51	51.2	52.64	55.68	74.62	76.75	58.24	62.29	57.47	55.11	56.43
Mollusca	179.41	160.11	177.54	136.48	259.54	180.27	156.89	172.93	158.07	166.59	200.16	235.31	180.39	124.82	103.63	173.4	141.75	176.95	0	87.88	154.67	92.89	145.15	98.2	83.18	76.47	141.53	75.34	109.72	99.02	135.75	113.06	61.7	120.57	69.88	73.81	0	63.14	69.93	50.8	52.67	51.94	66.55	72.4	56.64	61.05	61.56	58.67	54.3
Nematoda	101.74	114.61	170.33	133.71	251.6	199.85	166.35	154.65	136.48	171.95	189.69	225.02	155.71	85.97	0	137.23	140.85	79.2	0	77.5	64.31	75.85	59.25	126.96	72.14	64.05	93.58	80.92	128.81	116.35	54.69	98.72	50.1	104.86	0	65.33	0	0	58.78	0	51	0	55.67	53.92	52.23	54.3	53.08	0	52.79
Placozoa	186.15	157.24	173.3	146.02	240.18	191.55	136.12	188.88	164.8	174.67	186.71	216.24	188.08	128.9	0	107.25	140.25	84.25	0	117.75	143	161	66.77	130.19	77.33	63.35	0	80.4	124.92	88.76	0	110	0	129	0	0	0	0	67.2	0	0	0	56.4	64.3	56.37	48.9	0	0	51.2
Platyhelminthes	97.31	109.02	179.64	149.33	244.07	185.17	140.03	157.96	136.9	170.67	178.23	204.28	170.59	85.61	0	110.44	132.11	81.76	0	91.25	81.76	77.56	119.44	80.75	75.97	67.63	146.44	90.08	160.44	147.92	107.59	87.64	0	63.92	51	65.64	0	54.07	56.8	0	0	0	0	52.82	50.99	0	57.83	0	54.4
Porifera	126.93	124.04	131.49	112.17	214.08	159.76	149.78	128.57	154.24	140.7	168.1	196.77	140.5	107.26	99.1	101.18	114.92	117.95	132	77.2	99.03	85.03	141.49	75.48	70.2	85.61	61.65	107.99	131.31	110.66	52.1	90.49	0	61.6	0	61.63	76.12	56.6	66.62	0	0	0	0	53.2	59.14	0	55.85	60.24	58.37
Priapulida	132.95	139.66	162.12	132.33	237.1	185.06	185.25	212.15	155.81	158.63	177.45	190.19	182.1	106.42	80.37	96.35	129.4	171.58	0	65	187	138.45	57.8	80.72	105.14	99.8	156.5	81.58	134.96	131.35	147	124.7	59.7	61.6	74.7	72	0	51.2	0	54.3	0	0	56.6	65.5	60.5	0	62	0	55.87
Rotifera	135.51	151.24	143.48	119.48	179.03	144.6	123.1	152.24	121.32	149.7	149.08	173.61	149.62	130.31	0	144.92	147.53	108.39	60.43	73.46	69.84	72.35	99.64	85.69	73.52	93.84	103.63	71.92	102.15	86.25	111.7	98.9	52.18	97.56	0	51.81	0	0	57.24	51.4	0	0	53.55	61.41	51.78	54.5	60.77	0	52.21
Tardigrada	110.75	118.09	208.8	155.2	305.02	233.06	154.49	188.74	154.58	194.42	199.98	267.12	174.94	87.85	0	135.12	158.07	81.3	0	103.23	93.33	75.16	59.03	98.99	66.8	65.01	65.83	77.44	112.06	97.59	0	84.46	0	119	0	55	0	52.8	61.67	0	0	0	0	57.38	61.52	0	51.93	0	51.97
	Counts
phylum	cluster_11	cluster_13	cluster_22	cluster_24	cluster_17	cluster_10	cluster_14	cluster_15	cluster_16	cluster_18	cluster_19	cluster_20	cluster_21	cluster_23	cluster_25	cluster_6	cluster_8	cluster_9	cluster_5	cluster_26	cluster_28	cluster_29	cluster_30	cluster_31	cluster_32	cluster_33	cluster_34	cluster_35	cluster_36	cluster_37	cluster_50	cluster_63	cluster_67	cluster_68	cluster_70	cluster_71	cluster_74	cluster_77	cluster_80	cluster_85	cluster_93	cluster_107	cluster_108	cluster_109	cluster_144	cluster_149	cluster_153	cluster_164	cluster_170
Acanthocephala	1	1	1	1	1	1	1	1	1	1	1	1	1	1	0	1	1	1	0	1	1	1	1	1	1	1	0	1	1	1	0	1	0	1	0	0	0	0	0	0	0	0	0	1	1	0	0	0	1
Annelida	6	6	6	6	6	6	6	6	6	6	6	6	6	6	1	6	6	6	0	6	5	6	5	6	6	6	6	6	6	6	6	6	5	6	4	6	0	3	6	0	0	1	6	6	6	5	5	2	6
Arthropoda	440	440	441	439	441	441	439	440	440	441	441	441	441	440	10	440	440	434	0	434	415	422	349	439	439	436	263	438	439	440	416	426	216	351	238	408	0	401	190	14	89	41	269	373	301	146	148	321	422
Brachiopoda	1	1	1	1	1	1	1	1	1	1	1	1	1	1	0	1	1	1	0	1	1	1	1	1	1	1	1	1	1	1	1	1	1	1	1	1	0	1	1	1	1	0	1	1	1	1	1	1	1
Bryozoa	1	1	1	1	1	1	1	1	1	1	1	1	1	1	0	1	1	1	0	1	0	1	1	1	1	1	1	1	1	1	1	1	0	1	0	1	0	0	1	0	0	0	1	1	1	0	1	1	1
Chordata	961	961	961	961	961	961	958	961	961	961	961	961	961	961	893	961	961	959	778	944	905	928	834	961	961	955	896	955	961	961	922	911	919	944	920	739	882	553	859	801	588	879	935	530	907	857	835	589	947
Cnidaria	21	21	21	21	21	21	20	21	21	21	21	21	21	21	17	21	21	21	0	21	20	20	20	21	21	21	20	20	21	21	15	20	1	20	6	17	0	19	19	0	5	0	19	18	20	15	19	20	19
Echinodermata	9	9	9	9	9	9	9	9	9	9	9	9	9	9	4	9	9	9	0	9	9	9	9	9	9	9	9	9	9	9	9	9	8	9	8	9	0	6	9	3	5	5	9	7	9	9	8	8	9
Mollusca	40	40	40	40	40	40	40	40	40	40	40	40	40	40	20	40	40	39	0	40	40	40	39	40	40	40	36	40	40	40	38	40	37	37	38	38	0	38	37	1	24	23	36	36	40	27	40	31	40
Nematoda	74	75	75	75	75	75	73	75	75	75	75	75	75	75	0	75	75	51	0	68	14	69	16	75	73	70	23	72	75	75	8	70	1	71	0	55	0	0	39	0	2	0	47	22	51	1	9	0	58
Placozoa	2	2	2	2	2	2	2	2	2	2	2	2	2	2	0	2	2	2	0	2	2	2	2	2	2	2	0	2	2	2	0	2	0	2	0	0	0	0	2	0	0	0	2	2	2	2	0	0	2
Platyhelminthes	36	36	36	36	36	36	36	36	36	36	36	36	36	36	0	36	36	34	0	27	19	36	5	36	35	35	1	36	36	36	28	36	0	28	1	33	0	1	20	0	0	0	0	14	16	0	2	0	35
Porifera	3	3	3	3	3	3	3	3	3	3	3	3	3	3	1	3	3	3	2	3	3	3	3	3	3	3	2	3	3	3	1	3	0	1	0	3	2	2	3	0	0	0	0	2	2	0	3	2	3
Priapulida	1	1	1	1	1	1	1	1	1	1	1	1	1	1	1	1	1	1	0	1	1	1	1	1	1	1	1	1	1	1	1	1	1	1	1	1	0	1	0	1	0	0	1	1	1	0	1	0	1
Rotifera	12	12	12	12	12	12	12	12	12	12	12	12	12	12	0	12	12	11	2	12	9	12	12	12	12	12	11	12	12	12	11	12	7	11	0	7	0	0	11	12	0	0	2	11	12	2	12	0	12
Tardigrada	3	3	3	3	3	3	3	3	3	3	3	3	3	3	0	3	3	1	0	3	3	3	2	3	3	3	1	3	3	3	0	3	0	3	0	3	0	1	3	0	0	0	0	3	3	0	3	0	3
	Percents
phylum	cluster_11	cluster_13	cluster_22	cluster_24	cluster_17	cluster_10	cluster_14	cluster_15	cluster_16	cluster_18	cluster_19	cluster_20	cluster_21	cluster_23	cluster_25	cluster_6	cluster_8	cluster_9	cluster_5	cluster_26	cluster_28	cluster_29	cluster_30	cluster_31	cluster_32	cluster_33	cluster_34	cluster_35	cluster_36	cluster_37	cluster_50	cluster_63	cluster_67	cluster_68	cluster_70	cluster_71	cluster_74	cluster_77	cluster_80	cluster_85	cluster_93	cluster_107	cluster_108	cluster_109	cluster_144	cluster_149	cluster_153	cluster_164	cluster_170
Acanthocephala	100	100	100	100	100	100	100	100	100	100	100	100	100	100	0	100	100	100	0	100	100	100	100	100	100	100	0	100	100	100	0	100	0	100	0	0	0	0	0	0	0	0	0	100	100	0	0	0	100
Annelida	100	100	100	100	100	100	100	100	100	100	100	100	100	100	16.67	100	100	100	0	100	83.33	100	83.33	100	100	100	100	100	100	100	100	100	83.33	100	66.67	100	0	50	100	0	0	16.67	100	100	100	83.33	83.33	33.33	100
Arthropoda	96.92	96.92	97.14	96.7	97.14	97.14	96.7	96.92	96.92	97.14	97.14	97.14	97.14	96.92	2.2	96.92	96.92	95.59	0	95.59	91.41	92.95	76.87	96.7	96.7	96.04	57.93	96.48	96.7	96.92	91.63	93.83	47.58	77.31	52.42	89.87	0	88.33	41.85	3.08	19.6	9.03	59.25	82.16	66.3	32.16	32.6	70.7	92.95
Brachiopoda	100	100	100	100	100	100	100	100	100	100	100	100	100	100	0	100	100	100	0	100	100	100	100	100	100	100	100	100	100	100	100	100	100	100	100	100	0	100	100	100	100	0	100	100	100	100	100	100	100
Bryozoa	100	100	100	100	100	100	100	100	100	100	100	100	100	100	0	100	100	100	0	100	0	100	100	100	100	100	100	100	100	100	100	100	0	100	0	100	0	0	100	0	0	0	100	100	100	0	100	100	100
Chordata	96.39	96.39	96.39	96.39	96.39	96.39	96.09	96.39	96.39	96.39	96.39	96.39	96.39	96.39	89.57	96.39	96.39	96.19	78.03	94.68	90.77	93.08	83.65	96.39	96.39	95.79	89.87	95.79	96.39	96.39	92.48	91.37	92.18	94.68	92.28	74.12	88.47	55.47	86.16	80.34	58.98	88.16	93.78	53.16	90.97	85.96	83.75	59.08	94.98
Cnidaria	100	100	100	100	100	100	95.24	100	100	100	100	100	100	100	80.95	100	100	100	0	100	95.24	95.24	95.24	100	100	100	95.24	95.24	100	100	71.43	95.24	4.76	95.24	28.57	80.95	0	90.48	90.48	0	23.81	0	90.48	85.71	95.24	71.43	90.48	95.24	90.48
Echinodermata	100	100	100	100	100	100	100	100	100	100	100	100	100	100	44.44	100	100	100	0	100	100	100	100	100	100	100	100	100	100	100	100	100	88.89	100	88.89	100	0	66.67	100	33.33	55.56	55.56	100	77.78	100	100	88.89	88.89	100
Mollusca	93.02	93.02	93.02	93.02	93.02	93.02	93.02	93.02	93.02	93.02	93.02	93.02	93.02	93.02	46.51	93.02	93.02	90.7	0	93.02	93.02	93.02	90.7	93.02	93.02	93.02	83.72	93.02	93.02	93.02	88.37	93.02	86.05	86.05	88.37	88.37	0	88.37	86.05	2.33	55.81	53.49	83.72	83.72	93.02	62.79	93.02	72.09	93.02
Nematoda	94.87	96.15	96.15	96.15	96.15	96.15	93.59	96.15	96.15	96.15	96.15	96.15	96.15	96.15	0	96.15	96.15	65.38	0	87.18	17.95	88.46	20.51	96.15	93.59	89.74	29.49	92.31	96.15	96.15	10.26	89.74	1.28	91.03	0	70.51	0	0	50	0	2.56	0	60.26	28.21	65.38	1.28	11.54	0	74.36
Placozoa	100	100	100	100	100	100	100	100	100	100	100	100	100	100	0	100	100	100	0	100	100	100	100	100	100	100	0	100	100	100	0	100	0	100	0	0	0	0	100	0	0	0	100	100	100	100	0	0	100
Platyhelminthes	100	100	100	100	100	100	100	100	100	100	100	100	100	100	0	100	100	94.44	0	75	52.78	100	13.89	100	97.22	97.22	2.78	100	100	100	77.78	100	0	77.78	2.78	91.67	0	2.78	55.56	0	0	0	0	38.89	44.44	0	5.56	0	97.22
Porifera	75	75	75	75	75	75	75	75	75	75	75	75	75	75	25	75	75	75	50	75	75	75	75	75	75	75	50	75	75	75	25	75	0	25	0	75	50	50	75	0	0	0	0	50	50	0	75	50	75
Priapulida	100	100	100	100	100	100	100	100	100	100	100	100	100	100	100	100	100	100	0	100	100	100	100	100	100	100	100	100	100	100	100	100	100	100	100	100	0	100	0	100	0	0	100	100	100	0	100	0	100
Rotifera	100	100	100	100	100	100	100	100	100	100	100	100	100	100	0	100	100	91.67	16.67	100	75	100	100	100	100	100	91.67	100	100	100	91.67	100	58.33	91.67	0	58.33	0	0	91.67	100	0	0	16.67	91.67	100	16.67	100	0	100
Tardigrada	100	100	100	100	100	100	100	100	100	100	100	100	100	100	0	100	100	33.33	0	100	100	100	66.67	100	100	100	33.33	100	100	100	0	100	0	100	0	100	0	33.33	100	0	0	0	0	100	100	0	100	0	100
	Total Scores
phylum	cluster_11	cluster_13	cluster_22	cluster_24	cluster_17	cluster_10	cluster_14	cluster_15	cluster_16	cluster_18	cluster_19	cluster_20	cluster_21	cluster_23	cluster_25	cluster_6	cluster_8	cluster_9	cluster_5	cluster_26	cluster_28	cluster_29	cluster_30	cluster_31	cluster_32	cluster_33	cluster_34	cluster_35	cluster_36	cluster_37	cluster_50	cluster_63	cluster_67	cluster_68	cluster_70	cluster_71	cluster_74	cluster_77	cluster_80	cluster_85	cluster_93	cluster_107	cluster_108	cluster_109	cluster_144	cluster_149	cluster_153	cluster_164	cluster_170
Homo sapiens	100	100	100	100	100	100	100	100	100	100	100	100	100	100	100	100	100	100	100	100	100	100	100	100	100	100	100	100	100	100	100	100	100	100	100	100	100	100	100	100	100	100	100	100	100	100	100	100	100
Chordata	22	23	30	22	55	20	26	22	21	21	29	30	24	17	32	17	20	21	44	25	36	30	37	34	30	21	45	27	25	24	78	48	60	84	57	50	78	39	71	67	53	77	77	50	60	72	56	44	61
Brachiopoda	21	23	33	24	44	21	16	23	20	22	26	27	26	20	0	14	23	29	0	16	17	33	38	19	24	16	29	16	23	20	70	53	46	85	53	58	0	37	69	43	46	0	82	74	57	70	57	61	48
Echinodermata	20	22	30	22	42	22	18	22	21	22	22	25	24	18	8	15	17	26	0	19	33	24	49	23	23	15	39	16	26	24	71	47	38	82	42	52	0	28	61	14	26	35	80	54	57	62	50	51	48
Mollusca	21	19	28	20	46	21	19	21	20	21	25	29	23	16	7	16	16	19	0	16	28	18	27	21	21	15	26	14	22	20	61	53	38	69	44	48	0	42	46	1	26	32	60	55	52	38	56	44	43
Priapulida	17	18	28	21	45	23	24	28	21	21	24	25	25	15	12	10	15	20	0	13	37	28	12	18	28	21	34	16	29	29	75	62	43	41	54	53	0	38	0	44	0	0	61	59	59	0	60	0	48
Cnidaria	20	21	29	22	41	22	17	22	19	22	23	25	24	20	12	15	16	19	0	17	29	19	29	22	21	16	29	14	24	22	44	51	2	78	11	43	0	46	51	0	11	0	62	48	54	42	49	57	42
Annelida	19	20	31	22	48	23	18	23	20	23	26	29	25	17	2	14	18	20	0	18	21	17	27	24	22	16	26	16	26	25	61	57	35	84	33	55	0	24	51	0	0	9	75	68	54	48	48	21	48
Bryozoa	20	20	29	22	36	21	22	22	17	20	19	22	22	20	0	20	15	13	0	24	0	13	33	27	20	14	43	16	30	26	27	61	0	83	0	52	0	0	61	0	0	0	61	65	58	0	52	57	53
Arthropoda	19	18	29	20	53	23	23	21	23	22	26	30	24	13	0	15	18	11	0	15	37	22	28	22	23	14	13	15	32	24	62	55	19	59	22	46	0	45	23	1	9	6	42	54	35	18	17	42	43
Rotifera	17	19	24	19	34	18	16	20	16	20	20	23	20	18	0	14	17	12	1	14	10	15	21	20	20	20	21	14	22	19	52	49	22	59	0	22	0	0	40	41	0	0	10	51	51	9	59	0	45
Placozoa	24	20	29	23	46	24	18	25	22	23	25	28	26	18	0	11	17	10	0	23	28	33	14	30	21	13	0	16	27	20	0	55	0	85	0	0	0	0	52	0	0	0	61	58	55	49	0	0	44
Tardigrada	14	15	36	24	58	29	20	25	21	26	27	35	24	12	0	13	19	3	0	20	18	15	8	23	18	14	5	15	24	22	0	42	0	79	0	40	0	13	47	0	0	0	0	52	60	0	50	0	44
Platyhelminthes	12	14	31	23	46	23	18	21	18	23	24	27	23	12	0	11	16	9	0	13	9	16	3	18	20	14	1	18	35	33	43	44	0	33	1	44	0	1	24	0	0	0	0	19	22	0	3	0	45
Porifera	12	12	17	13	30	15	15	13	15	14	17	19	14	11	4	7	10	10	6	11	15	13	22	13	14	14	7	16	21	18	7	34	0	10	0	34	27	21	38	0	0	0	0	24	29	0	41	31	37
Nematoda	12	14	28	20	46	24	20	20	17	22	25	28	20	12	0	13	16	6	0	13	2	14	3	28	18	12	6	15	27	25	3	44	0	63	0	34	0	0	23	0	1	0	36	14	33	1	6	0	34
Acanthocephala	12	16	25	25	51	19	24	24	17	20	26	36	20	14	0	9	15	9	0	13	15	12	28	35	23	13	0	21	37	27	0	62	0	75	0	0	0	0	0	0	0	0	0	48	54	0	0	0	44
[truncated: 201 more columns]

## Sheet: Fungi
	HECT																		RBR
	Bit Scores
phylum	cluster_11	cluster_13	cluster_22	cluster_24	cluster_17	cluster_10	cluster_14	cluster_15	cluster_16	cluster_18	cluster_19	cluster_20	cluster_21	cluster_23	cluster_25	cluster_6	cluster_8	cluster_9	cluster_5	cluster_26	cluster_28	cluster_29	cluster_30	cluster_31	cluster_32	cluster_33	cluster_34	cluster_35	cluster_36	cluster_37	cluster_50	cluster_63	cluster_67	cluster_68	cluster_70	cluster_71	cluster_74	cluster_77	cluster_80	cluster_85	cluster_93	cluster_107	cluster_108	cluster_109	cluster_144	cluster_149	cluster_153	cluster_164	cluster_170
Ascomycota	96.59	111.74	164.08	128.68	209.88	154.38	90.37	180.56	137.06	171.65	172.84	211.83	172.65	95.6	0	97.59	140.78	75	62.78	74.64	61.63	59.75	63.4	75.71	65.56	63.05	89.97	79.41	112.9	95.31	52.32	96.86	0	51.77	0	0	0	0	50.8	0	0	0	0	50.78	53.73	0	50.62	0	54.93
Basidiomycota	109.18	119.89	157.94	131.42	275.7	203.86	94.04	192.31	161.01	200.52	218.84	253.44	171.61	96.18	0	106.2	155.73	77.34	64.02	78.18	58.8	59.22	63.25	64.39	68.96	67.01	105.67	73.25	93.75	88.47	51.6	72.31	0	0	0	0	0	0	51.63	0	0	0	0	50.25	52.46	53.5	52.1	0	52.15
Blastocladiomycota	99	117.48	184.73	167.56	260.88	181.56	98.78	205.2	153.52	193.07	207.03	237.04	207.28	85.21	0	87.17	127.28	82.2	0	83.55	0	59.43	0	72.31	74.08	60.82	102.21	93.74	138.75	110.31	0	99.52	0	0	0	0	0	0	0	0	0	0	0	0	53.6	49.7	52.77	0	54.84
Chytridiomycota	97.19	114.51	182.54	152.2	228.44	176.33	95.92	188.6	137.77	178.17	187.19	205.53	191.85	91.35	0	95.54	119.5	80.8	0	87.32	59.1	58.34	59.77	73.64	67.74	64	105.21	85.47	128.42	113.3	51.2	87.38	0	53.1	0	0	0	0	53.53	0	0	0	0	50.38	52.7	52.46	53.78	0	52.28
Mucoromycota	100.81	118.79	184.56	154.49	264.44	185.99	93.39	204.27	150.33	196.29	213.03	244.61	206.57	92.02	0	93.8	125.41	79.47	0	71.8	60.65	60.37	60.03	76.82	69.67	63.99	87.03	79.74	122.44	105.43	53.5	94.06	0	53.79	0	0	0	0	50.92	0	0	0	0	51.41	52.57	0	50.52	0	52.76
Zoopagomycota	95.86	113.83	166.98	137.78	218.27	159.14	93.17	191.16	140.66	166.46	192.53	201.16	184.61	93.86	0	92.02	122.31	0	0	85	0	59.09	57.2	69.54	70.52	61.27	73.25	89.97	136.78	110.73	0	88.95	0	0	0	0	0	0	51.6	0	0	0	0	50.93	53.08	0	50.69	0	53.38
	Counts
phylum	cluster_11	cluster_13	cluster_22	cluster_24	cluster_17	cluster_10	cluster_14	cluster_15	cluster_16	cluster_18	cluster_19	cluster_20	cluster_21	cluster_23	cluster_25	cluster_6	cluster_8	cluster_9	cluster_5	cluster_26	cluster_28	cluster_29	cluster_30	cluster_31	cluster_32	cluster_33	cluster_34	cluster_35	cluster_36	cluster_37	cluster_50	cluster_63	cluster_67	cluster_68	cluster_70	cluster_71	cluster_74	cluster_77	cluster_80	cluster_85	cluster_93	cluster_107	cluster_108	cluster_109	cluster_144	cluster_149	cluster_153	cluster_164	cluster_170
Ascomycota	979	989	994	990	994	991	969	994	991	993	994	994	994	950	0	986	994	26	4	974	149	356	406	924	963	854	948	930	961	975	6	883	0	4	0	0	0	0	1	0	0	0	0	123	919	0	296	0	922
Basidiomycota	387	387	387	382	387	386	369	387	387	387	387	387	387	362	0	385	386	73	12	382	6	51	263	335	368	364	364	377	382	381	1	365	0	0	0	0	0	0	3	0	0	0	0	2	362	2	318	0	346
Blastocladiomycota	4	4	4	4	4	4	4	4	4	4	4	4	4	4	0	4	4	3	0	4	0	1	0	4	4	3	4	4	4	4	0	4	0	0	0	0	0	0	0	0	0	0	0	0	3	1	2	0	4
Chytridiomycota	39	39	39	39	39	39	38	39	39	39	39	39	39	38	0	39	39	31	0	38	4	13	4	35	36	34	34	35	37	37	1	34	0	1	0	0	0	0	12	0	0	0	0	5	32	14	25	0	28
Mucoromycota	130	130	131	130	131	131	130	131	130	131	131	131	131	129	0	130	130	50	0	126	18	46	17	126	127	121	116	126	130	126	2	125	0	2	0	0	0	0	9	0	0	0	0	27	107	0	18	0	122
Zoopagomycota	14	14	14	14	14	14	14	14	14	14	14	14	14	13	0	14	14	0	0	14	0	5	1	14	13	11	5	13	14	14	0	14	0	0	0	0	0	0	1	0	0	0	0	2	12	0	5	0	13
	Percents
phylum	cluster_11	cluster_13	cluster_22	cluster_24	cluster_17	cluster_10	cluster_14	cluster_15	cluster_16	cluster_18	cluster_19	cluster_20	cluster_21	cluster_23	cluster_25	cluster_6	cluster_8	cluster_9	cluster_5	cluster_26	cluster_28	cluster_29	cluster_30	cluster_31	cluster_32	cluster_33	cluster_34	cluster_35	cluster_36	cluster_37	cluster_50	cluster_63	cluster_67	cluster_68	cluster_70	cluster_71	cluster_74	cluster_77	cluster_80	cluster_85	cluster_93	cluster_107	cluster_108	cluster_109	cluster_144	cluster_149	cluster_153	cluster_164	cluster_170
Ascomycota	96.36	97.34	97.83	97.44	97.83	97.54	95.37	97.83	97.54	97.74	97.83	97.83	97.83	93.5	0	97.05	97.83	2.56	0.39	95.87	14.67	35.04	39.96	90.94	94.78	84.06	93.31	91.54	94.59	95.96	0.59	86.91	0	0.39	0	0	0	0	0.1	0	0	0	0	12.11	90.45	0	29.13	0	90.75
Basidiomycota	100	100	100	98.71	100	99.74	95.35	100	100	100	100	100	100	93.54	0	99.48	99.74	18.86	3.1	98.71	1.55	13.18	67.96	86.56	95.09	94.06	94.06	97.42	98.71	98.45	0.26	94.32	0	0	0	0	0	0	0.78	0	0	0	0	0.52	93.54	0.52	82.17	0	89.41
Blastocladiomycota	100	100	100	100	100	100	100	100	100	100	100	100	100	100	0	100	100	75	0	100	0	25	0	100	100	75	100	100	100	100	0	100	0	0	0	0	0	0	0	0	0	0	0	0	75	25	50	0	100
Chytridiomycota	100	100	100	100	100	100	97.44	100	100	100	100	100	100	97.44	0	100	100	79.49	0	97.44	10.26	33.33	10.26	89.74	92.31	87.18	87.18	89.74	94.87	94.87	2.56	87.18	0	2.56	0	0	0	0	30.77	0	0	0	0	12.82	82.05	35.9	64.1	0	71.79
Mucoromycota	98.48	98.48	99.24	98.48	99.24	99.24	98.48	99.24	98.48	99.24	99.24	99.24	99.24	97.73	0	98.48	98.48	37.88	0	95.45	13.64	34.85	12.88	95.45	96.21	91.67	87.88	95.45	98.48	95.45	1.52	94.7	0	1.52	0	0	0	0	6.82	0	0	0	0	20.45	81.06	0	13.64	0	92.42
Zoopagomycota	100	100	100	100	100	100	100	100	100	100	100	100	100	92.86	0	100	100	0	0	100	0	35.71	7.14	100	92.86	78.57	35.71	92.86	100	100	0	100	0	0	0	0	0	0	7.14	0	0	0	0	14.29	85.71	0	35.71	0	92.86
	Total Scores
phylum	cluster_11	cluster_13	cluster_22	cluster_24	cluster_17	cluster_10	cluster_14	cluster_15	cluster_16	cluster_18	cluster_19	cluster_20	cluster_21	cluster_23	cluster_25	cluster_6	cluster_8	cluster_9	cluster_5	cluster_26	cluster_28	cluster_29	cluster_30	cluster_31	cluster_32	cluster_33	cluster_34	cluster_35	cluster_36	cluster_37	cluster_50	cluster_63	cluster_67	cluster_68	cluster_70	cluster_71	cluster_74	cluster_77	cluster_80	cluster_85	cluster_93	cluster_107	cluster_108	cluster_109	cluster_144	cluster_149	cluster_153	cluster_164	cluster_170
Homo sapiens	100	100	100	100	100	100	100	100	100	100	100	100	100	100	100	100	100	100	100	100	100	100	100	100	100	100	100	100	100	100	100	100	100	100	100	100	100	100	100	100	100	100	100	100	100	100	100	100	100
Blastocladiomycota	12	15	31	26	50	23	13	27	20	26	28	31	28	12	0	9	15	7	0	16	0	3	0	17	20	10	22	19	30	24	0	50	0	0	0	0	0	0	0	0	0	0	0	0	39	12	26	0	47
Mucoromycota	13	15	31	24	50	23	12	27	20	26	28	32	28	13	0	9	15	4	0	13	2	4	2	17	18	12	17	15	26	22	0	45	0	1	0	0	0	0	3	0	0	0	0	9	42	0	7	0	42
Chytridiomycota	12	15	31	24	43	22	12	25	18	24	25	27	26	12	0	9	14	8	0	17	1	4	1	15	17	12	20	15	27	24	1	38	0	1	0	0	0	0	13	0	0	0	0	6	42	19	33	0	32
Zoopagomycota	12	14	28	21	41	20	12	25	19	22	26	26	25	12	0	9	14	0	0	17	0	4	1	16	18	10	6	17	30	24	0	44	0	0	0	0	0	0	3	0	0	0	0	7	45	0	18	0	42
Basidiomycota	14	15	27	20	52	25	12	25	21	27	29	33	23	13	0	10	18	2	0	15	0	2	9	13	18	13	22	14	20	19	0	34	0	0	0	0	0	0	0	0	0	0	0	0	48	0	42	0	40
Ascomycota	12	14	27	20	39	19	11	23	18	23	23	27	23	12	0	9	16	0	0	14	2	4	5	16	17	11	18	14	23	20	0	42	0	0	0	0	0	0	0	0	0	0	0	6	48	0	14	0	43
[truncated: 201 more columns]

## Sheet: Protista
	HECT																		RBR
	Bit Scores
phylum	cluster_11	cluster_13	cluster_22	cluster_24	cluster_17	cluster_10	cluster_14	cluster_15	cluster_16	cluster_18	cluster_19	cluster_20	cluster_21	cluster_23	cluster_25	cluster_6	cluster_8	cluster_9	cluster_5	cluster_26	cluster_28	cluster_29	cluster_30	cluster_31	cluster_32	cluster_33	cluster_34	cluster_35	cluster_36	cluster_37	cluster_50	cluster_63	cluster_67	cluster_68	cluster_70	cluster_71	cluster_74	cluster_77	cluster_80	cluster_85	cluster_93	cluster_107	cluster_108	cluster_109	cluster_144	cluster_149	cluster_153	cluster_164	cluster_170
Apicomplexa	114.94	117.5	136.23	110.66	151.99	143.13	88.14	131.76	125.49	138.32	142.84	145.56	148.15	110.42	0	94.34	97.32	87	0	0	0	0	0	0	0	0	0	64.7	96.67	90.33	0	59.7	0	0	0	0	0	0	0	0	0	0	0	0	0	0	0	0	53.52
Ciliophora	131.28	131.87	146.56	126.97	181.53	138.99	87.15	148.79	123.61	136.22	171.97	177.6	152.59	113.51	0	89.83	111.64	109.45	0	64.63	59.84	60.26	68.76	77.65	72.69	70.55	63.31	74.96	82.67	76.31	54.38	72.11	0	52.45	0	0	0	0	0	0	0	0	0	0	52.02	0	50.63	0	52.33
Discosea	152.99	164.11	154.32	122.03	203.7	145.37	83.82	164.72	172.67	166.6	210.38	199.9	186.6	142.1	0	92.94	123.32	109.23	0	82.06	66.8	67.28	62.2	80.18	73.57	77	59.7	79.71	103.18	111.09	0	76.16	0	56.95	0	0	0	0	0	0	0	0	0	0	55.33	0	0	0	52.8
Euglenozoa	133.83	125.3	116.42	104.35	133.75	126.17	78.01	114.18	110.67	140.87	140.25	131.79	110.13	120.78	0	91.1	126.9	106.17	0	67.4	56.73	56.07	57.23	61.9	61.04	60.61	0	87.79	101.91	109.97	0	76.53	0	0	0	0	0	0	0	0	0	0	0	0	50.05	0	49.83	0	55.19
Evosea	143.49	148.62	156.18	141.44	193.23	141.07	93.59	170.57	145.11	150.08	184.35	190.55	167.41	121.69	0	101.3	140.44	127.23	0	69.89	65.89	67.2	64.11	84.32	74.86	68.75	64.91	84.65	109.99	99.02	55.22	72.85	0	58.24	0	0	53.75	0	0	0	0	0	0	0	52.09	0	52.29	0	52.73
Foraminifera	164.1	167.25	154.28	122.37	166.56	116.37	100.63	145.59	121.51	126.44	141.67	157.79	157.99	152.1	0	95.09	108.25	132.23	0	62	0	61.05	0	69.9	62.8	65.3	0	70.33	100.38	108.3	0	57	0	0	0	0	0	0	0	0	0	0	0	0	50.4	0	0	0	51.95
Fornicata	86.15	95.1	158.75	127	122.86	100.77	0	136.45	96.9	128.05	115.67	119.47	167.2	65.1	0	0	89.9	0	0	0	0	0	0	0	0	0	0	0	0	59.7	0	0	0	0	0	0	0	0	0	0	0	0	0	0	51.05	0	0	0	0
Haptophyta	126.47	131.31	137.99	130.84	142.25	155.89	79.81	175.43	106.29	191.33	140.93	141.02	150.83	125.66	0	97.89	129.91	114.1	0	80.47	0	60.23	56.6	78.5	73.74	64.54	0	84.34	134.79	113.64	0	76.54	0	0	0	53.9	0	0	0	0	0	0	0	0	50.84	0	52.2	0	53.23
Heterolobosea	124.45	140.64	147.83	126.35	194.52	143.3	95.87	162.28	153.68	170.4	198.84	202.25	168.85	123.73	0	107.9	142.24	112.45	0	64.44	75.37	63.91	62.4	68.71	66.02	62.66	57.27	75.91	104.53	95.19	0	70.21	0	0	0	55.3	0	0	0	0	0	0	0	0	53.35	0	54.1	0	51.08
Oomycota	144.26	145.27	121.2	102.64	192.95	142.22	95.55	130.93	145.16	136.11	168.5	175.7	133.61	126.78	0	86.24	99.95	122.21	0	72.43	58.53	62.81	59.73	72.26	68.13	66.93	59.35	75.53	93.22	85.39	55.12	85.9	0	0	0	0	0	0	0	0	0	0	0	49.69	51.82	0	50.48	0	51.67
Parabasalia	116.76	120.67	154.02	137.99	144.81	105.75	74.87	159.35	110.13	119.73	134.78	136.62	145.77	95.46	0	92.64	122.02	75.61	0	62.06	0	61.15	0	67.79	63.88	57.62	105	76.54	91.26	88.9	0	56.6	0	0	0	0	0	0	0	0	0	0	0	0	50.3	0	52	0	53.1
Perkinsozoa	78.67	104.75	143.92	129.5	171.54	137.97	92.47	145.66	121.53	142.98	152.51	189.19	158.54	84.52	0	89.69	106.71	0	0	59.83	0	59.64	0	71.69	59.7	66.59	0	66.98	110.21	86.66	0	60.99	0	0	0	0	0	0	0	0	0	0	0	0	53.85	0	50.73	0	50.7
Preaxostyla	113.03	121.11	112.91	111.45	148.58	120.26	97.27	120.74	115.27	120.63	132.51	143.21	122.39	99.7	0	87.63	97.42	94.69	0	67.74	63.2	61.13	55.8	69.77	64.69	60.85	74.89	86.04	117.67	110.36	0	70.45	0	0	0	0	0	0	0	0	0	0	0	53.1	53.48	0	51.8	0	52.22
Unclassified Protista	108.47	111.67	142.7	124.01	169.29	147.89	92.02	140.99	121.93	146.18	160.41	160.49	149.34	101.86	0	101.66	129.57	96.09	0	71.62	62.4	65.18	64.66	72.96	67.95	65.33	92.87	85.99	102.51	94.56	54.1	72	0	51.2	0	0	50.1	0	66.4	0	0	0	0	53.1	51.85	52.2	52.12	0	54.1
	Counts
phylum	cluster_11	cluster_13	cluster_22	cluster_24	cluster_17	cluster_10	cluster_14	cluster_15	cluster_16	cluster_18	cluster_19	cluster_20	cluster_21	cluster_23	cluster_25	cluster_6	cluster_8	cluster_9	cluster_5	cluster_26	cluster_28	cluster_29	cluster_30	cluster_31	cluster_32	cluster_33	cluster_34	cluster_35	cluster_36	cluster_37	cluster_50	cluster_63	cluster_67	cluster_68	cluster_70	cluster_71	cluster_74	cluster_77	cluster_80	cluster_85	cluster_93	cluster_107	cluster_108	cluster_109	cluster_144	cluster_149	cluster_153	cluster_164	cluster_170
Apicomplexa	6	6	5	5	6	6	6	6	5	6	6	6	6	6	0	5	6	6	0	0	0	0	0	0	0	0	0	6	6	6	0	2	0	0	0	0	0	0	0	0	0	0	0	0	0	0	0	0	6
Ciliophora	12	12	12	12	12	12	12	12	12	12	12	12	12	12	0	12	12	12	0	11	10	12	11	12	12	12	11	12	12	12	5	12	0	4	0	0	0	0	0	0	0	0	0	0	9	0	11	0	12
Discosea	1	1	1	1	1	1	1	1	1	1	1	1	1	1	0	1	1	1	0	1	1	1	1	1	1	1	1	1	1	1	0	1	0	1	0	0	0	0	0	0	0	0	0	0	1	0	0	0	1
Euglenozoa	13	13	13	12	13	12	7	12	12	13	13	13	13	13	0	13	13	13	0	1	5	3	1	10	10	11	0	11	13	13	0	3	0	0	0	0	0	0	0	0	0	0	0	0	2	0	2	0	10
Evosea	10	10	10	10	10	10	9	10	10	10	10	10	10	10	0	10	10	9	0	10	9	10	8	10	10	10	10	10	10	10	5	10	0	6	0	0	2	0	0	0	0	0	0	0	10	0	8	0	10
Foraminifera	1	1	1	1	1	1	1	1	1	1	1	1	1	1	0	1	1	1	0	1	0	1	0	1	1	1	0	1	1	1	0	1	0	0	0	0	0	0	0	0	0	0	0	0	1	0	0	0	1
Fornicata	2	2	2	2	2	2	0	2	2	2	2	2	2	1	0	0	2	0	0	0	0	0	0	0	0	0	0	0	0	1	0	0	0	0	0	0	0	0	0	0	0	0	0	0	1	0	0	0	0
Haptophyta	3	3	3	3	3	3	3	3	3	3	3	3	3	3	0	3	3	2	0	3	0	3	1	3	3	3	0	3	3	3	0	3	0	0	0	1	0	0	0	0	0	0	0	0	3	0	2	0	3
Heterolobosea	3	3	3	3	3	3	3	3	3	3	3	3	3	3	0	3	3	3	0	3	2	3	1	3	3	3	3	3	3	3	0	3	0	0	0	2	0	0	0	0	0	0	0	0	3	0	3	0	3
Oomycota	45	45	45	45	45	45	45	45	45	45	45	45	45	45	0	45	45	45	0	37	3	39	34	44	44	44	2	44	44	44	10	37	0	0	0	0	0	0	0	0	0	0	0	14	37	0	23	0	36
Parabasalia	3	3	3	3	3	3	3	3	3	3	3	3	3	3	0	3	3	3	0	3	0	3	0	3	3	3	3	3	3	3	0	2	0	0	0	0	0	0	0	0	0	0	0	0	2	0	1	0	3
Perkinsozoa	3	3	3	3	3	3	3	3	3	3	3	3	3	3	0	3	3	0	0	3	0	3	0	3	1	3	0	3	3	3	0	3	0	0	0	0	0	0	0	0	0	0	0	0	3	0	3	0	1
Preaxostyla	4	4	4	4	4	4	4	4	4	4	4	4	4	4	0	4	4	4	0	4	1	4	1	4	4	4	4	4	4	4	0	4	0	0	0	0	0	0	0	0	0	0	0	1	4	0	2	0	4
Unclassified Protista	22	22	22	22	22	22	22	22	22	22	22	22	22	22	0	22	22	18	0	20	4	14	13	18	20	22	17	20	21	21	3	21	0	1	0	0	1	0	2	0	0	0	0	1	17	2	12	0	20
	Percents
phylum	cluster_11	cluster_13	cluster_22	cluster_24	cluster_17	cluster_10	cluster_14	cluster_15	cluster_16	cluster_18	cluster_19	cluster_20	cluster_21	cluster_23	cluster_25	cluster_6	cluster_8	cluster_9	cluster_5	cluster_26	cluster_28	cluster_29	cluster_30	cluster_31	cluster_32	cluster_33	cluster_34	cluster_35	cluster_36	cluster_37	cluster_50	cluster_63	cluster_67	cluster_68	cluster_70	cluster_71	cluster_74	cluster_77	cluster_80	cluster_85	cluster_93	cluster_107	cluster_108	cluster_109	cluster_144	cluster_149	cluster_153	cluster_164	cluster_170
Apicomplexa	100	100	83.33	83.33	100	100	100	100	83.33	100	100	100	100	100	0	83.33	100	100	0	0	0	0	0	0	0	0	0	100	100	100	0	33.33	0	0	0	0	0	0	0	0	0	0	0	0	0	0	0	0	100
Ciliophora	100	100	100	100	100	100	100	100	100	100	100	100	100	100	0	100	100	100	0	91.67	83.33	100	91.67	100	100	100	91.67	100	100	100	41.67	100	0	33.33	0	0	0	0	0	0	0	0	0	0	75	0	91.67	0	100
Discosea	100	100	100	100	100	100	100	100	100	100	100	100	100	100	0	100	100	100	0	100	100	100	100	100	100	100	100	100	100	100	0	100	0	100	0	0	0	0	0	0	0	0	0	0	100	0	0	0	100
Euglenozoa	100	100	100	92.31	100	92.31	53.85	92.31	92.31	100	100	100	100	100	0	100	100	100	0	7.69	38.46	23.08	7.69	76.92	76.92	84.62	0	84.62	100	100	0	23.08	0	0	0	0	0	0	0	0	0	0	0	0	15.38	0	15.38	0	76.92
Evosea	90.91	90.91	90.91	90.91	90.91	90.91	81.82	90.91	90.91	90.91	90.91	90.91	90.91	90.91	0	90.91	90.91	81.82	0	90.91	81.82	90.91	72.73	90.91	90.91	90.91	90.91	90.91	90.91	90.91	45.45	90.91	0	54.55	0	0	18.18	0	0	0	0	0	0	0	90.91	0	72.73	0	90.91
Foraminifera	100	100	100	100	100	100	100	100	100	100	100	100	100	100	0	100	100	100	0	100	0	100	0	100	100	100	0	100	100	100	0	100	0	0	0	0	0	0	0	0	0	0	0	0	100	0	0	0	100
Fornicata	100	100	100	100	100	100	0	100	100	100	100	100	100	50	0	0	100	0	0	0	0	0	0	0	0	0	0	0	0	50	0	0	0	0	0	0	0	0	0	0	0	0	0	0	50	0	0	0	0
Haptophyta	100	100	100	100	100	100	100	100	100	100	100	100	100	100	0	100	100	66.67	0	100	0	100	33.33	100	100	100	0	100	100	100	0	100	0	0	0	33.33	0	0	0	0	0	0	0	0	100	0	66.67	0	100
Heterolobosea	100	100	100	100	100	100	100	100	100	100	100	100	100	100	0	100	100	100	0	100	66.67	100	33.33	100	100	100	100	100	100	100	0	100	0	0	0	66.67	0	0	0	0	0	0	0	0	100	0	100	0	100
Oomycota	97.83	97.83	97.83	97.83	97.83	97.83	97.83	97.83	97.83	97.83	97.83	97.83	97.83	97.83	0	97.83	97.83	97.83	0	80.43	6.52	84.78	73.91	95.65	95.65	95.65	4.35	95.65	95.65	95.65	21.74	80.43	0	0	0	0	0	0	0	0	0	0	0	30.43	80.43	0	50	0	78.26
Parabasalia	100	100	100	100	100	100	100	100	100	100	100	100	100	100	0	100	100	100	0	100	0	100	0	100	100	100	100	100	100	100	0	66.67	0	0	0	0	0	0	0	0	0	0	0	0	66.67	0	33.33	0	100
Perkinsozoa	100	100	100	100	100	100	100	100	100	100	100	100	100	100	0	100	100	0	0	100	0	100	0	100	33.33	100	0	100	100	100	0	100	0	0	0	0	0	0	0	0	0	0	0	0	100	0	100	0	33.33
Preaxostyla	100	100	100	100	100	100	100	100	100	100	100	100	100	100	0	100	100	100	0	100	25	100	25	100	100	100	100	100	100	100	0	100	0	0	0	0	0	0	0	0	0	0	0	25	100	0	50	0	100
Unclassified Protista	95.65	95.65	95.65	95.65	95.65	95.65	95.65	95.65	95.65	95.65	95.65	95.65	95.65	95.65	0	95.65	95.65	78.26	0	86.96	17.39	60.87	56.52	78.26	86.96	95.65	73.91	86.96	91.3	91.3	13.04	91.3	0	4.35	0	0	4.35	0	8.7	0	0	0	0	4.35	73.91	8.7	52.17	0	86.96
	Total Scores
phylum	cluster_11	cluster_13	cluster_22	cluster_24	cluster_17	cluster_10	cluster_14	cluster_15	cluster_16	cluster_18	cluster_19	cluster_20	cluster_21	cluster_23	cluster_25	cluster_6	cluster_8	cluster_9	cluster_5	cluster_26	cluster_28	cluster_29	cluster_30	cluster_31	cluster_32	cluster_33	cluster_34	cluster_35	cluster_36	cluster_37	cluster_50	cluster_63	cluster_67	cluster_68	cluster_70	cluster_71	cluster_74	cluster_77	cluster_80	cluster_85	cluster_93	cluster_107	cluster_108	cluster_109	cluster_144	cluster_149	cluster_153	cluster_164	cluster_170
Homo sapiens	100	100	100	100	100	100	100	100	100	100	100	100	100	100	100	100	100	100	100	100	100	100	100	100	100	100	100	100	100	100	100	100	100	100	100	100	100	100	100	100	100	100	100	100	100	100	100	100	100
Heterolobosea	16	18	25	20	37	18	12	21	20	23	27	26	23	17	0	11	17	13	0	13	10	13	4	16	18	13	12	15	23	21	0	35	0	0	0	27	0	0	0	0	0	0	0	0	52	0	53	0	44
Evosea	16	17	24	20	33	16	10	21	18	18	23	23	21	15	0	9	15	12	0	12	11	12	10	18	18	13	13	15	22	20	13	33	0	21	0	0	7	0	0	0	0	0	0	0	46	0	37	0	41
Oomycota	18	18	20	16	36	17	12	17	19	18	22	22	18	17	0	8	12	14	0	11	1	11	9	16	18	14	1	14	19	18	6	35	0	0	0	0	0	0	0	0	0	0	0	14	41	0	25	0	35
Discosea	19	21	26	19	39	18	11	22	23	22	28	26	25	20	0	9	15	13	0	16	13	14	13	18	20	16	13	16	22	25	0	38	0	38	0	0	0	0	0	0	0	0	0	0	54	0	0	0	45
Ciliophora	17	17	25	20	34	17	11	20	16	18	23	23	21	16	0	9	13	13	0	12	10	12	13	18	20	15	13	15	18	17	12	36	0	12	0	0	0	0	0	0	0	0	0	0	38	0	45	0	45
Unclassified Protista	13	14	23	19	31	18	11	18	16	19	21	20	20	14	0	10	15	9	0	12	2	8	8	13	16	13	15	15	20	19	4	33	0	1	0	0	2	0	4	0	0	0	0	2	38	5	26	0	40
Haptophyta	16	17	23	20	27	19	10	23	14	26	19	18	21	18	0	10	15	9	0	16	0	12	4	18	20	14	0	17	29	25	0	38	0	0	0	13	0	0	0	0	0	0	0	0	50	0	34	0	45
Perkinsozoa	10	13	24	20	33	17	12	19	16	19	21	25	22	12	0	9	13	0	0	12	0	12	0	16	5	14	0	13	24	19	0	30	0	0	0	0	0	0	0	0	0	0	0	0	53	0	49	0	14
Foraminifera	21	21	26	19	32	15	13	19	16	17	19	21	22	21	0	9	13	16	0	12	0	12	0	16	17	14	0	14	22	24	0	28	0	0	0	0	0	0	0	0	0	0	0	0	49	0	0	0	44
Preaxostyla	14	15	19	17	28	15	13	16	15	16	18	19	17	14	0	9	12	11	0	13	3	12	3	16	18	13	16	17	26	24	0	35	0	0	0	0	0	0	0	0	0	0	0	12	52	0	25	0	45
Apicomplexa	15	15	19	14	29	18	11	17	14	19	19	19	20	15	0	8	12	10	0	0	0	0	0	0	0	0	0	13	21	20	0	10	0	0	0	0	0	0	0	0	0	0	0	0	0	0	0	0	46
Euglenozoa	17	16	20	15	25	15	5	14	14	19	19	17	15	17	0	9	15	13	0	1	4	3	1	11	13	11	0	15	22	24	0	9	0	0	0	0	0	0	0	0	0	0	0	0	8	0	7	0	36
Parabasalia	15	15	26	22	27	13	10	21	15	16	18	18	20	13	0	9	14	9	0	12	0	12	0	16	17	12	23	15	20	20	0	19	0	0	0	0	0	0	0	0	0	0	0	0	33	0	17	0	45
Fornicata	11	12	27	20	23	13	0	18	13	17	16	16	23	5	0	0	11	0	0	0	0	0	0	0	0	0	0	0	0	7	0	0	0	0	0	0	0	0	0	0	0	0	0	0	25	0	0	0	0
[truncated: 201 more columns]

## Sheet: Ochrophyta
	HECT																		RBR
	Bit Scores
phylum	cluster_11	cluster_13	cluster_22	cluster_24	cluster_17	cluster_10	cluster_14	cluster_15	cluster_16	cluster_18	cluster_19	cluster_20	cluster_21	cluster_23	cluster_25	cluster_6	cluster_8	cluster_9	cluster_5	cluster_26	cluster_28	cluster_29	cluster_30	cluster_31	cluster_32	cluster_33	cluster_34	cluster_35	cluster_36	cluster_37	cluster_50	cluster_63	cluster_67	cluster_68	cluster_70	cluster_71	cluster_74	cluster_77	cluster_80	cluster_85	cluster_93	cluster_107	cluster_108	cluster_109	cluster_144	cluster_149	cluster_153	cluster_164	cluster_170
Bacillariophyta	118.75	118	144.3	112.89	220.21	177.09	88.98	148.58	156.1	170.14	191.58	211.17	159.39	91.11	0	78.6	98.27	72.99	0	63.91	61.6	61.59	66.42	70.13	67.04	63.14	110.33	82.15	112.22	103.82	53.9	73.6	0	0	0	51.6	0	0	0	0	0	0	0	0	55.56	0	51.3	0	53.02
Unclassified Ochrophyta	131.35	123.48	119.11	99.62	169.92	154.36	88.97	122.33	127.11	148.66	152.68	162.66	127.05	107.65	0	82.82	93.74	106.33	0	67.26	58.5	61.48	58.53	69.86	66.73	68.88	109.1	76.6	105.65	95.08	0	83.68	0	0	0	51.47	0	0	0	0	0	0	0	0	54.33	0	50.53	0	52.92
	Counts
phylum	cluster_11	cluster_13	cluster_22	cluster_24	cluster_17	cluster_10	cluster_14	cluster_15	cluster_16	cluster_18	cluster_19	cluster_20	cluster_21	cluster_23	cluster_25	cluster_6	cluster_8	cluster_9	cluster_5	cluster_26	cluster_28	cluster_29	cluster_30	cluster_31	cluster_32	cluster_33	cluster_34	cluster_35	cluster_36	cluster_37	cluster_50	cluster_63	cluster_67	cluster_68	cluster_70	cluster_71	cluster_74	cluster_77	cluster_80	cluster_85	cluster_93	cluster_107	cluster_108	cluster_109	cluster_144	cluster_149	cluster_153	cluster_164	cluster_170
Bacillariophyta	13	13	13	13	13	13	13	13	13	13	13	13	13	13	0	13	13	10	0	13	1	7	3	13	13	10	13	13	13	13	1	13	0	0	0	1	0	0	0	0	0	0	0	0	13	0	4	0	11
Unclassified Ochrophyta	17	17	17	17	17	17	17	17	17	17	17	17	17	17	0	17	17	17	0	17	1	14	4	17	17	17	13	17	17	17	0	15	0	0	0	3	0	0	0	0	0	0	0	0	16	0	5	0	15
	Percents
phylum	cluster_11	cluster_13	cluster_22	cluster_24	cluster_17	cluster_10	cluster_14	cluster_15	cluster_16	cluster_18	cluster_19	cluster_20	cluster_21	cluster_23	cluster_25	cluster_6	cluster_8	cluster_9	cluster_5	cluster_26	cluster_28	cluster_29	cluster_30	cluster_31	cluster_32	cluster_33	cluster_34	cluster_35	cluster_36	cluster_37	cluster_50	cluster_63	cluster_67	cluster_68	cluster_70	cluster_71	cluster_74	cluster_77	cluster_80	cluster_85	cluster_93	cluster_107	cluster_108	cluster_109	cluster_144	cluster_149	cluster_153	cluster_164	cluster_170
Bacillariophyta	100	100	100	100	100	100	100	100	100	100	100	100	100	100	0	100	100	76.92	0	100	7.69	53.85	23.08	100	100	76.92	100	100	100	100	7.69	100	0	0	0	7.69	0	0	0	0	0	0	0	0	100	0	30.77	0	84.62
Unclassified Ochrophyta	100	100	100	100	100	100	100	100	100	100	100	100	100	100	0	100	100	100	0	100	5.88	82.35	23.53	100	100	100	76.47	100	100	100	0	88.24	0	0	0	17.65	0	0	0	0	0	0	0	0	94.12	0	29.41	0	88.24
	Total Scores
phylum	cluster_11	cluster_13	cluster_22	cluster_24	cluster_17	cluster_10	cluster_14	cluster_15	cluster_16	cluster_18	cluster_19	cluster_20	cluster_21	cluster_23	cluster_25	cluster_6	cluster_8	cluster_9	cluster_5	cluster_26	cluster_28	cluster_29	cluster_30	cluster_31	cluster_32	cluster_33	cluster_34	cluster_35	cluster_36	cluster_37	cluster_50	cluster_63	cluster_67	cluster_68	cluster_70	cluster_71	cluster_74	cluster_77	cluster_80	cluster_85	cluster_93	cluster_107	cluster_108	cluster_109	cluster_144	cluster_149	cluster_153	cluster_164	cluster_170
Homo sapiens	100	100	100	100	100	100	100	100	100	100	100	100	100	100	100	100	100	100	100	100	100	100	100	100	100	100	100	100	100	100	100	100	100	100	100	100	100	100	100	100	100	100	100	100	100	100	100	100	100
Unclassified Ochrophyta	17	16	20	16	32	19	12	16	17	20	21	21	17	15	0	8	11	13	0	13	1	10	3	16	18	15	18	15	23	21	0	37	0	0	0	7	0	0	0	0	0	0	0	0	50	0	14	0	40
Bacillariophyta	15	15	25	18	42	22	12	20	21	23	26	27	22	13	0	8	12	7	0	12	1	7	3	16	18	10	24	16	24	23	2	37	0	0	0	3	0	0	0	0	0	0	0	0	54	0	15	0	38
[truncated: 201 more columns]

## Sheet: Rhodophyta
	HECT																		RBR
	Bit Scores
phylum	cluster_11	cluster_13	cluster_22	cluster_24	cluster_17	cluster_10	cluster_14	cluster_15	cluster_16	cluster_18	cluster_19	cluster_20	cluster_21	cluster_23	cluster_25	cluster_6	cluster_8	cluster_9	cluster_5	cluster_26	cluster_28	cluster_29	cluster_30	cluster_31	cluster_32	cluster_33	cluster_34	cluster_35	cluster_36	cluster_37	cluster_50	cluster_63	cluster_67	cluster_68	cluster_70	cluster_71	cluster_74	cluster_77	cluster_80	cluster_85	cluster_93	cluster_107	cluster_108	cluster_109	cluster_144	cluster_149	cluster_153	cluster_164	cluster_170
Rhodophyta	103.89	98.96	183.89	151.17	204.2	185.08	105.46	150.65	153.36	224.21	213.78	220.5	172.99	80.52	0	110.5	131.55	0	0	0	0	0	0	57.8	0	62.4	0	0	0	0	0	0	0	0	0	0	0	0	0	0	0	0	0	0	0	0	50.8	0	0
	Counts
phylum	cluster_11	cluster_13	cluster_22	cluster_24	cluster_17	cluster_10	cluster_14	cluster_15	cluster_16	cluster_18	cluster_19	cluster_20	cluster_21	cluster_23	cluster_25	cluster_6	cluster_8	cluster_9	cluster_5	cluster_26	cluster_28	cluster_29	cluster_30	cluster_31	cluster_32	cluster_33	cluster_34	cluster_35	cluster_36	cluster_37	cluster_50	cluster_63	cluster_67	cluster_68	cluster_70	cluster_71	cluster_74	cluster_77	cluster_80	cluster_85	cluster_93	cluster_107	cluster_108	cluster_109	cluster_144	cluster_149	cluster_153	cluster_164	cluster_170
Rhodophyta	4	4	4	4	4	4	4	4	4	4	4	4	4	3	0	2	4	0	0	0	0	0	0	1	0	1	0	0	0	0	0	0	0	0	0	0	0	0	0	0	0	0	0	0	0	0	1	0	0
	Percents
phylum	cluster_11	cluster_13	cluster_22	cluster_24	cluster_17	cluster_10	cluster_14	cluster_15	cluster_16	cluster_18	cluster_19	cluster_20	cluster_21	cluster_23	cluster_25	cluster_6	cluster_8	cluster_9	cluster_5	cluster_26	cluster_28	cluster_29	cluster_30	cluster_31	cluster_32	cluster_33	cluster_34	cluster_35	cluster_36	cluster_37	cluster_50	cluster_63	cluster_67	cluster_68	cluster_70	cluster_71	cluster_74	cluster_77	cluster_80	cluster_85	cluster_93	cluster_107	cluster_108	cluster_109	cluster_144	cluster_149	cluster_153	cluster_164	cluster_170
Rhodophyta	100	100	100	100	100	100	100	100	100	100	100	100	100	75	0	50	100	0	0	0	0	0	0	25	0	25	0	0	0	0	0	0	0	0	0	0	0	0	0	0	0	0	0	0	0	0	25	0	0
	Total Scores
phylum	cluster_11	cluster_13	cluster_22	cluster_24	cluster_17	cluster_10	cluster_14	cluster_15	cluster_16	cluster_18	cluster_19	cluster_20	cluster_21	cluster_23	cluster_25	cluster_6	cluster_8	cluster_9	cluster_5	cluster_26	cluster_28	cluster_29	cluster_30	cluster_31	cluster_32	cluster_33	cluster_34	cluster_35	cluster_36	cluster_37	cluster_50	cluster_63	cluster_67	cluster_68	cluster_70	cluster_71	cluster_74	cluster_77	cluster_80	cluster_85	cluster_93	cluster_107	cluster_108	cluster_109	cluster_144	cluster_149	cluster_153	cluster_164	cluster_170
Homo sapiens	100	100	100	100	100	100	100	100	100	100	100	100	100	100	100	100	100	100	100	100	100	100	100	100	100	100	100	100	100	100	100	100	100	100	100	100	100	100	100	100	100	100	100	100	100	100	100	100	100
Rhodophyta	13	13	31	24	39	23	14	20	20	30	29	29	24	8	0	5	16	0	0	0	0	0	0	3	0	3	0	0	0	0	0	0	0	0	0	0	0	0	0	0	0	0	0	0	0	0	12	0	0
[truncated: 201 more columns]

## Sheet: Viridiplantae
	HECT																		RBR
	Bit Scores
phylum	cluster_11	cluster_13	cluster_22	cluster_24	cluster_17	cluster_10	cluster_14	cluster_15	cluster_16	cluster_18	cluster_19	cluster_20	cluster_21	cluster_23	cluster_25	cluster_6	cluster_8	cluster_9	cluster_5	cluster_26	cluster_28	cluster_29	cluster_30	cluster_31	cluster_32	cluster_33	cluster_34	cluster_35	cluster_36	cluster_37	cluster_50	cluster_63	cluster_67	cluster_68	cluster_70	cluster_71	cluster_74	cluster_77	cluster_80	cluster_85	cluster_93	cluster_107	cluster_108	cluster_109	cluster_144	cluster_149	cluster_153	cluster_164	cluster_170
Chlorophyta	101.51	110.74	156.94	135.46	156.23	166.29	86.65	165.7	123.74	175.16	158.06	168.39	178.76	93.04	0	97.4	123.86	80.47	0	76.47	61.14	62.03	63.96	69.4	67.12	68.62	64.91	83.45	100.68	101.21	52.8	73.31	0	0	0	0	0	0	54.5	0	0	0	0	0	51.83	50.92	52.1	0	54.69
Streptophyta	107.08	104.11	137.54	124.79	208.12	205.35	105.31	141.68	142.08	214.89	198.88	223.75	157.08	93.89	90.65	116.26	193.72	73.08	0	73.13	61.34	61.54	59.73	66.89	68.36	67.17	64.28	80.66	105.09	101.43	52.63	78.94	0	52.2	0	51.54	0	0	53.68	0	0	0	0	49.3	51.46	0	51	0	51.56
	Counts
phylum	cluster_11	cluster_13	cluster_22	cluster_24	cluster_17	cluster_10	cluster_14	cluster_15	cluster_16	cluster_18	cluster_19	cluster_20	cluster_21	cluster_23	cluster_25	cluster_6	cluster_8	cluster_9	cluster_5	cluster_26	cluster_28	cluster_29	cluster_30	cluster_31	cluster_32	cluster_33	cluster_34	cluster_35	cluster_36	cluster_37	cluster_50	cluster_63	cluster_67	cluster_68	cluster_70	cluster_71	cluster_74	cluster_77	cluster_80	cluster_85	cluster_93	cluster_107	cluster_108	cluster_109	cluster_144	cluster_149	cluster_153	cluster_164	cluster_170
Chlorophyta	30	30	30	30	30	30	29	30	30	30	30	30	30	30	0	30	30	20	0	29	8	28	18	29	30	30	19	30	30	30	1	30	0	0	0	0	0	0	4	0	0	0	0	0	27	3	14	0	30
Streptophyta	382	383	382	381	383	382	379	382	383	381	383	383	383	381	1	382	382	140	0	381	224	381	329	380	383	383	367	383	383	383	10	381	0	2	0	7	0	0	50	0	0	0	0	2	156	0	152	0	262
	Percents
phylum	cluster_11	cluster_13	cluster_22	cluster_24	cluster_17	cluster_10	cluster_14	cluster_15	cluster_16	cluster_18	cluster_19	cluster_20	cluster_21	cluster_23	cluster_25	cluster_6	cluster_8	cluster_9	cluster_5	cluster_26	cluster_28	cluster_29	cluster_30	cluster_31	cluster_32	cluster_33	cluster_34	cluster_35	cluster_36	cluster_37	cluster_50	cluster_63	cluster_67	cluster_68	cluster_70	cluster_71	cluster_74	cluster_77	cluster_80	cluster_85	cluster_93	cluster_107	cluster_108	cluster_109	cluster_144	cluster_149	cluster_153	cluster_164	cluster_170
Chlorophyta	96.77	96.77	96.77	96.77	96.77	96.77	93.55	96.77	96.77	96.77	96.77	96.77	96.77	96.77	0	96.77	96.77	64.52	0	93.55	25.81	90.32	58.06	93.55	96.77	96.77	61.29	96.77	96.77	96.77	3.23	96.77	0	0	0	0	0	0	12.9	0	0	0	0	0	87.1	9.68	45.16	0	96.77
Streptophyta	94.79	95.04	94.79	94.54	95.04	94.79	94.04	94.79	95.04	94.54	95.04	95.04	95.04	94.54	0.25	94.79	94.79	34.74	0	94.54	55.58	94.54	81.64	94.29	95.04	95.04	91.07	95.04	95.04	95.04	2.48	94.54	0	0.5	0	1.74	0	0	12.41	0	0	0	0	0.5	38.71	0	37.72	0	65.01
	Total Scores
phylum	cluster_11	cluster_13	cluster_22	cluster_24	cluster_17	cluster_10	cluster_14	cluster_15	cluster_16	cluster_18	cluster_19	cluster_20	cluster_21	cluster_23	cluster_25	cluster_6	cluster_8	cluster_9	cluster_5	cluster_26	cluster_28	cluster_29	cluster_30	cluster_31	cluster_32	cluster_33	cluster_34	cluster_35	cluster_36	cluster_37	cluster_50	cluster_63	cluster_67	cluster_68	cluster_70	cluster_71	cluster_74	cluster_77	cluster_80	cluster_85	cluster_93	cluster_107	cluster_108	cluster_109	cluster_144	cluster_149	cluster_153	cluster_164	cluster_170
Homo sapiens	100	100	100	100	100	100	100	100	100	100	100	100	100	100	100	100	100	100	100	100	100	100	100	100	100	100	100	100	100	100	100	100	100	100	100	100	100	100	100	100	100	100	100	100	100	100	100	100	100
Streptophyta	13	13	22	18	38	24	13	18	18	27	25	28	20	12	0	11	22	3	0	14	7	12	10	14	18	14	13	15	22	21	1	37	0	0	0	1	0	0	5	0	0	0	0	0	20	0	19	0	29
Chlorophyta	12	14	26	20	29	20	10	21	16	23	21	21	24	13	0	9	14	6	0	14	3	11	8	15	18	14	9	16	21	22	1	35	0	0	0	0	0	0	5	0	0	0	0	0	44	5	23	0	45
[truncated: 201 more columns]

## Sheet: Bamfordvirae
	HECT																		RBR
	Bit Scores
phylum	cluster_11	cluster_13	cluster_22	cluster_24	cluster_17	cluster_10	cluster_14	cluster_15	cluster_16	cluster_18	cluster_19	cluster_20	cluster_21	cluster_23	cluster_25	cluster_6	cluster_8	cluster_9	cluster_5	cluster_26	cluster_28	cluster_29	cluster_30	cluster_31	cluster_32	cluster_33	cluster_34	cluster_35	cluster_36	cluster_37	cluster_50	cluster_63	cluster_67	cluster_68	cluster_70	cluster_71	cluster_74	cluster_77	cluster_80	cluster_85	cluster_93	cluster_107	cluster_108	cluster_109	cluster_144	cluster_149	cluster_153	cluster_164	cluster_170
Nucleocytoviricota	0	0	0	0	0	0	0	0	0	0	0	0	0	0	0	0	0	0	0	0	0	0	0	0	0	0	0	0	0	55.55	0	0	0	0	0	0	0	0	0	0	0	0	0	0	0	0	0	0	0
	Counts
phylum	cluster_11	cluster_13	cluster_22	cluster_24	cluster_17	cluster_10	cluster_14	cluster_15	cluster_16	cluster_18	cluster_19	cluster_20	cluster_21	cluster_23	cluster_25	cluster_6	cluster_8	cluster_9	cluster_5	cluster_26	cluster_28	cluster_29	cluster_30	cluster_31	cluster_32	cluster_33	cluster_34	cluster_35	cluster_36	cluster_37	cluster_50	cluster_63	cluster_67	cluster_68	cluster_70	cluster_71	cluster_74	cluster_77	cluster_80	cluster_85	cluster_93	cluster_107	cluster_108	cluster_109	cluster_144	cluster_149	cluster_153	cluster_164	cluster_170
Nucleocytoviricota	0	0	0	0	0	0	0	0	0	0	0	0	0	0	0	0	0	0	0	0	0	0	0	0	0	0	0	0	0	5	0	0	0	0	0	0	0	0	0	0	0	0	0	0	0	0	0	0	0
	Percents
phylum	cluster_11	cluster_13	cluster_22	cluster_24	cluster_17	cluster_10	cluster_14	cluster_15	cluster_16	cluster_18	cluster_19	cluster_20	cluster_21	cluster_23	cluster_25	cluster_6	cluster_8	cluster_9	cluster_5	cluster_26	cluster_28	cluster_29	cluster_30	cluster_31	cluster_32	cluster_33	cluster_34	cluster_35	cluster_36	cluster_37	cluster_50	cluster_63	cluster_67	cluster_68	cluster_70	cluster_71	cluster_74	cluster_77	cluster_80	cluster_85	cluster_93	cluster_107	cluster_108	cluster_109	cluster_144	cluster_149	cluster_153	cluster_164	cluster_170
Nucleocytoviricota	0	0	0	0	0	0	0	0	0	0	0	0	0	0	0	0	0	0	0	0	0	0	0	0	0	0	0	0	0	1.74	0	0	0	0	0	0	0	0	0	0	0	0	0	0	0	0	0	0	0
	Total Scores
phylum	cluster_11	cluster_13	cluster_22	cluster_24	cluster_17	cluster_10	cluster_14	cluster_15	cluster_16	cluster_18	cluster_19	cluster_20	cluster_21	cluster_23	cluster_25	cluster_6	cluster_8	cluster_9	cluster_5	cluster_26	cluster_28	cluster_29	cluster_30	cluster_31	cluster_32	cluster_33	cluster_34	cluster_35	cluster_36	cluster_37	cluster_50	cluster_63	cluster_67	cluster_68	cluster_70	cluster_71	cluster_74	cluster_77	cluster_80	cluster_85	cluster_93	cluster_107	cluster_108	cluster_109	cluster_144	cluster_149	cluster_153	cluster_164	cluster_170
Homo sapiens	100	100	100	100	100	100	100	100	100	100	100	100	100	100	100	100	100	100	100	100	100	100	100	100	100	100	100	100	100	100	100	100	100	100	100	100	100	100	100	100	100	100	100	100	100	100	100	100	100
Nucleocytoviricota	0	0	0	0	0	0	0	0	0	0	0	0	0	0	0	0	0	0	0	0	0	0	0	0	0	0	0	0	0	0	0	0	0	0	0	0	0	0	0	0	0	0	0	0	0	0	0	0	0
[truncated: 201 more columns]

[truncated: 2 more sheets: Heunggongvirae, Unclassified Viruses]
