# Supplementary material for: Tracking of Ubiquitin Signaling through 3.5 Billion Years of Combinatorial Conjugation
Source: Int J Mol Sci. 2024 Aug 8;25(16):8671. doi: 10.3390/ijms25168671 (PMC11354881; doi:10.3390/ijms25168671)
Supplement: Supplementary file 1 [file ijms-25-08671-s001.zip › Supplement_Tables/Table_S6_2_E3_adaptors_all_tables.xlsx]

## Sheet: All kingdoms
		adaptor proteins																									cullin
		Bit Scores
superkingdom	kingdom	cluster_56	cluster_115	cluster_121	cluster_140	cluster_142	cluster_148	cluster_150	cluster_152	cluster_154	cluster_157	cluster_160	cluster_166	cluster_174	cluster_177	cluster_179	cluster_181	cluster_194	cluster_258	cluster_285	cluster_292	cluster_305	cluster_319	cluster_347	cluster_351	cluster_356	cluster_0	cluster_1	cluster_2	cluster_3	cluster_4	cluster_12	cluster_72	cluster_75
Bacteria	Bacteria	0	0	0	0	0	48.15	48.9	0	0	52	0	0	48.59	0	0	0	0	0	0	0	0	0	0	0	0	0	0	0	0	0	0	0	0
Eukaryota	Fungi	0	49.3	0	51.6	49.78	49.84	50.94	0	0	53.13	0	0	50.11	63.89	51.73	0	0	52.27	0	0	0	0	0	0	0	172.53	293.82	277.09	223.35	284.94	0	68.73	54.87
	Metazoa	98.98	69.8	71.54	65.65	77.13	57.26	87.07	79.42	73.15	75.33	79.33	79.54	79.37	79.56	71.86	82.89	73.08	70.98	51.1	60.83	67.95	72.47	76.8	62.05	67.11	347.08	362.26	374.39	333.81	421.78	360.02	79.51	109.64
	Ochrophyta group	0	0	0	0	0	0	0	0	0	0	0	0	0	55.07	0	0	0	55.3	0	0	0	0	0	0	0	141.24	200.82	280.22	166.68	277.23	0	70.47	0
	Protista	0	0	0	51.25	0	50.4	51.77	0	0	49.67	50.4	0	51.67	62.34	0	0	0	52.38	0	0	0	0	0	0	0	152.21	209.13	243.1	182.47	234.84	0	69.67	52.17
	Rhodophyta group	0	0	0	0	0	49.7	0	0	0	0	0	0	0	67.4	0	0	0	0	0	0	0	0	0	0	0	129.35	178.91	231.11	171.21	260.23	0	68.5	0
	Viridiplantae	53.32	0	0	0	0	0	50.76	0	0	54.3	0	51.6	48.9	74.22	0	0	0	51.81	0	0	0	0	0	0	0	172.19	246.36	330.67	214.39	354.76	0	76.73	50.1
		Counts
superkingdom	kingdom	cluster_56	cluster_115	cluster_121	cluster_140	cluster_142	cluster_148	cluster_150	cluster_152	cluster_154	cluster_157	cluster_160	cluster_166	cluster_174	cluster_177	cluster_179	cluster_181	cluster_194	cluster_258	cluster_285	cluster_292	cluster_305	cluster_319	cluster_347	cluster_351	cluster_356	cluster_0	cluster_1	cluster_2	cluster_3	cluster_4	cluster_12	cluster_72	cluster_75
Bacteria	Bacteria	0	0	0	0	0	2	1	0	0	1	0	0	4	0	0	0	0	0	0	0	0	0	0	0	0	0	0	0	0	0	0	0	0
Eukaryota	Fungi	0	2	0	2	3	4	336	0	0	1369	0	0	15	948	4	0	0	9	0	0	0	0	0	0	0	1550	1557	1556	1557	1556	0	1506	40
	Metazoa	866	819	948	1338	728	848	1357	573	853	1006	854	735	1127	550	946	835	1245	1559	618	595	662	1168	837	676	659	1603	1604	1602	1603	1603	759	1587	1114
	Ochrophyta group	0	0	0	0	0	0	0	0	0	0	0	0	0	21	0	0	0	8	0	0	0	0	0	0	0	29	30	30	30	30	0	30	0
	Protista	0	0	0	1	0	2	9	0	0	3	1	0	4	58	0	0	0	35	0	0	0	0	0	0	0	101	124	122	124	125	0	110	8
	Rhodophyta group	0	0	0	0	0	1	0	0	0	0	0	0	0	1	0	0	0	0	0	0	0	0	0	0	0	4	4	4	4	4	0	4	0
	Viridiplantae	11	0	0	0	0	0	5	0	0	3	0	1	1	286	0	0	0	305	0	0	0	0	0	0	0	412	413	413	413	413	0	412	1
		Percents
superkingdom	kingdom	cluster_56	cluster_115	cluster_121	cluster_140	cluster_142	cluster_148	cluster_150	cluster_152	cluster_154	cluster_157	cluster_160	cluster_166	cluster_174	cluster_177	cluster_179	cluster_181	cluster_194	cluster_258	cluster_285	cluster_292	cluster_305	cluster_319	cluster_347	cluster_351	cluster_356	cluster_0	cluster_1	cluster_2	cluster_3	cluster_4	cluster_12	cluster_72	cluster_75
Bacteria	Bacteria	0	0	0	0	0	0	0	0	0	0	0	0	0.01	0	0	0	0	0	0	0	0	0	0	0	0	0	0	0	0	0	0	0	0
Eukaryota	Fungi	0	0.13	0	0.13	0.19	0.25	21.11	0	0	85.99	0	0	0.94	59.55	0.25	0	0	0.57	0	0	0	0	0	0	0	97.36	97.8	97.74	97.8	97.74	0	94.6	2.51
	Metazoa	51.89	49.07	56.8	80.17	43.62	50.81	81.31	34.33	51.11	60.28	51.17	44.04	67.53	32.95	56.68	50.03	74.6	93.41	37.03	35.65	39.66	69.98	50.15	40.5	39.48	96.05	96.11	95.99	96.05	96.05	45.48	95.09	66.75
	Ochrophyta group	0	0	0	0	0	0	0	0	0	0	0	0	0	70	0	0	0	26.67	0	0	0	0	0	0	0	96.67	100	100	100	100	0	100	0
	Protista	0	0	0	0.76	0	1.53	6.87	0	0	2.29	0.76	0	3.05	44.27	0	0	0	26.72	0	0	0	0	0	0	0	77.1	94.66	93.13	94.66	95.42	0	83.97	6.11
	Rhodophyta group	0	0	0	0	0	25	0	0	0	0	0	0	0	25	0	0	0	0	0	0	0	0	0	0	0	100	100	100	100	100	0	100	0
	Viridiplantae	2.53	0	0	0	0	0	1.15	0	0	0.69	0	0.23	0.23	65.9	0	0	0	70.28	0	0	0	0	0	0	0	94.93	95.16	95.16	95.16	95.16	0	94.93	0.23
		Total Scores
superkingdom	kingdom	cluster_56	cluster_115	cluster_121	cluster_140	cluster_142	cluster_148	cluster_150	cluster_152	cluster_154	cluster_157	cluster_160	cluster_166	cluster_174	cluster_177	cluster_179	cluster_181	cluster_194	cluster_258	cluster_285	cluster_292	cluster_305	cluster_319	cluster_347	cluster_351	cluster_356	cluster_0	cluster_1	cluster_2	cluster_3	cluster_4	cluster_12	cluster_72	cluster_75
	Homo sapiens	100	100	100	100	100	100	100	100	100	100	100	100	100	100	100	100	100	100	100	100	100	100	100	100	100	100	100	100	100	100	100	100	100
Eukaryota	Metazoa	34	33	41	51	34	42	69	29	40	45	41	39	54	28	43	43	62	67	33	26	29	63	49	36	37	25	26	27	24	34	21	84	59
	Viridiplantae	1	0	0	0	0	0	1	0	0	0	0	0	0	52	0	0	0	37	0	0	0	0	0	0	0	12	18	24	16	28	0	81	0
	Fungi	0	0	0	0	0	0	10	0	0	46	0	0	0	41	0	0	0	0	0	0	0	0	0	0	0	12	22	21	17	23	0	72	1
	Ochrophyta group	0	0	0	0	0	0	0	0	0	0	0	0	0	41	0	0	0	15	0	0	0	0	0	0	0	10	15	21	13	23	0	78	0
	Protista	0	0	0	0	0	1	3	0	0	1	0	0	2	29	0	0	0	14	0	0	0	0	0	0	0	9	15	17	13	19	0	65	3
	Rhodophyta group	0	0	0	0	0	18	0	0	0	0	0	0	0	18	0	0	0	0	0	0	0	0	0	0	0	10	13	18	13	22	0	76	0

## Sheet: Bacteria
	adaptor proteins																									cullin
	Bit Scores
phylum	cluster_56	cluster_115	cluster_121	cluster_140	cluster_142	cluster_148	cluster_150	cluster_152	cluster_154	cluster_157	cluster_160	cluster_166	cluster_174	cluster_177	cluster_179	cluster_181	cluster_194	cluster_258	cluster_285	cluster_292	cluster_305	cluster_319	cluster_347	cluster_351	cluster_356	cluster_0	cluster_1	cluster_2	cluster_3	cluster_4	cluster_12	cluster_72	cluster_75
Chlamydiota	0	0	0	0	0	48.15	48.9	0	0	52	0	0	48.59	0	0	0	0	0	0	0	0	0	0	0	0	0	0	0	0	0	0	0	0
	Counts
phylum	cluster_56	cluster_115	cluster_121	cluster_140	cluster_142	cluster_148	cluster_150	cluster_152	cluster_154	cluster_157	cluster_160	cluster_166	cluster_174	cluster_177	cluster_179	cluster_181	cluster_194	cluster_258	cluster_285	cluster_292	cluster_305	cluster_319	cluster_347	cluster_351	cluster_356	cluster_0	cluster_1	cluster_2	cluster_3	cluster_4	cluster_12	cluster_72	cluster_75
Chlamydiota	0	0	0	0	0	2	1	0	0	1	0	0	4	0	0	0	0	0	0	0	0	0	0	0	0	0	0	0	0	0	0	0	0
	Percents
phylum	cluster_56	cluster_115	cluster_121	cluster_140	cluster_142	cluster_148	cluster_150	cluster_152	cluster_154	cluster_157	cluster_160	cluster_166	cluster_174	cluster_177	cluster_179	cluster_181	cluster_194	cluster_258	cluster_285	cluster_292	cluster_305	cluster_319	cluster_347	cluster_351	cluster_356	cluster_0	cluster_1	cluster_2	cluster_3	cluster_4	cluster_12	cluster_72	cluster_75
Chlamydiota	0	0	0	0	0	6.9	3.45	0	0	3.45	0	0	13.79	0	0	0	0	0	0	0	0	0	0	0	0	0	0	0	0	0	0	0	0
	Total Scores
phylum	cluster_56	cluster_115	cluster_121	cluster_140	cluster_142	cluster_148	cluster_150	cluster_152	cluster_154	cluster_157	cluster_160	cluster_166	cluster_174	cluster_177	cluster_179	cluster_181	cluster_194	cluster_258	cluster_285	cluster_292	cluster_305	cluster_319	cluster_347	cluster_351	cluster_356	cluster_0	cluster_1	cluster_2	cluster_3	cluster_4	cluster_12	cluster_72	cluster_75
Homo sapiens	100	100	100	100	100	100	100	100	100	100	100	100	100	100	100	100	100	100	100	100	100	100	100	100	100	100	100	100	100	100	100	100	100
Chlamydiota	0	0	0	0	0	5	2	0	0	2	0	0	7	0	0	0	0	0	0	0	0	0	0	0	0	0	0	0	0	0	0	0	0

## Sheet: Metazoa
	adaptor proteins																									cullin
	Bit Scores
phylum	cluster_56	cluster_115	cluster_121	cluster_140	cluster_142	cluster_148	cluster_150	cluster_152	cluster_154	cluster_157	cluster_160	cluster_166	cluster_174	cluster_177	cluster_179	cluster_181	cluster_194	cluster_258	cluster_285	cluster_292	cluster_305	cluster_319	cluster_347	cluster_351	cluster_356	cluster_0	cluster_1	cluster_2	cluster_3	cluster_4	cluster_12	cluster_72	cluster_75
Acanthocephala	0	0	0	51.6	0	0	0	0	0	0	0	0	0	56.2	0	0	0	56.87	0	0	0	0	0	0	0	146.5	221	291	150.24	274.67	0	63.45	0
Annelida	54.83	53.1	58.4	54.56	54.7	0	71.26	50.1	51.6	56.82	0	0	59.38	82.57	0	51.2	54.16	68.93	49.53	0	0	65.26	51.73	0	0	329.83	369.1	342.95	292.74	300.57	0	73.6	103.35
Arthropoda	55.24	54.43	57.1	54.2	0	48.9	85.22	50.4	0	51.32	0	0	62.81	79.36	53.78	0	51.23	70.37	0	0	0	66.64	49.45	0	0	321.41	382.33	379.46	307.92	310.44	0	77.77	104.25
Brachiopoda	0	50.05	58.9	59.91	0	0	58.67	0	0	56.25	0	0	70.1	83.2	60.5	0	56.2	71.44	0	0	48.5	70.1	49.7	0	0	389.17	404.67	399.17	325.33	249.52	0	71.37	107
Bryozoa	0	0	0	72.4	0	0	62.9	0	0	50.8	0	0	0	70.1	0	0	0	59.1	0	0	0	65.45	0	0	0	369.4	273.5	389.33	285.75	172.44	0	83.35	99.4
Chordata	104.47	70.06	80.96	77.83	77.2	57.51	91.56	79.71	73.38	79.79	79.33	79.71	91.24	88.02	76.49	83.29	75.22	71.82	51.11	60.83	68.09	74.72	78.21	62.07	67.11	393.6	384.82	408.16	381.82	533.47	360.7	83.38	118.08
Cnidaria	50.8	0	0	52.92	49.7	49.84	67.6	50.8	0	54.18	0	48.9	52.55	77.3	50.97	0	67.52	65.73	48.5	0	0	69.72	0	49.3	0	316.4	421.9	336.83	306.09	283.64	0	76.67	107.11
Echinodermata	0	50.4	57.73	54.98	0	0	69.82	50.4	0	50.66	0	0	66.38	84.82	50.8	53.62	56.92	70.87	49.48	0	50.8	69.9	50	0	0	381.06	412.21	378.04	335.61	303.55	0	80.89	113.33
Mollusca	52.3	52.45	63.02	56.9	49.7	50.68	66.93	50.6	52.82	55.32	0	52.08	59.08	81.21	51.72	53.3	53.4	74.87	51.65	0	48.8	70.05	51.68	0	0	347.65	420.53	372.73	347.1	329.18	0	74.71	105.78
Nematoda	0	0	53.74	52.71	0	0	63.81	0	0	50.4	0	0	53.24	61.06	0	0	0	55.78	49.85	0	0	51.41	0	0	0	220.78	285.85	276.33	236.43	267.29	0	69.72	76.1
Placozoa	0	0	0	0	0	0	79.75	0	0	53.5	0	0	0	72.8	0	0	0	63.54	0	0	0	61	48.9	0	0	278	364.5	357.7	291.1	388.75	0	64.93	87.25
Platyhelminthes	0	0	0	51.1	0	50.65	50.89	0	0	57.85	0	0	50.45	81.22	0	0	49.45	61.43	0	0	0	56.32	0	0	0	228.89	229.59	270.46	208.34	252.56	0	65.06	68.42
Porifera	0	0	0	55.5	0	0	59.12	0	0	50.39	0	0	0	65.47	0	0	0	63.42	0	0	0	63.14	0	0	0	274.91	281.09	289.11	228.44	221.2	99	74.62	104.17
Priapulida	0	0	0	0	0	0	96.7	0	0	0	0	0	72	84.7	0	0	0	66.13	0	0	50.8	69.7	0	0	0	327.58	299.33	312.71	227.86	276.69	0	67.6	108
Rotifera	0	0	0	50.97	0	0	51.32	0	0	50.21	0	0	0	65.37	50.84	0	0	56.28	0	0	0	56.2	0	0	0	170.89	246.8	226.49	203.14	197.29	63.3	69.6	89.07
Tardigrada	0	0	0	51.47	0	0	61.5	0	0	0	0	0	0	53.53	0	0	0	53.3	0	0	0	48.9	0	0	0	218.43	292.97	321.7	233.62	257.88	0	73.27	73.55
	Counts
phylum	cluster_56	cluster_115	cluster_121	cluster_140	cluster_142	cluster_148	cluster_150	cluster_152	cluster_154	cluster_157	cluster_160	cluster_166	cluster_174	cluster_177	cluster_179	cluster_181	cluster_194	cluster_258	cluster_285	cluster_292	cluster_305	cluster_319	cluster_347	cluster_351	cluster_356	cluster_0	cluster_1	cluster_2	cluster_3	cluster_4	cluster_12	cluster_72	cluster_75
Acanthocephala	0	0	0	1	0	0	0	0	0	0	0	0	0	1	0	0	0	1	0	0	0	0	0	0	0	1	1	1	1	1	0	1	0
Annelida	2	1	5	6	1	0	6	1	1	3	0	0	6	3	0	1	4	6	3	0	0	6	3	0	0	6	6	6	6	6	0	6	6
Arthropoda	93	12	318	409	0	1	407	1	0	82	0	0	408	177	137	0	254	435	0	0	0	389	12	0	0	441	441	441	441	441	0	438	393
Brachiopoda	0	1	1	1	0	0	1	0	0	1	0	0	1	1	1	0	1	1	0	0	1	1	1	0	0	1	1	1	1	1	0	1	1
Bryozoa	0	0	0	1	0	0	1	0	0	1	0	0	0	1	0	0	0	1	0	0	0	1	0	0	0	1	1	1	1	1	0	1	1
Chordata	761	795	577	813	725	817	791	561	846	839	854	731	604	216	783	819	931	932	589	595	656	681	786	675	659	952	952	951	952	952	756	941	543
Cnidaria	1	0	0	17	1	9	20	1	0	15	0	1	20	13	5	0	20	20	1	0	0	18	0	1	0	20	21	20	20	20	0	20	13
Echinodermata	0	1	7	8	0	0	9	1	0	4	0	0	9	5	1	4	5	9	6	0	1	8	5	0	0	9	9	9	9	9	0	9	8
Mollusca	9	9	32	38	1	5	39	8	6	36	0	3	40	20	12	11	15	40	17	0	3	35	29	0	0	40	40	40	40	40	0	40	32
Nematoda	0	0	8	8	0	0	41	0	0	1	0	0	35	68	0	0	0	58	2	0	0	8	0	0	0	75	75	75	75	75	0	75	60
Placozoa	0	0	0	0	0	0	2	0	0	2	0	0	0	1	0	0	0	2	0	0	0	2	1	0	0	2	2	2	2	2	0	2	2
Platyhelminthes	0	0	0	24	0	16	22	0	0	17	0	0	3	28	0	0	15	35	0	0	0	2	0	0	0	36	36	36	36	36	0	35	36
Porifera	0	0	0	1	0	0	3	0	0	2	0	0	0	3	0	0	0	3	0	0	0	2	0	0	0	3	3	3	3	3	1	3	3
Priapulida	0	0	0	0	0	0	1	0	0	0	0	0	1	1	0	0	0	1	0	0	1	1	0	0	0	1	1	1	1	1	0	1	1
Rotifera	0	0	0	10	0	0	11	0	0	3	0	0	0	9	7	0	0	12	0	0	0	11	0	0	0	12	12	12	12	12	2	11	12
Tardigrada	0	0	0	1	0	0	3	0	0	0	0	0	0	3	0	0	0	3	0	0	0	3	0	0	0	3	3	3	3	3	0	3	3
	Percents
phylum	cluster_56	cluster_115	cluster_121	cluster_140	cluster_142	cluster_148	cluster_150	cluster_152	cluster_154	cluster_157	cluster_160	cluster_166	cluster_174	cluster_177	cluster_179	cluster_181	cluster_194	cluster_258	cluster_285	cluster_292	cluster_305	cluster_319	cluster_347	cluster_351	cluster_356	cluster_0	cluster_1	cluster_2	cluster_3	cluster_4	cluster_12	cluster_72	cluster_75
Acanthocephala	0	0	0	100	0	0	0	0	0	0	0	0	0	100	0	0	0	100	0	0	0	0	0	0	0	100	100	100	100	100	0	100	0
Annelida	33.33	16.67	83.33	100	16.67	0	100	16.67	16.67	50	0	0	100	50	0	16.67	66.67	100	50	0	0	100	50	0	0	100	100	100	100	100	0	100	100
Arthropoda	20.48	2.64	70.04	90.09	0	0.22	89.65	0.22	0	18.06	0	0	89.87	38.99	30.18	0	55.95	95.81	0	0	0	85.68	2.64	0	0	97.14	97.14	97.14	97.14	97.14	0	96.48	86.56
Brachiopoda	0	100	100	100	0	0	100	0	0	100	0	0	100	100	100	0	100	100	0	0	100	100	100	0	0	100	100	100	100	100	0	100	100
Bryozoa	0	0	0	100	0	0	100	0	0	100	0	0	0	100	0	0	0	100	0	0	0	100	0	0	0	100	100	100	100	100	0	100	100
Chordata	76.33	79.74	57.87	81.54	72.72	81.95	79.34	56.27	84.85	84.15	85.66	73.32	60.58	21.66	78.54	82.15	93.38	93.48	59.08	59.68	65.8	68.3	78.84	67.7	66.1	95.49	95.49	95.39	95.49	95.49	75.83	94.38	54.46
Cnidaria	4.76	0	0	80.95	4.76	42.86	95.24	4.76	0	71.43	0	4.76	95.24	61.9	23.81	0	95.24	95.24	4.76	0	0	85.71	0	4.76	0	95.24	100	95.24	95.24	95.24	0	95.24	61.9
Echinodermata	0	11.11	77.78	88.89	0	0	100	11.11	0	44.44	0	0	100	55.56	11.11	44.44	55.56	100	66.67	0	11.11	88.89	55.56	0	0	100	100	100	100	100	0	100	88.89
Mollusca	20.93	20.93	74.42	88.37	2.33	11.63	90.7	18.6	13.95	83.72	0	6.98	93.02	46.51	27.91	25.58	34.88	93.02	39.53	0	6.98	81.4	67.44	0	0	93.02	93.02	93.02	93.02	93.02	0	93.02	74.42
Nematoda	0	0	10.26	10.26	0	0	52.56	0	0	1.28	0	0	44.87	87.18	0	0	0	74.36	2.56	0	0	10.26	0	0	0	96.15	96.15	96.15	96.15	96.15	0	96.15	76.92
Placozoa	0	0	0	0	0	0	100	0	0	100	0	0	0	50	0	0	0	100	0	0	0	100	50	0	0	100	100	100	100	100	0	100	100
Platyhelminthes	0	0	0	66.67	0	44.44	61.11	0	0	47.22	0	0	8.33	77.78	0	0	41.67	97.22	0	0	0	5.56	0	0	0	100	100	100	100	100	0	97.22	100
Porifera	0	0	0	25	0	0	75	0	0	50	0	0	0	75	0	0	0	75	0	0	0	50	0	0	0	75	75	75	75	75	25	75	75
Priapulida	0	0	0	0	0	0	100	0	0	0	0	0	100	100	0	0	0	100	0	0	100	100	0	0	0	100	100	100	100	100	0	100	100
Rotifera	0	0	0	83.33	0	0	91.67	0	0	25	0	0	0	75	58.33	0	0	100	0	0	0	91.67	0	0	0	100	100	100	100	100	16.67	91.67	100
Tardigrada	0	0	0	33.33	0	0	100	0	0	0	0	0	0	100	0	0	0	100	0	0	0	100	0	0	0	100	100	100	100	100	0	100	100
	Total Scores
phylum	cluster_56	cluster_115	cluster_121	cluster_140	cluster_142	cluster_148	cluster_150	cluster_152	cluster_154	cluster_157	cluster_160	cluster_166	cluster_174	cluster_177	cluster_179	cluster_181	cluster_194	cluster_258	cluster_285	cluster_292	cluster_305	cluster_319	cluster_347	cluster_351	cluster_356	cluster_0	cluster_1	cluster_2	cluster_3	cluster_4	cluster_12	cluster_72	cluster_75
Homo sapiens	100	100	100	100	100	100	100	100	100	100	100	100	100	100	100	100	100	100	100	100	100	100	100	100	100	100	100	100	100	100	100	100	100
Chordata	54	53	47	62	57	69	71	47	67	67	68	65	55	20	63	71	80	68	53	44	49	63	78	61	61	28	28	30	28	43	35	87	52
Brachiopoda	0	48	59	58	0	0	57	0	0	56	0	0	70	89	64	0	64	72	0	0	53	87	63	0	0	29	31	31	25	21	0	79	87
Echinodermata	0	5	45	47	0	0	68	6	0	23	0	0	66	50	6	25	36	72	58	0	6	77	35	0	0	28	31	29	26	25	0	90	82
Annelida	12	8	49	53	9	0	69	9	9	28	0	0	59	44	0	9	41	70	44	0	0	81	33	0	0	24	28	26	22	25	0	82	84
Mollusca	7	10	47	49	1	9	59	10	8	46	0	4	55	40	15	14	21	70	36	0	4	71	44	0	0	24	30	27	25	26	0	77	64
Cnidaria	2	0	0	42	2	31	63	3	0	39	0	3	50	51	13	0	73	63	4	0	0	74	0	3	0	22	32	25	22	23	0	81	54
Arthropoda	8	1	40	47	0	0	74	0	0	9	0	0	56	33	17	0	33	68	0	0	0	71	2	0	0	23	28	28	23	25	0	83	73
Priapulida	0	0	0	0	0	0	94	0	0	0	0	0	72	90	0	0	0	67	0	0	55	87	0	0	0	24	23	24	17	23	0	75	88
Bryozoa	0	0	0	70	0	0	61	0	0	51	0	0	0	75	0	0	0	60	0	0	0	81	0	0	0	27	21	30	22	14	0	93	81
Placozoa	0	0	0	0	0	0	77	0	0	54	0	0	0	39	0	0	0	64	0	0	0	76	31	0	0	21	27	27	22	33	0	72	71
Rotifera	0	0	0	41	0	0	46	0	0	13	0	0	0	52	31	0	0	57	0	0	0	64	0	0	0	13	19	17	15	17	1	71	72
Platyhelminthes	0	0	0	33	0	33	30	0	0	27	0	0	4	67	0	0	23	60	0	0	0	4	0	0	0	17	17	21	16	21	0	70	56
Tardigrada	0	0	0	17	0	0	60	0	0	0	0	0	0	57	0	0	0	54	0	0	0	61	0	0	0	16	22	25	18	22	0	81	60
Porifera	0	0	0	13	0	0	43	0	0	25	0	0	0	52	0	0	0	48	0	0	0	39	0	0	0	15	16	17	13	14	3	62	64
Nematoda	0	0	6	5	0	0	33	0	0	1	0	0	24	57	0	0	0	42	2	0	0	7	0	0	0	16	21	20	17	22	0	74	48
Acanthocephala	0	0	0	50	0	0	0	0	0	0	0	0	0	60	0	0	0	57	0	0	0	0	0	0	0	11	17	22	11	23	0	70	0

## Sheet: Fungi
	adaptor proteins																									cullin
	Bit Scores
phylum	cluster_56	cluster_115	cluster_121	cluster_140	cluster_142	cluster_148	cluster_150	cluster_152	cluster_154	cluster_157	cluster_160	cluster_166	cluster_174	cluster_177	cluster_179	cluster_181	cluster_194	cluster_258	cluster_285	cluster_292	cluster_305	cluster_319	cluster_347	cluster_351	cluster_356	cluster_0	cluster_1	cluster_2	cluster_3	cluster_4	cluster_12	cluster_72	cluster_75
Ascomycota	0	0	0	50.8	50.1	0	50.09	0	0	52.95	0	0	49.7	61.63	51.73	0	0	0	0	0	0	0	0	0	0	169.5	286.12	287	215.07	292.79	0	70.68	0
Basidiomycota	0	49.3	0	0	49.7	49.3	51.29	0	0	52.26	0	0	50.31	67.69	0	0	0	49.5	0	0	0	0	0	0	0	172.2	308.43	252.54	226.44	256.88	0	63.2	54.87
Blastocladiomycota	0	0	0	0	0	0	51.2	0	0	58.52	0	0	52.8	68.2	0	0	0	0	0	0	0	0	0	0	0	190	290.2	232.61	239.66	232.94	0	67.6	0
Chytridiomycota	0	0	0	0	0	49.3	49.99	0	0	54.28	0	0	49.3	62.35	0	0	0	54.12	0	0	0	0	0	0	0	177.02	306.91	268.14	251.97	289.32	0	71.36	0
Mucoromycota	0	0	0	52.4	0	50.65	50.73	0	0	54.69	0	0	49.78	64	0	0	0	50.4	0	0	0	0	0	0	0	188.84	299.62	289.57	250.98	308.44	0	70.47	0
Zoopagomycota	0	0	0	0	0	0	49.7	0	0	53.78	0	0	0	69.39	0	0	0	0	0	0	0	0	0	0	0	168.7	240.79	240.31	200.91	264.53	0	64.9	0
	Counts
phylum	cluster_56	cluster_115	cluster_121	cluster_140	cluster_142	cluster_148	cluster_150	cluster_152	cluster_154	cluster_157	cluster_160	cluster_166	cluster_174	cluster_177	cluster_179	cluster_181	cluster_194	cluster_258	cluster_285	cluster_292	cluster_305	cluster_319	cluster_347	cluster_351	cluster_356	cluster_0	cluster_1	cluster_2	cluster_3	cluster_4	cluster_12	cluster_72	cluster_75
Ascomycota	0	0	0	1	1	0	38	0	0	865	0	0	1	556	4	0	0	0	0	0	0	0	0	0	0	977	983	983	983	983	0	935	0
Basidiomycota	0	2	0	0	2	1	213	0	0	334	0	0	7	293	0	0	0	2	0	0	0	0	0	0	0	386	386	386	386	386	0	384	40
Blastocladiomycota	0	0	0	0	0	0	1	0	0	3	0	0	1	1	0	0	0	0	0	0	0	0	0	0	0	4	4	4	4	4	0	4	0
Chytridiomycota	0	0	0	0	0	1	7	0	0	31	0	0	1	22	0	0	0	5	0	0	0	0	0	0	0	39	39	39	39	39	0	39	0
Mucoromycota	0	0	0	1	0	2	75	0	0	127	0	0	5	70	0	0	0	2	0	0	0	0	0	0	0	131	131	130	131	130	0	131	0
Zoopagomycota	0	0	0	0	0	0	2	0	0	9	0	0	0	6	0	0	0	0	0	0	0	0	0	0	0	13	14	14	14	14	0	13	0
	Percents
phylum	cluster_56	cluster_115	cluster_121	cluster_140	cluster_142	cluster_148	cluster_150	cluster_152	cluster_154	cluster_157	cluster_160	cluster_166	cluster_174	cluster_177	cluster_179	cluster_181	cluster_194	cluster_258	cluster_285	cluster_292	cluster_305	cluster_319	cluster_347	cluster_351	cluster_356	cluster_0	cluster_1	cluster_2	cluster_3	cluster_4	cluster_12	cluster_72	cluster_75
Ascomycota	0	0	0	0.1	0.1	0	3.74	0	0	85.14	0	0	0.1	54.72	0.39	0	0	0	0	0	0	0	0	0	0	96.16	96.75	96.75	96.75	96.75	0	92.03	0
Basidiomycota	0	0.52	0	0	0.52	0.26	55.04	0	0	86.3	0	0	1.81	75.71	0	0	0	0.52	0	0	0	0	0	0	0	99.74	99.74	99.74	99.74	99.74	0	99.22	10.34
Blastocladiomycota	0	0	0	0	0	0	25	0	0	75	0	0	25	25	0	0	0	0	0	0	0	0	0	0	0	100	100	100	100	100	0	100	0
Chytridiomycota	0	0	0	0	0	2.56	17.95	0	0	79.49	0	0	2.56	56.41	0	0	0	12.82	0	0	0	0	0	0	0	100	100	100	100	100	0	100	0
Mucoromycota	0	0	0	0.76	0	1.52	56.82	0	0	96.21	0	0	3.79	53.03	0	0	0	1.52	0	0	0	0	0	0	0	99.24	99.24	98.48	99.24	98.48	0	99.24	0
Zoopagomycota	0	0	0	0	0	0	14.29	0	0	64.29	0	0	0	42.86	0	0	0	0	0	0	0	0	0	0	0	92.86	100	100	100	100	0	92.86	0
	Total Scores
phylum	cluster_56	cluster_115	cluster_121	cluster_140	cluster_142	cluster_148	cluster_150	cluster_152	cluster_154	cluster_157	cluster_160	cluster_166	cluster_174	cluster_177	cluster_179	cluster_181	cluster_194	cluster_258	cluster_285	cluster_292	cluster_305	cluster_319	cluster_347	cluster_351	cluster_356	cluster_0	cluster_1	cluster_2	cluster_3	cluster_4	cluster_12	cluster_72	cluster_75
Homo sapiens	100	100	100	100	100	100	100	100	100	100	100	100	100	100	100	100	100	100	100	100	100	100	100	100	100	100	100	100	100	100	100	100	100
Mucoromycota	0	0	0	0	0	1	28	0	0	53	0	0	2	36	0	0	0	1	0	0	0	0	0	0	0	14	22	22	19	25	0	78	0
Basidiomycota	0	0	0	0	0	0	27	0	0	45	0	0	1	55	0	0	0	0	0	0	0	0	0	0	0	13	23	19	17	21	0	70	5
Chytridiomycota	0	0	0	0	0	2	9	0	0	43	0	0	1	38	0	0	0	7	0	0	0	0	0	0	0	13	23	21	19	24	0	79	0
Blastocladiomycota	0	0	0	0	0	0	12	0	0	44	0	0	13	18	0	0	0	0	0	0	0	0	0	0	0	14	22	18	18	20	0	75	0
Ascomycota	0	0	0	0	0	0	2	0	0	45	0	0	0	36	0	0	0	0	0	0	0	0	0	0	0	12	21	21	16	24	0	72	0
Zoopagomycota	0	0	0	0	0	0	7	0	0	35	0	0	0	32	0	0	0	0	0	0	0	0	0	0	0	12	18	18	15	22	0	67	0

## Sheet: Protista
	adaptor proteins																									cullin
	Bit Scores
phylum	cluster_56	cluster_115	cluster_121	cluster_140	cluster_142	cluster_148	cluster_150	cluster_152	cluster_154	cluster_157	cluster_160	cluster_166	cluster_174	cluster_177	cluster_179	cluster_181	cluster_194	cluster_258	cluster_285	cluster_292	cluster_305	cluster_319	cluster_347	cluster_351	cluster_356	cluster_0	cluster_1	cluster_2	cluster_3	cluster_4	cluster_12	cluster_72	cluster_75
Apicomplexa	0	0	0	0	0	0	0	0	0	0	0	0	0	0	0	0	0	50.25	0	0	0	0	0	0	0	82.43	111.3	142.96	112.58	126.22	0	68.73	0
Ciliophora	0	0	0	0	0	0	0	0	0	0	0	0	0	49.5	0	0	0	51.2	0	0	0	0	0	0	0	111.95	155.47	191.93	147.21	184.37	0	58	0
Discosea	0	0	0	0	0	0	50.45	0	0	0	0	0	50.4	68.2	0	0	0	58.9	0	0	0	0	0	0	0	285	325.33	227.2	341.5	235.92	0	69.47	0
Euglenozoa	0	0	0	0	0	0	0	0	0	0	0	0	0	60.11	0	0	0	0	0	0	0	0	0	0	0	113.37	108.66	120.33	104.12	123.05	0	61.66	0
Evosea	0	0	0	0	0	0	52.63	0	0	50.4	50.4	0	51.2	68.75	0	0	0	54.9	0	0	0	0	0	0	0	202.17	342.72	315.78	270.14	299.42	0	70.04	0
Foraminifera	0	0	0	0	0	0	0	0	0	0	0	0	0	0	0	0	0	0	0	0	0	0	0	0	0	106.05	142.26	147.26	125.31	169.97	0	73.64	0
Haptophyta	0	0	0	0	0	0	0	0	0	0	0	0	0	50.62	0	0	0	57.55	0	0	0	0	0	0	0	167.67	215.12	296.55	221.14	337.04	0	72.56	0
Heterolobosea	0	0	0	0	0	0	0	0	0	0	0	0	0	0	0	0	0	0	0	0	0	0	0	0	0	149.72	191.5	266.14	180.96	254.36	0	67.35	0
Oomycota	0	0	0	0	0	50.4	0	0	0	0	0	0	0	66.09	0	0	0	51.3	0	0	0	0	0	0	0	151.55	235.4	288.26	200.13	282.83	0	74.61	0
Parabasalia	0	0	0	0	0	0	0	0	0	0	0	0	0	53.3	0	0	0	0	0	0	0	0	0	0	0	0	73.28	67.37	64.43	75.06	0	0	0
Perkinsozoa	0	0	0	0	0	0	0	0	0	0	0	0	0	58.4	0	0	0	0	0	0	0	0	0	0	0	0	145.75	172.07	134.26	184.1	0	69.1	0
Preaxostyla	0	0	0	0	0	0	0	0	0	0	0	0	0	53.1	0	0	0	52.95	0	0	0	0	0	0	0	97.78	149.24	180.26	136.58	157.48	0	60.98	0
Unclassified Protista	0	0	0	51.25	0	0	51.8	0	0	49.3	0	0	52.55	63.59	0	0	0	57.38	0	0	0	0	0	0	0	145.71	215.21	223.1	180.86	206.67	0	67.52	52.17
	Counts
phylum	cluster_56	cluster_115	cluster_121	cluster_140	cluster_142	cluster_148	cluster_150	cluster_152	cluster_154	cluster_157	cluster_160	cluster_166	cluster_174	cluster_177	cluster_179	cluster_181	cluster_194	cluster_258	cluster_285	cluster_292	cluster_305	cluster_319	cluster_347	cluster_351	cluster_356	cluster_0	cluster_1	cluster_2	cluster_3	cluster_4	cluster_12	cluster_72	cluster_75
Apicomplexa	0	0	0	0	0	0	0	0	0	0	0	0	0	0	0	0	0	4	0	0	0	0	0	0	0	5	6	6	6	6	0	5	0
Ciliophora	0	0	0	0	0	0	0	0	0	0	0	0	0	3	0	0	0	1	0	0	0	0	0	0	0	8	12	12	12	12	0	12	0
Discosea	0	0	0	0	0	0	1	0	0	0	0	0	1	1	0	0	0	1	0	0	0	0	0	0	0	1	1	1	1	1	0	1	0
Euglenozoa	0	0	0	0	0	0	0	0	0	0	0	0	0	6	0	0	0	0	0	0	0	0	0	0	0	4	12	11	12	12	0	4	0
Evosea	0	0	0	0	0	0	6	0	0	1	1	0	1	6	0	0	0	2	0	0	0	0	0	0	0	10	10	10	10	10	0	10	0
Foraminifera	0	0	0	0	0	0	0	0	0	0	0	0	0	0	0	0	0	0	0	0	0	0	0	0	0	1	1	1	1	1	0	1	0
Haptophyta	0	0	0	0	0	0	0	0	0	0	0	0	0	3	0	0	0	2	0	0	0	0	0	0	0	3	3	3	3	3	0	3	0
Heterolobosea	0	0	0	0	0	0	0	0	0	0	0	0	0	0	0	0	0	0	0	0	0	0	0	0	0	3	3	3	3	3	0	3	0
Oomycota	0	0	0	0	0	2	0	0	0	0	0	0	0	25	0	0	0	19	0	0	0	0	0	0	0	41	44	44	44	45	0	43	0
Parabasalia	0	0	0	0	0	0	0	0	0	0	0	0	0	1	0	0	0	0	0	0	0	0	0	0	0	0	3	2	3	3	0	0	0
Perkinsozoa	0	0	0	0	0	0	0	0	0	0	0	0	0	2	0	0	0	0	0	0	0	0	0	0	0	0	3	3	3	3	0	3	0
Preaxostyla	0	0	0	0	0	0	0	0	0	0	0	0	0	1	0	0	0	2	0	0	0	0	0	0	0	3	4	4	4	4	0	4	0
Unclassified Protista	0	0	0	1	0	0	2	0	0	2	0	0	2	10	0	0	0	4	0	0	0	0	0	0	0	22	22	22	22	22	0	21	8
	Percents
phylum	cluster_56	cluster_115	cluster_121	cluster_140	cluster_142	cluster_148	cluster_150	cluster_152	cluster_154	cluster_157	cluster_160	cluster_166	cluster_174	cluster_177	cluster_179	cluster_181	cluster_194	cluster_258	cluster_285	cluster_292	cluster_305	cluster_319	cluster_347	cluster_351	cluster_356	cluster_0	cluster_1	cluster_2	cluster_3	cluster_4	cluster_12	cluster_72	cluster_75
Apicomplexa	0	0	0	0	0	0	0	0	0	0	0	0	0	0	0	0	0	66.67	0	0	0	0	0	0	0	83.33	100	100	100	100	0	83.33	0
Ciliophora	0	0	0	0	0	0	0	0	0	0	0	0	0	25	0	0	0	8.33	0	0	0	0	0	0	0	66.67	100	100	100	100	0	100	0
Discosea	0	0	0	0	0	0	100	0	0	0	0	0	100	100	0	0	0	100	0	0	0	0	0	0	0	100	100	100	100	100	0	100	0
Euglenozoa	0	0	0	0	0	0	0	0	0	0	0	0	0	46.15	0	0	0	0	0	0	0	0	0	0	0	30.77	92.31	84.62	92.31	92.31	0	30.77	0
Evosea	0	0	0	0	0	0	54.55	0	0	9.09	9.09	0	9.09	54.55	0	0	0	18.18	0	0	0	0	0	0	0	90.91	90.91	90.91	90.91	90.91	0	90.91	0
Foraminifera	0	0	0	0	0	0	0	0	0	0	0	0	0	0	0	0	0	0	0	0	0	0	0	0	0	100	100	100	100	100	0	100	0
Haptophyta	0	0	0	0	0	0	0	0	0	0	0	0	0	100	0	0	0	66.67	0	0	0	0	0	0	0	100	100	100	100	100	0	100	0
Heterolobosea	0	0	0	0	0	0	0	0	0	0	0	0	0	0	0	0	0	0	0	0	0	0	0	0	0	100	100	100	100	100	0	100	0
Oomycota	0	0	0	0	0	4.35	0	0	0	0	0	0	0	54.35	0	0	0	41.3	0	0	0	0	0	0	0	89.13	95.65	95.65	95.65	97.83	0	93.48	0
Parabasalia	0	0	0	0	0	0	0	0	0	0	0	0	0	33.33	0	0	0	0	0	0	0	0	0	0	0	0	100	66.67	100	100	0	0	0
Perkinsozoa	0	0	0	0	0	0	0	0	0	0	0	0	0	66.67	0	0	0	0	0	0	0	0	0	0	0	0	100	100	100	100	0	100	0
Preaxostyla	0	0	0	0	0	0	0	0	0	0	0	0	0	25	0	0	0	50	0	0	0	0	0	0	0	75	100	100	100	100	0	100	0
Unclassified Protista	0	0	0	4.35	0	0	8.7	0	0	8.7	0	0	8.7	43.48	0	0	0	17.39	0	0	0	0	0	0	0	95.65	95.65	95.65	95.65	95.65	0	91.3	34.78
	Total Scores
phylum	cluster_56	cluster_115	cluster_121	cluster_140	cluster_142	cluster_148	cluster_150	cluster_152	cluster_154	cluster_157	cluster_160	cluster_166	cluster_174	cluster_177	cluster_179	cluster_181	cluster_194	cluster_258	cluster_285	cluster_292	cluster_305	cluster_319	cluster_347	cluster_351	cluster_356	cluster_0	cluster_1	cluster_2	cluster_3	cluster_4	cluster_12	cluster_72	cluster_75
Homo sapiens	100	100	100	100	100	100	100	100	100	100	100	100	100	100	100	100	100	100	100	100	100	100	100	100	100	100	100	100	100	100	100	100	100
Discosea	0	0	0	0	0	0	49	0	0	0	0	0	50	73	0	0	0	59	0	0	0	0	0	0	0	21	25	17	26	20	0	77	0
Haptophyta	0	0	0	0	0	0	0	0	0	0	0	0	0	54	0	0	0	39	0	0	0	0	0	0	0	12	16	23	17	28	0	81	0
Evosea	0	0	0	0	0	0	28	0	0	5	5	0	5	40	0	0	0	10	0	0	0	0	0	0	0	14	23	22	19	23	0	71	0
Oomycota	0	0	0	0	0	3	0	0	0	0	0	0	0	38	0	0	0	21	0	0	0	0	0	0	0	10	17	21	15	23	0	77	0
Unclassified Protista	0	0	0	2	0	0	4	0	0	4	0	0	5	30	0	0	0	10	0	0	0	0	0	0	0	10	16	16	13	17	0	68	15
Perkinsozoa	0	0	0	0	0	0	0	0	0	0	0	0	0	42	0	0	0	0	0	0	0	0	0	0	0	0	11	13	10	15	0	77	0
Preaxostyla	0	0	0	0	0	0	0	0	0	0	0	0	0	14	0	0	0	27	0	0	0	0	0	0	0	5	11	14	10	13	0	68	0
Heterolobosea	0	0	0	0	0	0	0	0	0	0	0	0	0	0	0	0	0	0	0	0	0	0	0	0	0	11	14	20	14	21	0	75	0
Apicomplexa	0	0	0	0	0	0	0	0	0	0	0	0	0	0	0	0	0	34	0	0	0	0	0	0	0	5	8	11	9	11	0	64	0
Ciliophora	0	0	0	0	0	0	0	0	0	0	0	0	0	13	0	0	0	4	0	0	0	0	0	0	0	6	12	15	11	15	0	64	0
Foraminifera	0	0	0	0	0	0	0	0	0	0	0	0	0	0	0	0	0	0	0	0	0	0	0	0	0	8	11	11	10	14	0	82	0
Euglenozoa	0	0	0	0	0	0	0	0	0	0	0	0	0	30	0	0	0	0	0	0	0	0	0	0	0	3	8	8	7	10	0	21	0
Parabasalia	0	0	0	0	0	0	0	0	0	0	0	0	0	19	0	0	0	0	0	0	0	0	0	0	0	0	6	3	5	6	0	0	0

## Sheet: Ochrophyta
	adaptor proteins																									cullin
	Bit Scores
phylum	cluster_56	cluster_115	cluster_121	cluster_140	cluster_142	cluster_148	cluster_150	cluster_152	cluster_154	cluster_157	cluster_160	cluster_166	cluster_174	cluster_177	cluster_179	cluster_181	cluster_194	cluster_258	cluster_285	cluster_292	cluster_305	cluster_319	cluster_347	cluster_351	cluster_356	cluster_0	cluster_1	cluster_2	cluster_3	cluster_4	cluster_12	cluster_72	cluster_75
Bacillariophyta	0	0	0	0	0	0	0	0	0	0	0	0	0	55.49	0	0	0	55.2	0	0	0	0	0	0	0	136.25	198.54	281.41	161.62	267.83	0	70.42	0
Unclassified Ochrophyta	0	0	0	0	0	0	0	0	0	0	0	0	0	54.72	0	0	0	55.36	0	0	0	0	0	0	0	144.78	202.38	279.39	170.3	284.23	0	70.51	0
	Counts
phylum	cluster_56	cluster_115	cluster_121	cluster_140	cluster_142	cluster_148	cluster_150	cluster_152	cluster_154	cluster_157	cluster_160	cluster_166	cluster_174	cluster_177	cluster_179	cluster_181	cluster_194	cluster_258	cluster_285	cluster_292	cluster_305	cluster_319	cluster_347	cluster_351	cluster_356	cluster_0	cluster_1	cluster_2	cluster_3	cluster_4	cluster_12	cluster_72	cluster_75
Bacillariophyta	0	0	0	0	0	0	0	0	0	0	0	0	0	9	0	0	0	3	0	0	0	0	0	0	0	12	13	13	13	13	0	13	0
Unclassified Ochrophyta	0	0	0	0	0	0	0	0	0	0	0	0	0	12	0	0	0	5	0	0	0	0	0	0	0	17	17	17	17	17	0	17	0
	Percents
phylum	cluster_56	cluster_115	cluster_121	cluster_140	cluster_142	cluster_148	cluster_150	cluster_152	cluster_154	cluster_157	cluster_160	cluster_166	cluster_174	cluster_177	cluster_179	cluster_181	cluster_194	cluster_258	cluster_285	cluster_292	cluster_305	cluster_319	cluster_347	cluster_351	cluster_356	cluster_0	cluster_1	cluster_2	cluster_3	cluster_4	cluster_12	cluster_72	cluster_75
Bacillariophyta	0	0	0	0	0	0	0	0	0	0	0	0	0	69.23	0	0	0	23.08	0	0	0	0	0	0	0	92.31	100	100	100	100	0	100	0
Unclassified Ochrophyta	0	0	0	0	0	0	0	0	0	0	0	0	0	70.59	0	0	0	29.41	0	0	0	0	0	0	0	100	100	100	100	100	0	100	0
	Total Scores
phylum	cluster_56	cluster_115	cluster_121	cluster_140	cluster_142	cluster_148	cluster_150	cluster_152	cluster_154	cluster_157	cluster_160	cluster_166	cluster_174	cluster_177	cluster_179	cluster_181	cluster_194	cluster_258	cluster_285	cluster_292	cluster_305	cluster_319	cluster_347	cluster_351	cluster_356	cluster_0	cluster_1	cluster_2	cluster_3	cluster_4	cluster_12	cluster_72	cluster_75
Homo sapiens	100	100	100	100	100	100	100	100	100	100	100	100	100	100	100	100	100	100	100	100	100	100	100	100	100	100	100	100	100	100	100	100	100
Unclassified Ochrophyta	0	0	0	0	0	0	0	0	0	0	0	0	0	41	0	0	0	16	0	0	0	0	0	0	0	11	15	21	13	24	0	78	0
Bacillariophyta	0	0	0	0	0	0	0	0	0	0	0	0	0	41	0	0	0	13	0	0	0	0	0	0	0	9	15	22	12	22	0	78	0

## Sheet: Rhodophyta
	adaptor proteins																									cullin
	Bit Scores
phylum	cluster_56	cluster_115	cluster_121	cluster_140	cluster_142	cluster_148	cluster_150	cluster_152	cluster_154	cluster_157	cluster_160	cluster_166	cluster_174	cluster_177	cluster_179	cluster_181	cluster_194	cluster_258	cluster_285	cluster_292	cluster_305	cluster_319	cluster_347	cluster_351	cluster_356	cluster_0	cluster_1	cluster_2	cluster_3	cluster_4	cluster_12	cluster_72	cluster_75
Rhodophyta	0	0	0	0	0	49.7	0	0	0	0	0	0	0	67.4	0	0	0	0	0	0	0	0	0	0	0	129.35	178.91	231.11	171.21	260.23	0	68.5	0
	Counts
phylum	cluster_56	cluster_115	cluster_121	cluster_140	cluster_142	cluster_148	cluster_150	cluster_152	cluster_154	cluster_157	cluster_160	cluster_166	cluster_174	cluster_177	cluster_179	cluster_181	cluster_194	cluster_258	cluster_285	cluster_292	cluster_305	cluster_319	cluster_347	cluster_351	cluster_356	cluster_0	cluster_1	cluster_2	cluster_3	cluster_4	cluster_12	cluster_72	cluster_75
Rhodophyta	0	0	0	0	0	1	0	0	0	0	0	0	0	1	0	0	0	0	0	0	0	0	0	0	0	4	4	4	4	4	0	4	0
	Percents
phylum	cluster_56	cluster_115	cluster_121	cluster_140	cluster_142	cluster_148	cluster_150	cluster_152	cluster_154	cluster_157	cluster_160	cluster_166	cluster_174	cluster_177	cluster_179	cluster_181	cluster_194	cluster_258	cluster_285	cluster_292	cluster_305	cluster_319	cluster_347	cluster_351	cluster_356	cluster_0	cluster_1	cluster_2	cluster_3	cluster_4	cluster_12	cluster_72	cluster_75
Rhodophyta	0	0	0	0	0	25	0	0	0	0	0	0	0	25	0	0	0	0	0	0	0	0	0	0	0	100	100	100	100	100	0	100	0
	Total Scores
phylum	cluster_56	cluster_115	cluster_121	cluster_140	cluster_142	cluster_148	cluster_150	cluster_152	cluster_154	cluster_157	cluster_160	cluster_166	cluster_174	cluster_177	cluster_179	cluster_181	cluster_194	cluster_258	cluster_285	cluster_292	cluster_305	cluster_319	cluster_347	cluster_351	cluster_356	cluster_0	cluster_1	cluster_2	cluster_3	cluster_4	cluster_12	cluster_72	cluster_75
Homo sapiens	100	100	100	100	100	100	100	100	100	100	100	100	100	100	100	100	100	100	100	100	100	100	100	100	100	100	100	100	100	100	100	100	100
Rhodophyta	0	0	0	0	0	18	0	0	0	0	0	0	0	18	0	0	0	0	0	0	0	0	0	0	0	10	13	18	13	22	0	76	0

## Sheet: Viridiplantae
	adaptor proteins																									cullin
	Bit Scores
phylum	cluster_56	cluster_115	cluster_121	cluster_140	cluster_142	cluster_148	cluster_150	cluster_152	cluster_154	cluster_157	cluster_160	cluster_166	cluster_174	cluster_177	cluster_179	cluster_181	cluster_194	cluster_258	cluster_285	cluster_292	cluster_305	cluster_319	cluster_347	cluster_351	cluster_356	cluster_0	cluster_1	cluster_2	cluster_3	cluster_4	cluster_12	cluster_72	cluster_75
Chlorophyta	53.74	0	0	0	0	0	51.45	0	0	0	0	0	48.9	62.28	0	0	0	0	0	0	0	0	0	0	0	160.74	244.04	352.01	211.81	355.36	0	75.43	0
Streptophyta	51.33	0	0	0	0	0	50.3	0	0	54.3	0	51.6	0	74.63	0	0	0	51.81	0	0	0	0	0	0	0	172.42	246.41	330.21	214.45	354.75	0	76.76	50.1
	Counts
phylum	cluster_56	cluster_115	cluster_121	cluster_140	cluster_142	cluster_148	cluster_150	cluster_152	cluster_154	cluster_157	cluster_160	cluster_166	cluster_174	cluster_177	cluster_179	cluster_181	cluster_194	cluster_258	cluster_285	cluster_292	cluster_305	cluster_319	cluster_347	cluster_351	cluster_356	cluster_0	cluster_1	cluster_2	cluster_3	cluster_4	cluster_12	cluster_72	cluster_75
Chlorophyta	8	0	0	0	0	0	2	0	0	0	0	0	1	17	0	0	0	0	0	0	0	0	0	0	0	29	30	30	30	30	0	30	0
Streptophyta	3	0	0	0	0	0	3	0	0	3	0	1	0	269	0	0	0	305	0	0	0	0	0	0	0	383	383	383	383	383	0	382	1
	Percents
phylum	cluster_56	cluster_115	cluster_121	cluster_140	cluster_142	cluster_148	cluster_150	cluster_152	cluster_154	cluster_157	cluster_160	cluster_166	cluster_174	cluster_177	cluster_179	cluster_181	cluster_194	cluster_258	cluster_285	cluster_292	cluster_305	cluster_319	cluster_347	cluster_351	cluster_356	cluster_0	cluster_1	cluster_2	cluster_3	cluster_4	cluster_12	cluster_72	cluster_75
Chlorophyta	25.81	0	0	0	0	0	6.45	0	0	0	0	0	3.23	54.84	0	0	0	0	0	0	0	0	0	0	0	93.55	96.77	96.77	96.77	96.77	0	96.77	0
Streptophyta	0.74	0	0	0	0	0	0.74	0	0	0.74	0	0.25	0	66.75	0	0	0	75.68	0	0	0	0	0	0	0	95.04	95.04	95.04	95.04	95.04	0	94.79	0.25
	Total Scores
phylum	cluster_56	cluster_115	cluster_121	cluster_140	cluster_142	cluster_148	cluster_150	cluster_152	cluster_154	cluster_157	cluster_160	cluster_166	cluster_174	cluster_177	cluster_179	cluster_181	cluster_194	cluster_258	cluster_285	cluster_292	cluster_305	cluster_319	cluster_347	cluster_351	cluster_356	cluster_0	cluster_1	cluster_2	cluster_3	cluster_4	cluster_12	cluster_72	cluster_75
Homo sapiens	100	100	100	100	100	100	100	100	100	100	100	100	100	100	100	100	100	100	100	100	100	100	100	100	100	100	100	100	100	100	100	100	100
Streptophyta	0	0	0	0	0	0	0	0	0	0	0	0	0	53	0	0	0	40	0	0	0	0	0	0	0	12	18	24	16	28	0	81	0
Chlorophyta	9	0	0	0	0	0	3	0	0	0	0	0	2	36	0	0	0	0	0	0	0	0	0	0	0	11	18	26	16	29	0	81	0
