# Supplementary material for: Tracking of Ubiquitin Signaling through 3.5 Billion Years of Combinatorial Conjugation
Source: Int J Mol Sci. 2024 Aug 8;25(16):8671. doi: 10.3390/ijms25168671 (PMC11354881; doi:10.3390/ijms25168671)
Supplement: Supplementary file 1 [file ijms-25-08671-s001.zip › Supplement_Tables/Table_S7_1_E3_group_1_pathways.xlsx]

## Sheet: Sheet1
10	8	5	2	GO_bio_path	cluster	protein
anatomical structure development [GO:0048856]	anatomical structure development [GO:0048856]	animal organ development [GO:0048513]	gonad development [GO:0008406]	male gonad development [GO:0008584]	cluster_138	CBL
			hematopoietic or lymphoid organ development [GO:0048534]	lymph node development [GO:0048535]	cluster_246	RC3H1, RC3H2
				spleen development [GO:0048536]	cluster_246	RC3H1, RC3H2
		appendage development [GO:0048736]	limb development [GO:0060173]	limb development [GO:0060173]	cluster_246	RC3H2
		blood vessel development [GO:0001568]	blood vessel development [GO:0001568]	blood vessel development [GO:0001568]	cluster_127, cluster_193	MIB1
		lung alveolus development [GO:0048286]	lung alveolus development [GO:0048286]	lung alveolus development [GO:0048286]	cluster_246	RC3H2
		multicellular organism development [GO:0007275]	embryo development ending in birth or egg hatching [GO:0009792]	in utero embryonic development [GO:0001701]	cluster_127, cluster_193	MIB1
		otolith development [GO:0048840]	otolith development [GO:0048840]	otolith development [GO:0048840]	cluster_376	ATG5
		system development [GO:0048731]	nervous system development [GO:0007399]	nervous system development [GO:0007399]	cluster_333, cluster_49	SIAH1
anatomical structure formation involved in morphogenesis [GO:0048646]	anatomical structure formation involved in morphogenesis [GO:0048646]	somitogenesis [GO:0001756]	somitogenesis [GO:0001756]	somitogenesis [GO:0001756]	cluster_127, cluster_193	MIB1
		tube formation [GO:0035148]	neural tube formation [GO:0001841]	neural tube formation [GO:0001841]	cluster_127, cluster_193	MIB1
anatomical structure morphogenesis [GO:0009653]	anatomical structure morphogenesis [GO:0009653]	anatomical structure morphogenesis [GO:0009653]	anatomical structure morphogenesis [GO:0009653]	anatomical structure morphogenesis [GO:0009653]	cluster_333, cluster_49	SIAH1
		convergent extension [GO:0060026]	convergent extension involved in axis elongation [GO:0060028]	convergent extension involved in axis elongation [GO:0060028]	cluster_219, cluster_73	TRIM28
		embryonic morphogenesis [GO:0048598]	embryonic placenta morphogenesis [GO:0060669]	embryonic placenta morphogenesis [GO:0060669]	cluster_219, cluster_73	TRIM28
		epithelial tube morphogenesis [GO:0060562]	embryonic heart tube morphogenesis [GO:0003143]	heart looping [GO:0001947]	cluster_127, cluster_193	MIB1
biological process involved in symbiotic interaction [GO:0044403]	symbiont entry into host [GO:0044409]	symbiont entry into host [GO:0044409]	symbiont entry into host [GO:0044409]	entry of bacterium into host cell [GO:0035635]	cluster_138	CBL
cell activation [GO:0001775]	leukocyte activation [GO:0045321]	T cell proliferation [GO:0042098]	T cell proliferation [GO:0042098]	T cell proliferation [GO:0042098]	cluster_246	RC3H1, RC3H2
		alpha-beta T cell activation [GO:0046631]	CD4-positive, alpha-beta T cell proliferation [GO:0035739]	CD4-positive, alpha-beta T cell proliferation [GO:0035739]	cluster_138	CBLB
cell adhesion [GO:0007155]	cell adhesion [GO:0007155]	cell-cell adhesion [GO:0098609]	cell-cell adhesion [GO:0098609]	cell-cell adhesion [GO:0098609]	cluster_244	CBLL1
cell cycle [GO:0007049]	cell cycle [GO:0007049]	cell cycle [GO:0007049]	cell cycle [GO:0007049]	cell cycle [GO:0007049]	cluster_259, cluster_333, cluster_49	SIAH1, SIAH2, UHRF2
cell death [GO:0008219]	cell death [GO:0008219]	apoptotic process [GO:0006915]	apoptotic process [GO:0006915]	apoptotic process [GO:0006915]	cluster_127, cluster_235, cluster_333, cluster_49, cluster_50	MUL1, RFFL, RNF144B, SIAH1, SIAH2
			muscle cell apoptotic process [GO:0010657]	cardiac muscle cell apoptotic process [GO:0010659]	cluster_376	ATG5
			neuron apoptotic process [GO:0051402]	neuron apoptotic process [GO:0051402]	cluster_333, cluster_49	SIAH1
cell growth [GO:0016049]	cell growth [GO:0016049]	cell growth [GO:0016049]	chondrocyte hypertrophy [GO:0003415]	chondrocyte hypertrophy [GO:0003415]	cluster_112	MEX3C
		oocyte growth [GO:0001555]	oocyte growth [GO:0001555]	oocyte growth [GO:0001555]	cluster_114, cluster_141, cluster_155	KMT2D
cell killing [GO:0001906]	cell killing [GO:0001906]	cell killing [GO:0001906]	natural killer cell mediated cytotoxicity [GO:0042267]	natural killer cell mediated cytotoxicity [GO:0042267]	cluster_108, cluster_216, cluster_68	RNF19B
cell motility [GO:0048870]	cell motility [GO:0048870]	neuron migration [GO:0001764]	neuron migration [GO:0001764]	neuron migration [GO:0001764]	cluster_191	SH3RF1
cell population proliferation [GO:0008283]	cell population proliferation [GO:0008283]	epithelial cell proliferation [GO:0050673]	epithelial cell proliferation [GO:0050673]	epithelial cell proliferation [GO:0050673]	cluster_219, cluster_73	TRIM24
cell projection organization [GO:0030030]	cell projection organization [GO:0030030]	neuron projection guidance [GO:0097485]	axon guidance [GO:0007411]	axon guidance [GO:0007411]	cluster_333, cluster_49, cluster_92	MYCBP2, SIAH1
			branchiomotor neuron axon guidance [GO:0021785]	branchiomotor neuron axon guidance [GO:0021785]	cluster_92	MYCBP2
		plasma membrane bounded cell projection morphogenesis [GO:0120039]	central nervous system neuron axonogenesis [GO:0021955]	central nervous system projection neuron axonogenesis [GO:0021952]	cluster_92	MYCBP2
cellular catabolic process [GO:0044248]	cellular catabolic process [GO:0044248]	autophagy [GO:0006914]	autophagy [GO:0006914]	autophagy [GO:0006914]	cluster_376	ATG5
			macroautophagy [GO:0016236]	aggrephagy [GO:0035973]	cluster_376	ATG5
				macroautophagy [GO:0016236]	cluster_376	ATG5
				mitophagy [GO:0000423]	cluster_376	ATG5
				nucleophagy [GO:0044804]	cluster_376	ATG5
cellular component assembly [GO:0022607]	cellular component assembly [GO:0022607]	inclusion body assembly [GO:0070841]	inclusion body assembly [GO:0070841]	aggresome assembly [GO:0070842]	cluster_249	TRIM37
		organelle assembly [GO:0070925]	P-body assembly [GO:0033962]	P-body assembly [GO:0033962]	cluster_246	RC3H1
			autophagosome assembly [GO:0000045]	autophagosome assembly [GO:0000045]	cluster_376	ATG5
			mitotic spindle assembly [GO:0090307]	mitotic spindle assembly [GO:0090307]	cluster_259	UHRF1
cellular developmental process [GO:0048869]	cell development [GO:0048468]	cell development [GO:0048468]	cardiac muscle cell development [GO:0055013]	ventricular cardiac muscle cell development [GO:0055015]	cluster_376	ATG5
			germ cell development [GO:0007281]	oogenesis [GO:0048477]	cluster_114, cluster_141, cluster_155	KMT2D
			noradrenergic neuron development [GO:0003358]	noradrenergic neuron development [GO:0003358]	cluster_269	RNF220
	cell differentiation [GO:0030154]	cell differentiation [GO:0030154]	cell differentiation [GO:0030154]	cell differentiation [GO:0030154]	cluster_259	UHRF2
	leukocyte differentiation [GO:0002521]	T cell differentiation [GO:0030217]	CD4-positive, alpha-beta T cell differentiation involved in immune response [GO:0002294]	T follicular helper cell differentiation [GO:0061470]	cluster_246	RC3H1, RC3H2
	mesenchymal cell differentiation [GO:0048762]	mesenchymal cell differentiation [GO:0048762]	epithelial to mesenchymal transition [GO:0001837]	epithelial to mesenchymal transition [GO:0001837]	cluster_219, cluster_73	TRIM28
	neuron differentiation [GO:0030182]	neuron differentiation [GO:0030182]	neuron differentiation [GO:0030182]	neuron differentiation [GO:0030182]	cluster_127, cluster_193	MIB1
cellular response to stimulus [GO:0051716]	cellular response to stimulus [GO:0051716]	DNA damage response [GO:0006974]	DNA damage response [GO:0006974]	DNA damage response [GO:0006974]	cluster_138, cluster_259	CBL, UHRF1
		cellular response to chemical stress [GO:0062197]	cellular response to nitrosative stress [GO:0071500]	cellular response to nitrosative stress [GO:0071500]	cluster_376	ATG5
		cellular response to hypoxia [GO:0071456]	cellular response to hypoxia [GO:0071456]	cellular response to hypoxia [GO:0071456]	cluster_138	CBL
		cellular response to organic substance [GO:0071310]	cellular response to cytokine stimulus [GO:0071345]	cellular response to interleukin-1 [GO:0071347]	cluster_246	RC3H1
			cellular response to dsRNA [GO:0071359]	cellular response to exogenous dsRNA [GO:0071360]	cluster_127	MUL1
			cellular response to estrogen stimulus [GO:0071391]	cellular response to estrogen stimulus [GO:0071391]	cluster_219, cluster_73	TRIM24
		cellular response to starvation [GO:0009267]	cellular response to starvation [GO:0009267]	cellular response to nitrogen starvation [GO:0006995]	cluster_376	ATG5
		response to mitochondrial depolarisation [GO:0098780]	positive regulation of autophagy of mitochondrion in response to mitochondrial depolarization [GO:1904925]	positive regulation of autophagy of mitochondrion in response to mitochondrial depolarization [GO:1904925]	cluster_127	MUL1
developmental process involved in reproduction [GO:0003006]	developmental process involved in reproduction [GO:0003006]	spermatogenesis [GO:0007283]	spermatogenesis [GO:0007283]	spermatogenesis [GO:0007283]	cluster_333, cluster_49	SIAH1
establishment of localization [GO:0051234]	establishment of localization in cell [GO:0051649]	establishment of localization in cell [GO:0051649]	establishment of localization in cell [GO:0051649]	establishment of localization in cell [GO:0051649]	cluster_376	ATG5
	organic substance transport [GO:0071702]	protein transport [GO:0015031]	protein import into nucleus [GO:0006606]	NLS-bearing protein import into nucleus [GO:0006607]	cluster_138	CBLB
			ubiquitin-dependent endocytosis [GO:0070086]	ubiquitin-dependent endocytosis [GO:0070086]	cluster_138	CBL
	transmembrane transport [GO:0055085]	protein transmembrane transport [GO:0071806]	intracellular protein transmembrane transport [GO:0065002]	protein import into peroxisome matrix [GO:0016558]	cluster_249	TRIM37
	vesicle-mediated transport [GO:0016192]	endocytosis [GO:0006897]	endocytosis [GO:0006897]	endocytosis [GO:0006897]	cluster_127, cluster_193	MIB1
		regulated exocytosis [GO:0045055]	mast cell degranulation [GO:0043303]	mast cell degranulation [GO:0043303]	cluster_138	CBL
homeostatic process [GO:0042592]	chemical homeostasis [GO:0048878]	calcium ion homeostasis [GO:0055074]	calcium ion homeostasis [GO:0055074]	calcium ion homeostasis [GO:0055074]	cluster_219, cluster_73	TRIM24
immune response [GO:0006955]	immune response [GO:0006955]	adaptive immune response [GO:0002250]	adaptive immune response [GO:0002250]	adaptive immune response [GO:0002250]	cluster_108, cluster_216, cluster_68	RNF19B
		immune response [GO:0006955]	immune response [GO:0006955]	immune response [GO:0006955]	cluster_138	CBLB
immune system process [GO:0002376]	T cell selection [GO:0045058]	T cell selection [GO:0045058]	T cell selection [GO:0045058]	negative thymic T cell selection [GO:0045060]	cluster_376	ATG5
	antigen processing and presentation [GO:0019882]	antigen processing and presentation [GO:0019882]	antigen processing and presentation of endogenous antigen [GO:0019883]	antigen processing and presentation of endogenous antigen [GO:0019883]	cluster_376	ATG5
	leukocyte homeostasis [GO:0001776]	leukocyte homeostasis [GO:0001776]	lymphocyte homeostasis [GO:0002260]	B cell homeostasis [GO:0001782]	cluster_246	RC3H1, RC3H2
				T cell homeostasis [GO:0043029]	cluster_246	RC3H1, RC3H2
	tolerance induction [GO:0002507]	T cell tolerance induction [GO:0002517]	T cell tolerance induction [GO:0002517]	T cell anergy [GO:0002870]	cluster_138	CBLB
macromolecule metabolic process [GO:0043170]	DNA metabolic process [GO:0006259]	DNA repair [GO:0006281]	DNA repair [GO:0006281]	DNA repair [GO:0006281]	cluster_219, cluster_73	TRIM28
			double-strand break repair [GO:0006302]	double-strand break repair via homologous recombination [GO:0000724]	cluster_259	UHRF1
		homologous recombination [GO:0035825]	homologous recombination [GO:0035825]	homologous recombination [GO:0035825]	cluster_259	UHRF1
	macromolecule biosynthetic process [GO:0009059]	RNA biosynthetic process [GO:0032774]	DNA-templated transcription [GO:0006351]	transcription by RNA polymerase II [GO:0006366]	cluster_219, cluster_73	TRIM24
			viral RNA genome replication [GO:0039694]	negative stranded viral RNA replication [GO:0039689]	cluster_376	ATG5
	protein catabolic process [GO:0030163]	protein catabolic process [GO:0030163]	protein catabolic process [GO:0030163]	protein catabolic process [GO:0030163]	cluster_138, cluster_219, cluster_333, cluster_49, cluster_73	CBLB, SIAH1, TRIM24
	protein metabolic process [GO:0019538]	amyloid fibril formation [GO:1990000]	amyloid fibril formation [GO:1990000]	amyloid fibril formation [GO:1990000]	cluster_333, cluster_49	SIAH1, SIAH2
		peptidyl-amino acid modification [GO:0018193]	protein sumoylation [GO:0016925]	protein sumoylation [GO:0016925]	cluster_127, cluster_219, cluster_259, cluster_73	MUL1, TRIM28, UHRF2
		post-translational protein modification [GO:0043687]	post-translational protein modification [GO:0043687]	post-translational protein modification [GO:0043687]	cluster_376	ATG5
			protein ubiquitination [GO:0016567]	protein K48-linked ubiquitination [GO:0070936]	cluster_127, cluster_197, cluster_92	MYCBP2, RFFL, RNF146
				protein autoubiquitination [GO:0051865]	cluster_108, cluster_138, cluster_191, cluster_197, cluster_216, cluster_249, cluster_259, cluster_269, cluster_68	CBL, RNF146, RNF19B, RNF220, SH3RF1, SH3RF2, SH3RF3, TRIM37, UHRF1, UHRF2
				protein monoubiquitination [GO:0006513]	cluster_138, cluster_249, cluster_269	CBL, RNF220, TRIM37
				protein polyubiquitination [GO:0000209]	cluster_108, cluster_127, cluster_138, cluster_191, cluster_216, cluster_235, cluster_246, cluster_261, cluster_50, cluster_57, cluster_68	CBL, MUL1, RC3H1, RC3H2, RMND5A, RNF144A, RNF144B, RNF19A, RNF19B, TRIM2, UBOX5
				protein ubiquitination [GO:0016567]	cluster_100, cluster_127, cluster_138, cluster_191, cluster_193, cluster_219, cluster_235, cluster_244, cluster_259, cluster_269, cluster_333, cluster_376, cluster_49, cluster_73, cluster_92, cluster_97	ATG5, CBL, CBLB, CBLC, CBLL1, CBLL2, MIB1, MIB2, MUL1, MYCBP2, RNF121, RNF144A, RNF220, SH3RF1, SH3RF2, SH3RF3, SIAH1, SIAH2, TRIM24, TRIM33, TRIM9, UHRF2
		protein catabolic process [GO:0030163]	chaperone-mediated autophagy [GO:0061684]	chaperone-mediated autophagy [GO:0061684]	cluster_376	ATG5
		proteolysis involved in protein catabolic process [GO:0051603]	proteasome-mediated ubiquitin-dependent protein catabolic process [GO:0043161]	proteasome-mediated ubiquitin-dependent protein catabolic process [GO:0043161]	cluster_100, cluster_127, cluster_191, cluster_261, cluster_333, cluster_49	RFFL, RMND5A, RMND5B, SIAH1, SIAH2, SIAH3, TRIM2, TRIM9
			ubiquitin-dependent protein catabolic process [GO:0006511]	ubiquitin-dependent protein catabolic process [GO:0006511]	cluster_108, cluster_127, cluster_138, cluster_193, cluster_197, cluster_216, cluster_235, cluster_246, cluster_259, cluster_333, cluster_49, cluster_50, cluster_68	CBL, CBLC, MIB1, RC3H1, RC3H2, RFFL, RNF144A, RNF144B, RNF146, RNF19A, RNF19B, SIAH1, SIAH2, UHRF1
methylation [GO:0032259]	methylation [GO:0032259]	methylation [GO:0032259]	methylation [GO:0032259]	methylation [GO:0032259]	cluster_114, cluster_141, cluster_155	KMT2C, KMT2D
multicellular organismal process [GO:0032501]	multicellular organism growth [GO:0035264]	multicellular organism growth [GO:0035264]	multicellular organism growth [GO:0035264]	multicellular organism growth [GO:0035264]	cluster_246	RC3H2
	multicellular organismal-level homeostasis [GO:0048871]	multicellular organismal-level homeostasis [GO:0048871]	energy homeostasis [GO:0097009]	energy homeostasis [GO:0097009]	cluster_112	MEX3C
	pattern specification process [GO:0007389]	pattern specification process [GO:0007389]	dorsal/ventral pattern formation [GO:0009953]	dorsal/ventral neural tube patterning [GO:0021904]	cluster_269	RNF220
	post-embryonic development [GO:0009791]	post-embryonic development [GO:0009791]	post-embryonic development [GO:0009791]	post-embryonic development [GO:0009791]	cluster_246	RC3H2
	system process [GO:0003008]	heart process [GO:0003015]	heart process [GO:0003015]	heart contraction [GO:0060047]	cluster_376	ATG5
		neuromuscular process [GO:0050905]	neuromuscular process [GO:0050905]	neuromuscular process [GO:0050905]	cluster_92	MYCBP2
	tissue remodeling [GO:0048771]	tissue remodeling [GO:0048771]	tissue remodeling [GO:0048771]	blood vessel remodeling [GO:0001974]	cluster_376	ATG5
negative regulation of cell adhesion [GO:0007162]	negative regulation of cell adhesion [GO:0007162]	negative regulation of cell adhesion [GO:0007162]	negative regulation of cell adhesion [GO:0007162]	negative regulation of cell adhesion [GO:0007162]	cluster_244	CBLL1
	negative regulation of cell-cell adhesion [GO:0022408]	negative regulation of T cell proliferation [GO:0042130]	negative regulation of T cell proliferation [GO:0042130]	negative regulation of activated T cell proliferation [GO:0046007]	cluster_246	RC3H1
		negative regulation of alpha-beta T cell activation [GO:0046636]	negative regulation of CD4-positive, alpha-beta T cell proliferation [GO:2000562]	negative regulation of CD4-positive, alpha-beta T cell proliferation [GO:2000562]	cluster_138	CBLB
negative regulation of cell communication [GO:0010648]	negative regulation of cell communication [GO:0010648]	negative regulation of signal transduction [GO:0009968]	negative regulation of ERBB signaling pathway [GO:1901185]	negative regulation of epidermal growth factor receptor signaling pathway [GO:0042059]	cluster_138	CBL, CBLC
			negative regulation of MAPK cascade [GO:0043409]	negative regulation of JNK cascade [GO:0046329]	cluster_191	SH3RF2
			negative regulation of antigen receptor-mediated signaling pathway [GO:0050858]	negative regulation of T cell receptor signaling pathway [GO:0050860]	cluster_138	CBLB
			negative regulation of canonical Wnt signaling pathway [GO:0090090]	negative regulation of canonical Wnt signaling pathway [GO:0090090]	cluster_333, cluster_49	SIAH2
			negative regulation of cytokine-mediated signaling pathway [GO:0001960]	negative regulation of tumor necrosis factor-mediated signaling pathway [GO:0010804]	cluster_127	RFFL
			negative regulation of extrinsic apoptotic signaling pathway [GO:2001237]	negative regulation of extrinsic apoptotic signaling pathway [GO:2001237]	cluster_191, cluster_333, cluster_49	SH3RF1, SIAH2
				negative regulation of extrinsic apoptotic signaling pathway via death domain receptors [GO:1902042]	cluster_127	RFFL
			negative regulation of phosphatidylinositol 3-kinase/protein kinase B signal transduction [GO:0051898]	negative regulation of phosphatidylinositol 3-kinase/protein kinase B signal transduction [GO:0051898]	cluster_127	MUL1
			negative regulation of signal transduction by p53 class mediator [GO:1901797]	negative regulation of signal transduction by p53 class mediator [GO:1901797]	cluster_127	RFFL
			negative regulation of transmembrane receptor protein serine/threonine kinase signaling pathway [GO:0090101]	negative regulation of BMP signaling pathway [GO:0030514]	cluster_219, cluster_73	TRIM33
			negative regulation of type I interferon-mediated signaling pathway [GO:0060339]	negative regulation of type I interferon-mediated signaling pathway [GO:0060339]	cluster_127	MUL1
negative regulation of cell cycle [GO:0045786]	negative regulation of cell cycle [GO:0045786]	negative regulation of centrosome cycle [GO:0046606]	negative regulation of centrosome cycle [GO:0046606]	negative regulation of centriole replication [GO:0046600]	cluster_249	TRIM37
negative regulation of cell differentiation [GO:0045596]	negative regulation of neuron differentiation [GO:0045665]	negative regulation of neuron differentiation [GO:0045665]	negative regulation of neuron differentiation [GO:0045665]	negative regulation of neuron differentiation [GO:0045665]	cluster_127, cluster_193	MIB1
negative regulation of cell growth [GO:0030308]	negative regulation of cell growth [GO:0030308]	negative regulation of cell growth [GO:0030308]	negative regulation of cell growth [GO:0030308]	negative regulation of cell growth [GO:0030308]	cluster_127	MUL1
negative regulation of cell population proliferation [GO:0008285]	negative regulation of cell population proliferation [GO:0008285]	negative regulation of epithelial cell proliferation [GO:0050680]	negative regulation of epithelial cell proliferation [GO:0050680]	negative regulation of epithelial cell proliferation [GO:0050680]	cluster_219, cluster_73	TRIM24
		negative regulation of leukocyte proliferation [GO:0070664]	negative regulation of B cell proliferation [GO:0030889]	negative regulation of B cell proliferation [GO:0030889]	cluster_246	RC3H1
negative regulation of cellular component organization [GO:0051129]	negative regulation of cellular component organization [GO:0051129]	negative regulation of endocytosis [GO:0045806]	negative regulation of phagocytosis [GO:0050765]	negative regulation of phagocytosis [GO:0050765]	cluster_376	ATG5
negative regulation of germinal center formation [GO:0002635]	negative regulation of germinal center formation [GO:0002635]	negative regulation of germinal center formation [GO:0002635]	negative regulation of germinal center formation [GO:0002635]	negative regulation of germinal center formation [GO:0002635]	cluster_246	RC3H1
negative regulation of mitochondrial fusion [GO:0010637]	negative regulation of mitochondrial fusion [GO:0010637]	negative regulation of mitochondrial fusion [GO:0010637]	negative regulation of mitochondrial fusion [GO:0010637]	negative regulation of mitochondrial fusion [GO:0010637]	cluster_127	MUL1
negative regulation of programmed cell death [GO:0043069]	negative regulation of programmed cell death [GO:0043069]	negative regulation of apoptotic process [GO:0043066]	negative regulation of apoptotic process [GO:0043066]	negative regulation of apoptotic process [GO:0043066]	cluster_138, cluster_191, cluster_235, cluster_333, cluster_49, cluster_50	CBL, RNF144B, SH3RF1, SH3RF2, SIAH2
			negative regulation of muscle cell apoptotic process [GO:0010656]	negative regulation of cardiac muscle cell apoptotic process [GO:0010667]	cluster_376	ATG5
		negative regulation of autophagic cell death [GO:1904093]	negative regulation of autophagic cell death [GO:1904093]	negative regulation of autophagic cell death [GO:1904093]	cluster_376	ATG5
negative regulation of protein localization [GO:1903828]	negative regulation of protein localization [GO:1903828]	negative regulation of protein localization [GO:1903828]	negative regulation of establishment of protein localization to mitochondrion [GO:1903748]	negative regulation of protein targeting to mitochondrion [GO:1903215]	cluster_49	SIAH3
negative regulation of response to stimulus [GO:0048585]	negative regulation of response to stimulus [GO:0048585]	negative regulation of defense response to virus [GO:0050687]	negative regulation of defense response to virus [GO:0050687]	negative regulation of defense response to virus [GO:0050687]	cluster_376	ATG5
				negative regulation of defense response to virus by host [GO:0050689]	cluster_127	MUL1
		negative regulation of innate immune response [GO:0045824]	negative regulation of innate immune response [GO:0045824]	negative regulation of innate immune response [GO:0045824]	cluster_127, cluster_376	ATG5, MUL1
organelle localization [GO:0051640]	organelle localization [GO:0051640]	mitochondrion localization [GO:0051646]	mitochondrion localization [GO:0051646]	mitochondrion localization [GO:0051646]	cluster_127	MUL1
organelle organization [GO:0006996]	organelle organization [GO:0006996]	microtubule cytoskeleton organization [GO:0000226]	microtubule cytoskeleton organization [GO:0000226]	microtubule cytoskeleton organization [GO:0000226]	cluster_108, cluster_216, cluster_68	RNF19A
		mitochondrial fission [GO:0000266]	mitochondrial fission [GO:0000266]	mitochondrial fission [GO:0000266]	cluster_127	MUL1
positive regulation of DNA repair [GO:0045739]	positive regulation of DNA repair [GO:0045739]	positive regulation of DNA repair [GO:0045739]	positive regulation of DNA repair [GO:0045739]	positive regulation of DNA repair [GO:0045739]	cluster_219, cluster_73	TRIM28
positive regulation of cell communication [GO:0010647]	positive regulation of cell communication [GO:0010647]	positive regulation of signal transduction [GO:0009967]	positive regulation of ERBB signaling pathway [GO:1901186]	positive regulation of epidermal growth factor receptor signaling pathway [GO:0045742]	cluster_138	CBL
			positive regulation of MAPK cascade [GO:0043410]	positive regulation of JNK cascade [GO:0046330]	cluster_191	SH3RF1, SH3RF2, SH3RF3
			positive regulation of Wnt signaling pathway [GO:0030177]	positive regulation of canonical Wnt signaling pathway [GO:0090263]	cluster_197, cluster_269	RNF146, RNF220
			positive regulation of canonical NF-kappaB signal transduction [GO:0043123]	positive regulation of canonical NF-kappaB signal transduction [GO:0043123]	cluster_127, cluster_193	MIB2, MUL1
			positive regulation of intracellular steroid hormone receptor signaling pathway [GO:0033145]	positive regulation of intracellular estrogen receptor signaling pathway [GO:0033148]	cluster_114, cluster_141, cluster_155	KMT2D
			positive regulation of non-canonical NF-kappaB signal transduction [GO:1901224]	positive regulation of non-canonical NF-kappaB signal transduction [GO:1901224]	cluster_246	RC3H1, RC3H2
			positive regulation of phosphatidylinositol 3-kinase/protein kinase B signal transduction [GO:0051897]	positive regulation of phosphatidylinositol 3-kinase/protein kinase B signal transduction [GO:0051897]	cluster_138	CBL
positive regulation of cell growth [GO:0030307]	positive regulation of cell growth [GO:0030307]	positive regulation of cell growth [GO:0030307]	positive regulation of dendrite extension [GO:1903861]	positive regulation of dendrite extension [GO:1903861]	cluster_127	MUL1
positive regulation of cell motility [GO:2000147]	positive regulation of cell motility [GO:2000147]	positive regulation of cell migration [GO:0030335]	positive regulation of cell migration [GO:0030335]	positive regulation of cell migration [GO:0030335]	cluster_191, cluster_244	CBLL1, SH3RF2
positive regulation of cell population proliferation [GO:0008284]	positive regulation of cell population proliferation [GO:0008284]	positive regulation of cell population proliferation [GO:0008284]	positive regulation of cell population proliferation [GO:0008284]	positive regulation of cell population proliferation [GO:0008284]	cluster_114, cluster_141, cluster_155	KMT2D
positive regulation of cellular component organization [GO:0051130]	positive regulation of cellular component organization [GO:0051130]	positive regulation of endocytosis [GO:0045807]	positive regulation of receptor-mediated endocytosis [GO:0048260]	positive regulation of receptor-mediated endocytosis [GO:0048260]	cluster_138	CBL
	positive regulation of endocytosis [GO:0045807]	positive regulation of endocytosis [GO:0045807]	positive regulation of endocytosis [GO:0045807]	positive regulation of endocytosis [GO:0045807]	cluster_127, cluster_193, cluster_244	CBLL1, MIB1
positive regulation of immune system process [GO:0002684]	positive regulation of tolerance induction [GO:0002645]	positive regulation of tolerance induction [GO:0002645]	positive regulation of lymphocyte anergy [GO:0002913]	positive regulation of T cell anergy [GO:0002669]	cluster_138	CBLB
positive regulation of mitochondrial fission [GO:0090141]	positive regulation of mitochondrial fission [GO:0090141]	positive regulation of mitochondrial fission [GO:0090141]	positive regulation of mitochondrial fission [GO:0090141]	positive regulation of mitochondrial fission [GO:0090141]	cluster_127	MUL1
positive regulation of multicellular organismal process [GO:0051240]	positive regulation of mucus secretion [GO:0070257]	positive regulation of mucus secretion [GO:0070257]	positive regulation of mucus secretion [GO:0070257]	positive regulation of mucus secretion [GO:0070257]	cluster_376	ATG5
positive regulation of programmed cell death [GO:0043068]	positive regulation of programmed cell death [GO:0043068]	positive regulation of apoptotic process [GO:0043065]	positive regulation of apoptotic process [GO:0043065]	positive regulation of apoptotic process [GO:0043065]	cluster_333, cluster_49	SIAH1
			positive regulation of intrinsic apoptotic signaling pathway [GO:2001244]	positive regulation of intrinsic apoptotic signaling pathway [GO:2001244]	cluster_333, cluster_49	SIAH1
positive regulation of protein localization [GO:1903829]	positive regulation of protein localization [GO:1903829]	positive regulation of protein localization [GO:1903829]	positive regulation of intracellular protein transport [GO:0090316]	positive regulation of protein import into nucleus [GO:0042307]	cluster_219, cluster_73	TRIM28
positive regulation of viral process [GO:0048524]	positive regulation of viral process [GO:0048524]	positive regulation of viral process [GO:0048524]	positive regulation of viral translation [GO:1904973]	positive regulation of viral translation [GO:1904973]	cluster_376	ATG5
protein-containing complex organization [GO:0043933]	chromatin organization [GO:0006325]	chromatin organization [GO:0006325]	chromatin organization [GO:0006325]	chromatin organization [GO:0006325]	cluster_219, cluster_376, cluster_73	ATG5, TRIM28
	protein-containing complex assembly [GO:0065003]	protein-containing complex assembly [GO:0065003]	beta-catenin-TCF complex assembly [GO:1904837]	beta-catenin-TCF complex assembly [GO:1904837]	cluster_114, cluster_141, cluster_155	KMT2D
regulation of biological quality [GO:0065008]	regulation of anatomical structure size [GO:0090066]	regulation of tube diameter [GO:0035296]	vasodilation [GO:0042311]	vasodilation [GO:0042311]	cluster_376	ATG5
	regulation of body fluid levels [GO:0050878]	regulation of body fluid levels [GO:0050878]	body fluid secretion [GO:0007589]	mucus secretion [GO:0070254]	cluster_376	ATG5
	regulation of membrane potential [GO:0042391]	regulation of mitochondrial membrane potential [GO:0051881]	regulation of mitochondrial membrane potential [GO:0051881]	regulation of mitochondrial membrane potential [GO:0051881]	cluster_127	MUL1
	regulation of protein stability [GO:0031647]	regulation of protein stability [GO:0031647]	regulation of protein stability [GO:0031647]	protein destabilization [GO:0031648]	cluster_127	MUL1
				protein stabilization [GO:0050821]	cluster_127, cluster_249	MUL1, TRIM37
				regulation of protein stability [GO:0031647]	cluster_219, cluster_49, cluster_73	SIAH3, TRIM24
regulation of cell activation [GO:0050865]	regulation of lymphocyte activation [GO:0051249]	regulation of alpha-beta T cell proliferation [GO:0046640]	regulation of alpha-beta T cell proliferation [GO:0046640]	regulation of CD8-positive, alpha-beta T cell proliferation [GO:2000564]	cluster_191	SH3RF1
regulation of cell adhesion [GO:0030155]	regulation of cell adhesion [GO:0030155]	regulation of cell adhesion [GO:0030155]	regulation of cell adhesion [GO:0030155]	regulation of cell adhesion [GO:0030155]	cluster_244	CBLL1, CBLL2
regulation of cell communication [GO:0010646]	regulation of cell communication [GO:0010646]	regulation of TOR signaling [GO:0032006]	regulation of TOR signaling [GO:0032006]	regulation of TOR signaling [GO:0032006]	cluster_127	RFFL
		regulation of antigen receptor-mediated signaling pathway [GO:0050854]	regulation of T cell receptor signaling pathway [GO:0050856]	regulation of T cell receptor signaling pathway [GO:0050856]	cluster_246	RC3H1
		regulation of cytokine-mediated signaling pathway [GO:0001959]	regulation of tumor necrosis factor-mediated signaling pathway [GO:0010803]	regulation of tumor necrosis factor-mediated signaling pathway [GO:0010803]	cluster_127, cluster_193	MIB2
		regulation of platelet-derived growth factor receptor signaling pathway [GO:0010640]	regulation of platelet-derived growth factor receptor signaling pathway [GO:0010640]	regulation of platelet-derived growth factor receptor-alpha signaling pathway [GO:2000583]	cluster_138	CBL, CBLB
		regulation of signal transduction by p53 class mediator [GO:1901796]	regulation of signal transduction by p53 class mediator [GO:1901796]	regulation of signal transduction by p53 class mediator [GO:1901796]	cluster_127, cluster_219, cluster_73	RFFL, TRIM24
		regulation of small GTPase mediated signal transduction [GO:0051056]	regulation of small GTPase mediated signal transduction [GO:0051056]	regulation of Rap protein signal transduction [GO:0032487]	cluster_138	CBL
		regulation of transmembrane receptor protein serine/threonine kinase signaling pathway [GO:0090092]	regulation of transforming growth factor beta receptor signaling pathway [GO:0017015]	regulation of transforming growth factor beta receptor signaling pathway [GO:0017015]	cluster_219, cluster_73	TRIM33
		regulation of vitamin D receptor signaling pathway [GO:0070562]	regulation of vitamin D receptor signaling pathway [GO:0070562]	regulation of vitamin D receptor signaling pathway [GO:0070562]	cluster_219, cluster_73	TRIM24
regulation of cell cycle [GO:0051726]	regulation of cell cycle [GO:0051726]	regulation of cell cycle [GO:0051726]	regulation of cell cycle [GO:0051726]	regulation of cell cycle [GO:0051726]	cluster_259	UHRF2
regulation of cell development [GO:0060284]	regulation of leukocyte differentiation [GO:1902105]	negative regulation of T cell differentiation [GO:0045581]	negative regulation of T-helper cell differentiation [GO:0045623]	negative regulation of T-helper 17 cell differentiation [GO:2000320]	cluster_246	RC3H1, RC3H2
		negative regulation of T-helper cell differentiation [GO:0045623]	negative regulation of T-helper cell differentiation [GO:0045623]	negative regulation of T-helper cell differentiation [GO:0045623]	cluster_246	RC3H1
		regulation of alpha-beta T cell differentiation [GO:0046637]	regulation of CD4-positive, alpha-beta T cell differentiation [GO:0043370]	regulation of CD4-positive, alpha-beta T cell differentiation [GO:0043370]	cluster_191	SH3RF1
regulation of cell motility [GO:2000145]	regulation of cell migration [GO:0030334]	regulation of fibroblast migration [GO:0010762]	regulation of fibroblast migration [GO:0010762]	regulation of fibroblast migration [GO:0010762]	cluster_127	RFFL
regulation of cell population proliferation [GO:0042127]	regulation of cell population proliferation [GO:0042127]	regulation of epithelial cell proliferation [GO:0050678]	regulation of epithelial cell proliferation [GO:0050678]	regulation of epithelial cell proliferation [GO:0050678]	cluster_259	UHRF1
regulation of cellular component organization [GO:0051128]	regulation of cell projection organization [GO:0031344]	regulation of neuron projection development [GO:0010975]	regulation of axon guidance [GO:1902667]	regulation of axon guidance [GO:1902667]	cluster_92	MYCBP2
	regulation of mitochondrial outer membrane permeabilization involved in apoptotic signaling pathway [GO:1901028]	regulation of mitochondrial outer membrane permeabilization involved in apoptotic signaling pathway [GO:1901028]	regulation of mitochondrial outer membrane permeabilization involved in apoptotic signaling pathway [GO:1901028]	regulation of mitochondrial outer membrane permeabilization involved in apoptotic signaling pathway [GO:1901028]	cluster_127	MUL1
	regulation of organelle organization [GO:0033043]	regulation of cytoskeleton organization [GO:0051493]	regulation of cytoskeleton organization [GO:0051493]	regulation of cytoskeleton organization [GO:0051493]	cluster_92	MYCBP2
		regulation of mitochondrion organization [GO:0010821]	regulation of mitochondrion organization [GO:0010821]	regulation of mitochondrion organization [GO:0010821]	cluster_127	MUL1
		regulation of organelle assembly [GO:1902115]	regulation of cilium assembly [GO:1902017]	regulation of cilium assembly [GO:1902017]	cluster_376	ATG5
	regulation of synapse organization [GO:0050807]	regulation of synapse organization [GO:0050807]	regulation of synaptic assembly at neuromuscular junction [GO:0008582]	regulation of synaptic assembly at neuromuscular junction [GO:0008582]	cluster_92	MYCBP2
regulation of cellular localization [GO:0060341]	regulation of cellular localization [GO:0060341]	regulation of protein localization [GO:0032880]	regulation of protein localization [GO:0032880]	regulation of protein localization [GO:0032880]	cluster_92	MYCBP2
regulation of cellular metabolic process [GO:0031323]	negative regulation of phosphorus metabolic process [GO:0010563]	negative regulation of phosphorylation [GO:0042326]	negative regulation of protein serine/threonine kinase activity [GO:0071901]	negative regulation of MAP kinase activity [GO:0043407]	cluster_138	CBLC
			negative regulation of protein tyrosine kinase activity [GO:0061099]	negative regulation of epidermal growth factor-activated receptor activity [GO:0007175]	cluster_138	CBLC
	negative regulation of reactive oxygen species metabolic process [GO:2000378]	negative regulation of reactive oxygen species metabolic process [GO:2000378]	negative regulation of reactive oxygen species metabolic process [GO:2000378]	negative regulation of reactive oxygen species metabolic process [GO:2000378]	cluster_376	ATG5
	regulation of cellular catabolic process [GO:0031329]	regulation of autophagosome maturation [GO:1901096]	regulation of autophagosome maturation [GO:1901096]	regulation of autophagosome maturation [GO:1901096]	cluster_376	ATG5
	regulation of macromolecule biosynthetic process [GO:0010556]	circadian regulation of gene expression [GO:0032922]	circadian regulation of gene expression [GO:0032922]	circadian regulation of gene expression [GO:0032922]	cluster_92	MYCBP2
		epigenetic programming of gene expression [GO:0043045]	epigenetic programming of gene expression [GO:0043045]	genomic imprinting [GO:0071514]	cluster_219, cluster_73	TRIM28
		epigenetic regulation of gene expression [GO:0040029]	epigenetic regulation of gene expression [GO:0040029]	epigenetic regulation of gene expression [GO:0040029]	cluster_259	UHRF1
		mRNA catabolic process [GO:0006402]	nuclear-transcribed mRNA catabolic process [GO:0000956]	nuclear-transcribed mRNA catabolic process [GO:0000956]	cluster_246	RC3H1
				nuclear-transcribed mRNA catabolic process, deadenylation-dependent decay [GO:0000288]	cluster_246	RC3H1, RC3H2
				nuclear-transcribed mRNA catabolic process, nonsense-mediated decay [GO:0000184]	cluster_246	RC3H1
		negative regulation of RNA biosynthetic process [GO:1902679]	negative regulation of single stranded viral RNA replication via double stranded DNA intermediate [GO:0045869]	negative regulation of single stranded viral RNA replication via double stranded DNA intermediate [GO:0045869]	cluster_219, cluster_73	TRIM28
		negative regulation of cytokine production [GO:0001818]	negative regulation of chemokine production [GO:0032682]	negative regulation of chemokine (C-C motif) ligand 5 production [GO:0071650]	cluster_127	MUL1
			negative regulation of type I interferon production [GO:0032480]	negative regulation of type I interferon production [GO:0032480]	cluster_376	ATG5
		negative regulation of gene expression, epigenetic [GO:0045814]	heterochromatin formation [GO:0031507]	heterochromatin formation [GO:0031507]	cluster_114, cluster_141, cluster_155, cluster_259	KMT2D, UHRF1
			negative regulation of gene expression, epigenetic [GO:0045814]	negative regulation of gene expression, epigenetic [GO:0045814]	cluster_249	TRIM37
		negative regulation of translation [GO:0017148]	negative regulation of translation [GO:0017148]	negative regulation of translation [GO:0017148]	cluster_191	TRIM2
		positive regulation of DNA-binding transcription factor activity [GO:0051091]	positive regulation of DNA-binding transcription factor activity [GO:0051091]	positive regulation of DNA-binding transcription factor activity [GO:0051091]	cluster_249, cluster_269	RNF220, TRIM37
		positive regulation of gene expression [GO:0010628]	positive regulation of gene expression [GO:0010628]	positive regulation of gene expression [GO:0010628]	cluster_219, cluster_73	TRIM24
		post-transcriptional regulation of gene expression [GO:0010608]	mRNA destabilization [GO:0061157]	3'-UTR-mediated mRNA destabilization [GO:0061158]	cluster_246	RC3H1
			post-transcriptional regulation of gene expression [GO:0010608]	post-transcriptional regulation of gene expression [GO:0010608]	cluster_246	RC3H1
			regulation of mRNA stability [GO:0043488]	regulation of mRNA stability [GO:0043488]	cluster_246	RC3H1
			regulation of nuclear-transcribed mRNA catabolic process, deadenylation-dependent decay [GO:1900151]	regulation of nuclear-transcribed mRNA catabolic process, deadenylation-dependent decay [GO:1900151]	cluster_246	RC3H1
		regulation of DNA-templated transcription [GO:0006355]	negative regulation of DNA-binding transcription factor activity [GO:0043433]	negative regulation of NF-kappaB transcription factor activity [GO:0032088]	cluster_249	TRIM37
			negative regulation of DNA-templated transcription [GO:0045892]	negative regulation of DNA-templated transcription [GO:0045892]	cluster_219, cluster_73	TRIM24, TRIM28, TRIM33
			negative regulation of transcription by RNA polymerase II [GO:0000122]	negative regulation of transcription by RNA polymerase II [GO:0000122]	cluster_219, cluster_249, cluster_259, cluster_73	TRIM28, TRIM33, TRIM37, UHRF1
			positive regulation of DNA-binding transcription factor activity [GO:0051091]	positive regulation of NF-kappaB transcription factor activity [GO:0051092]	cluster_249	TRIM37
			positive regulation of DNA-templated transcription [GO:0045893]	positive regulation of DNA-templated transcription [GO:0045893]	cluster_219, cluster_73	TRIM28
			positive regulation of transcription by RNA polymerase II [GO:0045944]	positive regulation of transcription by RNA polymerase II [GO:0045944]	cluster_114, cluster_141, cluster_155, cluster_259	KMT2C, KMT2D, UHRF1
			regulation of DNA-templated transcription [GO:0006355]	regulation of DNA-templated transcription [GO:0006355]	cluster_114, cluster_141, cluster_155	KMT2D
		regulation of cytokine production [GO:0001817]	regulation of cytokine production involved in immune response [GO:0002718]	regulation of cytokine production involved in immune response [GO:0002718]	cluster_376	ATG5
		regulation of heterochromatin formation [GO:0031445]	regulation of heterochromatin formation [GO:0031445]	positive regulation of DNA methylation-dependent heterochromatin formation [GO:0090309]	cluster_219, cluster_73	TRIM28
regulation of circadian rhythm [GO:0042752]	regulation of circadian rhythm [GO:0042752]	regulation of circadian rhythm [GO:0042752]	regulation of circadian rhythm [GO:0042752]	regulation of circadian rhythm [GO:0042752]	cluster_333, cluster_49	SIAH2
regulation of fat cell differentiation [GO:0045598]	regulation of fat cell differentiation [GO:0045598]	regulation of fat cell differentiation [GO:0045598]	regulation of fat cell differentiation [GO:0045598]	regulation of fat cell differentiation [GO:0045598]	cluster_112	MEX3C
regulation of immune response [GO:0050776]	regulation of adaptive immune response [GO:0002819]	regulation of germinal center formation [GO:0002634]	regulation of germinal center formation [GO:0002634]	regulation of germinal center formation [GO:0002634]	cluster_246	RC3H1
regulation of macromolecule metabolic process [GO:0060255]	negative regulation of macromolecule metabolic process [GO:0010605]	negative regulation of DNA demethylation [GO:1901536]	negative regulation of DNA demethylation [GO:1901536]	negative regulation of DNA demethylation [GO:1901536]	cluster_219, cluster_73	TRIM28
	regulation of RNA metabolic process [GO:0051252]	regulation of miRNA metabolic process [GO:2000628]	regulation of miRNA metabolic process [GO:2000628]	regulation of miRNA metabolic process [GO:2000628]	cluster_246	RC3H1, RC3H2
	regulation of protein metabolic process [GO:0051246]	negative regulation of protein catabolic process [GO:0042177]	negative regulation of protein catabolic process [GO:0042177]	negative regulation of protein catabolic process [GO:0042177]	cluster_92	MYCBP2
		negative regulation of protein modification process [GO:0031400]	negative regulation of protein ubiquitination [GO:0031397]	negative regulation of protein ubiquitination [GO:0031397]	cluster_191, cluster_376	ATG5, SH3RF2
		negative regulation of proteolysis [GO:0045861]	negative regulation of cysteine-type endopeptidase activity [GO:2000117]	negative regulation of cysteine-type endopeptidase activity involved in execution phase of apoptosis [GO:2001271]	cluster_127	RFFL
			negative regulation of cysteine-type endopeptidase activity involved in apoptotic process [GO:0043154]	negative regulation of cysteine-type endopeptidase activity involved in apoptotic process [GO:0043154]	cluster_191, cluster_333, cluster_49	SH3RF1, SIAH2
		positive regulation of peptidase activity [GO:0010952]	positive regulation of cysteine-type endopeptidase activity involved in apoptotic process [GO:0043280]	activation of cysteine-type endopeptidase activity involved in apoptotic process [GO:0006919]	cluster_127	MUL1
		positive regulation of protein catabolic process [GO:0045732]	positive regulation of protein catabolic process [GO:0045732]	positive regulation of protein catabolic process [GO:0045732]	cluster_138	CBLB
		positive regulation of protein metabolic process [GO:0051247]	positive regulation of protein metabolic process [GO:0051247]	positive regulation of protein metabolic process [GO:0051247]	cluster_259	UHRF1
		positive regulation of protein modification process [GO:0031401]	positive regulation of protein sumoylation [GO:0033235]	positive regulation of protein sumoylation [GO:0033235]	cluster_127	MUL1
			positive regulation of protein ubiquitination [GO:0031398]	positive regulation of protein ubiquitination [GO:0031398]	cluster_138, cluster_92	CBLB, MYCBP2
		positive regulation of proteolysis involved in protein catabolic process [GO:1903052]	positive regulation of proteasomal protein catabolic process [GO:1901800]	positive regulation of proteasomal ubiquitin-dependent protein catabolic process [GO:0032436]	cluster_108, cluster_191, cluster_216, cluster_235, cluster_50, cluster_68	RNF144A, RNF144B, RNF19A, RNF19B, SH3RF1, SH3RF2, SH3RF3
		regulation of post-translational protein modification [GO:1901873]	regulation of protein ubiquitination [GO:0031396]	regulation of protein ubiquitination [GO:0031396]	cluster_333, cluster_49	SIAH2
		regulation of protein catabolic process [GO:0042176]	regulation of protein catabolic process at postsynapse, modulating synaptic transmission [GO:0099576]	regulation of protein catabolic process at postsynapse, modulating synaptic transmission [GO:0099576]	cluster_108, cluster_216, cluster_68	RNF19A
regulation of molecular function [GO:0065009]	regulation of binding [GO:0051098]	regulation of binding [GO:0051098]	regulation of transcription regulatory region DNA binding [GO:2000677]	regulation of transcription regulatory region DNA binding [GO:2000677]	cluster_269	RNF220
	regulation of catalytic activity [GO:0050790]	positive regulation of isomerase activity [GO:0010912]	positive regulation of isomerase activity [GO:0010912]	positive regulation of DNA topoisomerase (ATP-hydrolyzing) activity [GO:2000373]	cluster_259	UHRF1
regulation of programmed cell death [GO:0043067]	regulation of programmed cell death [GO:0043067]	regulation of apoptotic process [GO:0042981]	regulation of apoptotic process [GO:0042981]	regulation of apoptotic process [GO:0042981]	cluster_219, cluster_73	TRIM24
		regulation of neuron apoptotic process [GO:0043523]	regulation of neuron apoptotic process [GO:0043523]	regulation of neuron apoptotic process [GO:0043523]	cluster_191	TRIM2
regulation of signaling [GO:0023051]	regulation of signaling [GO:0023051]	regulation of signaling [GO:0023051]	regulation of signaling [GO:0023051]	regulation of signaling [GO:0023051]	cluster_138	CBLB
regulation of transmembrane transport [GO:0034762]	regulation of monoatomic ion transmembrane transport [GO:0034765]	regulation of calcium ion transmembrane transport [GO:1903169]	regulation of release of sequestered calcium ion into cytosol [GO:0051279]	regulation of release of sequestered calcium ion into cytosol [GO:0051279]	cluster_376	ATG5
reproductive process [GO:0022414]	reproductive process [GO:0022414]	embryo implantation [GO:0007566]	embryo implantation [GO:0007566]	embryo implantation [GO:0007566]	cluster_219, cluster_73	TRIM28
response to abiotic stimulus [GO:0009628]	response to abiotic stimulus [GO:0009628]	response to electrical stimulus [GO:0051602]	response to electrical stimulus [GO:0051602]	response to electrical stimulus [GO:0051602]	cluster_114, cluster_141, cluster_155	KMT2C
		response to radiation [GO:0009314]	response to ionizing radiation [GO:0010212]	response to gamma radiation [GO:0010332]	cluster_138	CBL
response to activity [GO:0014823]	response to activity [GO:0014823]	response to activity [GO:0014823]	response to activity [GO:0014823]	response to activity [GO:0014823]	cluster_138	CBL
response to chemical [GO:0042221]	response to chemical [GO:0042221]	response to alcohol [GO:0097305]	response to alcohol [GO:0097305]	response to ethanol [GO:0045471]	cluster_138	CBL
		response to hormone [GO:0009725]	response to aldosterone [GO:1904044]	response to aldosterone [GO:1904044]	cluster_191	SH3RF1
			response to estrogen [GO:0043627]	response to estrogen [GO:0043627]	cluster_114, cluster_141, cluster_155	KMT2D
			response to peptide hormone [GO:0043434]	response to peptide hormone [GO:0043434]	cluster_219, cluster_73	TRIM24
		response to inorganic substance [GO:0010035]	response to fluoride [GO:1902617]	response to fluoride [GO:1902617]	cluster_376	ATG5
			response to iron ion [GO:0010039]	response to iron(II) ion [GO:0010040]	cluster_376	ATG5
		response to organic cyclic compound [GO:0014070]	response to testosterone [GO:0033574]	response to testosterone [GO:0033574]	cluster_138	CBL
		response to xenobiotic stimulus [GO:0009410]	response to xenobiotic stimulus [GO:0009410]	response to xenobiotic stimulus [GO:0009410]	cluster_376	ATG5
response to endogenous stimulus [GO:0009719]	response to endogenous stimulus [GO:0009719]	cellular response to endogenous stimulus [GO:0071495]	cellular response to growth factor stimulus [GO:0071363]	cellular response to nerve growth factor stimulus [GO:1990090]	cluster_138	CBL
				cellular response to platelet-derived growth factor stimulus [GO:0036120]	cluster_138	CBL
response to external biotic stimulus [GO:0043207]	response to fungus [GO:0009620]	response to fungus [GO:0009620]	response to fungus [GO:0009620]	response to fungus [GO:0009620]	cluster_376	ATG5
response to stress [GO:0006950]	response to stress [GO:0006950]	defense response to other organism [GO:0098542]	defense response to virus [GO:0051607]	suppression of viral release by host [GO:0044790]	cluster_219, cluster_73	TRIM28
		innate immune response [GO:0045087]	innate immune response [GO:0045087]	innate immune response [GO:0045087]	cluster_219, cluster_73	TRIM28
		response to starvation [GO:0042594]	response to starvation [GO:0042594]	response to starvation [GO:0042594]	cluster_138	CBL
rhythmic process [GO:0048511]	rhythmic process [GO:0048511]	rhythmic process [GO:0048511]	rhythmic process [GO:0048511]	rhythmic process [GO:0048511]	cluster_333, cluster_49	SIAH2
signal transduction [GO:0007165]	signal transduction [GO:0007165]	Notch signaling pathway [GO:0007219]	Notch signaling pathway [GO:0007219]	Notch signaling pathway [GO:0007219]	cluster_127, cluster_193	MIB1, MIB2
		Wnt signaling pathway [GO:0016055]	Wnt signaling pathway [GO:0016055]	Wnt signaling pathway [GO:0016055]	cluster_197	RNF146
			canonical Wnt signaling pathway [GO:0060070]	canonical Wnt signaling pathway [GO:0060070]	cluster_333, cluster_49	SIAH1, SIAH2
		cell surface receptor signaling pathway [GO:0007166]	cell surface receptor signaling pathway [GO:0007166]	cell surface receptor signaling pathway [GO:0007166]	cluster_138	CBLB, CBLC
		cytokine-mediated signaling pathway [GO:0019221]	cytokine-mediated signaling pathway [GO:0019221]	cytokine-mediated signaling pathway [GO:0019221]	cluster_138	CBL
		immune response-activating cell surface receptor signaling pathway [GO:0002429]	antigen receptor-mediated signaling pathway [GO:0050851]	T cell receptor signaling pathway [GO:0050852]	cluster_138, cluster_246	CBLB, RC3H1, RC3H2
		intracellular signal transduction [GO:0035556]	intracellular signal transduction [GO:0035556]	intracellular signal transduction [GO:0035556]	cluster_138	CBLB
		signal transduction [GO:0007165]	signal transduction [GO:0007165]	signal transduction [GO:0007165]	cluster_138	CBL, CBLB, CBLC
