# Supplementary material for: Tracking of Ubiquitin Signaling through 3.5 Billion Years of Combinatorial Conjugation
Source: Int J Mol Sci. 2024 Aug 8;25(16):8671. doi: 10.3390/ijms25168671 (PMC11354881; doi:10.3390/ijms25168671)
Supplement: Supplementary file 1 [file ijms-25-08671-s001.zip › Supplement_Tables/Table_S7_2_E3_group_2_pathways.xlsx]

## Sheet: Sheet1
10	8	5	2	GO_bio_path	cluster	protein
anatomical structure development [GO:0048856]	anatomical structure development [GO:0048856]	animal organ development [GO:0048513]	bone development [GO:0060348]	bone development [GO:0060348]	cluster_125	TRIM45
			respiratory tube development [GO:0030323]	respiratory tube development [GO:0030323]	cluster_243	TRAF4
		epithelium development [GO:0060429]	neural tube development [GO:0021915]	neural tube development [GO:0021915]	cluster_228, cluster_301	TRIM71
		system development [GO:0048731]	central nervous system development [GO:0007417]	central nervous system development [GO:0007417]	cluster_29	PRKN
anatomical structure formation involved in morphogenesis [GO:0048646]	anatomical structure formation involved in morphogenesis [GO:0048646]	angiogenesis [GO:0001525]	angiogenesis [GO:0001525]	angiogenesis [GO:0001525]	cluster_291	RNF213
				sprouting angiogenesis [GO:0002040]	cluster_291	RNF213
		blastocyst formation [GO:0001825]	blastocyst formation [GO:0001825]	blastocyst formation [GO:0001825]	cluster_190	CCNB1IP1
		tube formation [GO:0035148]	tube closure [GO:0060606]	neural tube closure [GO:0001843]	cluster_228, cluster_301	TRIM71
anatomical structure morphogenesis [GO:0009653]	anatomical structure morphogenesis [GO:0009653]	anatomical structure morphogenesis [GO:0009653]	anatomical structure morphogenesis [GO:0009653]	anatomical structure morphogenesis [GO:0009653]	cluster_206	TRIM13
		morphogenesis of a branching epithelium [GO:0061138]	branching morphogenesis of an epithelial tube [GO:0048754]	branching involved in mammary gland duct morphogenesis [GO:0060444]	cluster_189, cluster_278	PML
biological process involved in symbiotic interaction [GO:0044403]	biological process involved in interaction with symbiont [GO:0051702]	modulation by host of symbiont process [GO:0051851]	modulation by host of viral genome replication [GO:0044827]	negative regulation by host of viral genome replication [GO:0044828]	cluster_29	PRKN
	exit from host cell [GO:0035891]	viral release from host cell [GO:0019076]	viral release from host cell [GO:0019076]	viral release from host cell [GO:0019076]	cluster_146, cluster_173, cluster_211, cluster_240	TRIM31, TRIM62
cell cycle process [GO:0022402]	cell cycle process [GO:0022402]	mitotic cell cycle process [GO:1903047]	mitotic cell cycle phase transition [GO:0044772]	G1/S transition of mitotic cell cycle [GO:0000082]	cluster_228, cluster_301	TRIM71
			mitotic cytokinesis [GO:0000281]	mitotic cytokinesis [GO:0000281]	cluster_52	TRIM36
cell death [GO:0008219]	cell death [GO:0008219]	apoptotic process [GO:0006915]	apoptotic process [GO:0006915]	apoptotic process [GO:0006915]	cluster_119, cluster_159, cluster_163, cluster_189, cluster_224, cluster_243, cluster_278, cluster_90	PML, RNF152, RNF183, TRAF4, TRIM35, TRIM69, ZSWIM2
		programmed necrotic cell death [GO:0097300]	programmed necrotic cell death [GO:0097300]	programmed necrotic cell death [GO:0097300]	cluster_290	TRAF2
cell growth [GO:0016049]	cell growth [GO:0016049]	cell growth [GO:0016049]	developmental cell growth [GO:0048588]	developmental cell growth [GO:0048588]	cluster_93	ARIH2
cell junction organization [GO:0034330]	cell junction organization [GO:0034330]	cell junction organization [GO:0034330]	neuromuscular junction development [GO:0007528]	neuromuscular junction development [GO:0007528]	cluster_295	PDZRN3
cell motility [GO:0048870]	cell motility [GO:0048870]	ameboidal-type cell migration [GO:0001667]	fibroblast migration [GO:0010761]	fibroblast migration [GO:0010761]	cluster_189, cluster_278	PML
		neuron migration [GO:0001764]	neuron migration [GO:0001764]	neuron migration [GO:0001764]	cluster_222, cluster_48	TRIM46
cell population proliferation [GO:0008283]	cell population proliferation [GO:0008283]	stem cell proliferation [GO:0072089]	stem cell proliferation [GO:0072089]	hematopoietic stem cell proliferation [GO:0071425]	cluster_93	ARIH2
				stem cell proliferation [GO:0072089]	cluster_228, cluster_301	TRIM71
cell projection organization [GO:0030030]	cell projection organization [GO:0030030]	axon development [GO:0061564]	axon development [GO:0061564]	axon development [GO:0061564]	cluster_167	TRIM32
		plasma membrane bounded cell projection morphogenesis [GO:0120039]	axonogenesis [GO:0007409]	axonogenesis [GO:0007409]	cluster_222, cluster_48	TRIM46
cellular catabolic process [GO:0044248]	cellular catabolic process [GO:0044248]	autophagy [GO:0006914]	autophagy [GO:0006914]	autophagy [GO:0006914]	cluster_113, cluster_146, cluster_188, cluster_241	NHLRC1, RNF166, TRIM5
			macroautophagy [GO:0016236]	macroautophagy [GO:0016236]	cluster_29	PRKN
				mitophagy [GO:0000423]	cluster_29	PRKN
				xenophagy [GO:0098792]	cluster_291	RNF213
		autophagy of mitochondrion [GO:0000422]	autophagy of mitochondrion [GO:0000422]	autophagy of mitochondrion [GO:0000422]	cluster_29	PRKN
cellular component assembly [GO:0022607]	cellular component assembly [GO:0022607]	chiasma assembly [GO:0051026]	chiasma assembly [GO:0051026]	chiasma assembly [GO:0051026]	cluster_190	CCNB1IP1
		inclusion body assembly [GO:0070841]	inclusion body assembly [GO:0070841]	aggresome assembly [GO:0070842]	cluster_29	PRKN
		organelle assembly [GO:0070925]	lipid droplet formation [GO:0140042]	lipid droplet formation [GO:0140042]	cluster_291	RNF213
cellular developmental process [GO:0048869]	cell development [GO:0048468]	cell development [GO:0048468]	germ cell development [GO:0007281]	spermatid development [GO:0007286]	cluster_190	CCNB1IP1
	cell differentiation [GO:0030154]	cell differentiation [GO:0030154]	cell differentiation [GO:0030154]	cell differentiation [GO:0030154]	cluster_241	RNF114
	cell fate commitment [GO:0045165]	cell fate commitment [GO:0045165]	cell fate commitment [GO:0045165]	cell fate commitment [GO:0045165]	cluster_189, cluster_278	PML
	fat cell differentiation [GO:0045444]	fat cell differentiation [GO:0045444]	fat cell differentiation [GO:0045444]	fat cell differentiation [GO:0045444]	cluster_167	TRIM32
	myeloid cell differentiation [GO:0030099]	myeloid cell differentiation [GO:0030099]	myeloid cell differentiation [GO:0030099]	myeloid cell differentiation [GO:0030099]	cluster_189, cluster_278	PML
cellular localization [GO:0051641]	protein localization [GO:0008104]	protein localization to axon [GO:0099612]	protein localization to axon [GO:0099612]	protein localization to axon [GO:0099612]	cluster_222, cluster_48	TRIM46
		protein localization to microtubule cytoskeleton [GO:0072698]	protein localization to centrosome [GO:0071539]	protein localization to centrosome [GO:0071539]	cluster_224	TRIM69
			protein localization to microtubule [GO:0035372]	protein localization to microtubule [GO:0035372]	cluster_200	MID1, MID2
		protein localization to mitochondrion [GO:0070585]	protein localization to mitochondrion [GO:0070585]	protein localization to mitochondrion [GO:0070585]	cluster_29	PRKN
cellular response to stimulus [GO:0051716]	cellular response to stimulus [GO:0051716]	cellular response to chemical stress [GO:0062197]	cellular response to oxidative stress [GO:0034599]	cellular response to oxidative stress [GO:0034599]	cluster_29	PRKN
		cellular response to inorganic substance [GO:0071241]	cellular response to metal ion [GO:0071248]	cellular response to manganese ion [GO:0071287]	cluster_29	PRKN
		cellular response to nitrogen compound [GO:1901699]	cellular response to nitric oxide [GO:0071732]	cellular response to nitric oxide [GO:0071732]	cluster_290	TRAF2
		cellular response to organic substance [GO:0071310]	cellular response to catecholamine stimulus [GO:0071870]	cellular response to dopamine [GO:1903351]	cluster_29	PRKN
			cellular response to cytokine stimulus [GO:0071345]	cellular response to interferon-beta [GO:0035458]	cluster_146, cluster_188	TRIM6
				cellular response to interleukin-4 [GO:0071353]	cluster_189, cluster_278	PML
				cellular response to leukemia inhibitory factor [GO:1990830]	cluster_189, cluster_278, cluster_350	PML, RNF138
			cellular response to organic substance [GO:0071310]	cellular response to organic substance [GO:0071310]	cluster_228, cluster_301	TRIM71
			cellular response to topologically incorrect protein [GO:0035967]	cellular response to unfolded protein [GO:0034620]	cluster_29	PRKN
		cellular response to starvation [GO:0009267]	cellular response to starvation [GO:0009267]	cellular response to amino acid starvation [GO:0034198]	cluster_163	RNF152
		cellular response to toxic substance [GO:0097237]	cellular response to toxic substance [GO:0097237]	cellular response to toxic substance [GO:0097237]	cluster_29	PRKN
		response to endoplasmic reticulum stress [GO:0034976]	response to endoplasmic reticulum stress [GO:0034976]	response to endoplasmic reticulum stress [GO:0034976]	cluster_113, cluster_119, cluster_29, cluster_290	NHLRC1, PRKN, RNF183, TRAF2
		response to mitochondrial depolarisation [GO:0098780]	positive regulation of autophagy of mitochondrion in response to mitochondrial depolarization [GO:1904925]	parkin-mediated stimulation of mitophagy in response to mitochondrial depolarization [GO:0061734]	cluster_29	PRKN
				positive regulation of mitophagy in response to mitochondrial depolarization [GO:0098779]	cluster_29	PRKN
cellular senescence [GO:0090398]	cellular senescence [GO:0090398]	cellular senescence [GO:0090398]	cellular senescence [GO:0090398]	cellular senescence [GO:0090398]	cluster_189, cluster_278	PML
				oncogene-induced cell senescence [GO:0090402]	cluster_189, cluster_278	PML
developmental process involved in reproduction [GO:0003006]	developmental process involved in reproduction [GO:0003006]	spermatogenesis [GO:0007283]	spermatogenesis [GO:0007283]	spermatogenesis [GO:0007283]	cluster_212, cluster_241	RNF114, TRIM27
establishment of localization [GO:0051234]	establishment of protein localization [GO:0045184]	protein targeting [GO:0006605]	protein targeting [GO:0006605]	protein targeting [GO:0006605]	cluster_189, cluster_278	PML
	intracellular transport [GO:0046907]	endosomal transport [GO:0016197]	retrograde transport, endosome to Golgi [GO:0042147]	retrograde transport, endosome to Golgi [GO:0042147]	cluster_212	TRIM27
		endosome to lysosome transport [GO:0008333]	endosome to lysosome transport [GO:0008333]	endosome to lysosome transport [GO:0008333]	cluster_274	DTX3L
		nuclear transport [GO:0051169]	nuclear export [GO:0051168]	nuclear export [GO:0051168]	cluster_78, cluster_81	RANBP2
			nucleocytoplasmic transport [GO:0006913]	nucleocytoplasmic transport [GO:0006913]	cluster_78, cluster_81	RANBP2
		transport along microtubule [GO:0010970]	vesicle transport along microtubule [GO:0047496]	anterograde synaptic vesicle transport [GO:0048490]	cluster_222, cluster_48	TRIM46
		vacuolar transport [GO:0007034]	mitochondrion to lysosome vesicle-mediated transport [GO:0099074]	mitochondrion to lysosome vesicle-mediated transport [GO:0099074]	cluster_29	PRKN
	organic substance transport [GO:0071702]	nucleic acid transport [GO:0050657]	mRNA transport [GO:0051028]	mRNA transport [GO:0051028]	cluster_78, cluster_81	RANBP2
		organic hydroxy compound transport [GO:0015850]	catecholamine uptake [GO:0090493]	dopamine uptake involved in synaptic transmission [GO:0051583]	cluster_29	PRKN
		protein transport [GO:0015031]	protein import into nucleus [GO:0006606]	NLS-bearing protein import into nucleus [GO:0006607]	cluster_78, cluster_81	RANBP2
				protein import into nucleus [GO:0006606]	cluster_189, cluster_278	PML
			protein transport [GO:0015031]	protein transport [GO:0015031]	cluster_274	DTX3L
homeostatic process [GO:0042592]	cellular homeostasis [GO:0019725]	intracellular monoatomic cation homeostasis [GO:0030003]	endoplasmic reticulum calcium ion homeostasis [GO:0032469]	endoplasmic reticulum calcium ion homeostasis [GO:0032469]	cluster_189, cluster_278	PML
		muscle cell cellular homeostasis [GO:0046716]	muscle cell cellular homeostasis [GO:0046716]	muscle cell cellular homeostasis [GO:0046716]	cluster_167	TRIM32
		neuron cellular homeostasis [GO:0070050]	neuron cellular homeostasis [GO:0070050]	neuron cellular homeostasis [GO:0070050]	cluster_29	PRKN
immune response [GO:0006955]	immune response [GO:0006955]	immune response [GO:0006955]	immune response [GO:0006955]	immune response [GO:0006955]	cluster_146, cluster_188	TRIM22
immune system process [GO:0002376]	immune system process [GO:0002376]	immune system process [GO:0002376]	immune system process [GO:0002376]	immune system process [GO:0002376]	cluster_291	RNF213
lipid metabolic process [GO:0006629]	lipid metabolic process [GO:0006629]	lipid modification [GO:0030258]	lipid modification by small protein conjugation [GO:0120322]	lipid ubiquitination [GO:0120323]	cluster_291	RNF213
macromolecule metabolic process [GO:0043170]	DNA metabolic process [GO:0006259]	DNA double-strand break processing [GO:0000729]	DNA double-strand break processing [GO:0000729]	DNA double-strand break processing involved in repair via single-strand annealing [GO:0010792]	cluster_350	RNF138
		DNA repair [GO:0006281]	double-strand break repair [GO:0006302]	double-strand break repair [GO:0006302]	cluster_274	DTX3L
				double-strand break repair via homologous recombination [GO:0000724]	cluster_350	RNF138
		homologous recombination [GO:0035825]	reciprocal homologous recombination [GO:0140527]	reciprocal meiotic recombination [GO:0007131]	cluster_190	CCNB1IP1
	RNA metabolic process [GO:0016070]	regulatory ncRNA processing [GO:0070918]	miRNA processing [GO:0035196]	miRNA processing [GO:0035196]	cluster_228, cluster_301	TRIM71
	macromolecule biosynthetic process [GO:0009059]	glucan biosynthetic process [GO:0009250]	glycogen biosynthetic process [GO:0005978]	glycogen biosynthetic process [GO:0005978]	cluster_113	NHLRC1
	protein catabolic process [GO:0030163]	protein catabolic process [GO:0030163]	protein catabolic process [GO:0030163]	protein catabolic process [GO:0030163]	cluster_290	TRAF2
	protein metabolic process [GO:0019538]	amyloid fibril formation [GO:1990000]	amyloid fibril formation [GO:1990000]	amyloid fibril formation [GO:1990000]	cluster_29	PRKN
		peptidyl-amino acid modification [GO:0018193]	protein sumoylation [GO:0016925]	protein sumoylation [GO:0016925]	cluster_189, cluster_212, cluster_278, cluster_78, cluster_81	PML, RANBP2, TRIM27
		post-translational protein modification [GO:0043687]	protein ubiquitination [GO:0016567]	actin ubiquitination [GO:0007014]	cluster_167	TRIM32
				protein K11-linked ubiquitination [GO:0070979]	cluster_211, cluster_29	PRKN, TRIM26
				protein K27-linked ubiquitination [GO:0044314]	cluster_173, cluster_240, cluster_29	PRKN, TRIM62
				protein K29-linked ubiquitination [GO:0035519]	cluster_29	PRKN
				protein K48-linked ubiquitination [GO:0070936]	cluster_117, cluster_125, cluster_146, cluster_163, cluster_167, cluster_173, cluster_188, cluster_211, cluster_274, cluster_29, cluster_93	ARIH2, DTX3L, PRKN, RNF152, TRIM31, TRIM32, TRIM45, TRIM6, TRIM65
				protein K6-linked ubiquitination [GO:0085020]	cluster_29	PRKN
				protein K63-linked ubiquitination [GO:0070534]	cluster_117, cluster_146, cluster_163, cluster_173, cluster_188, cluster_211, cluster_212, cluster_29, cluster_290, cluster_291, cluster_93	ARIH2, PRKN, RNF152, RNF213, TRAF2, TRIM22, TRIM27, TRIM31, TRIM5, TRIM65
				protein autoubiquitination [GO:0051865]	cluster_119, cluster_188, cluster_206, cluster_228, cluster_274, cluster_29, cluster_290, cluster_291, cluster_301	DTX3L, PRKN, RNF183, RNF213, TRAF2, TRIM13, TRIM68, TRIM71
				protein linear polyubiquitination [GO:0097039]	cluster_28, cluster_30	RBCK1, RNF31
				protein monoubiquitination [GO:0006513]	cluster_163, cluster_29	PRKN, RNF152
				protein polyubiquitination [GO:0000209]	cluster_113, cluster_119, cluster_129, cluster_146, cluster_167, cluster_188, cluster_228, cluster_241, cluster_28, cluster_29, cluster_30, cluster_301, cluster_90, cluster_93	ARIH2, NHLRC1, PRKN, RBCK1, RNF114, RNF166, RNF183, RNF31, TRIM22, TRIM32, TRIM34, TRIM5, TRIM6, TRIM68, TRIM71, UBOX5, ZSWIM2
				protein ubiquitination [GO:0016567]	cluster_111, cluster_119, cluster_146, cluster_159, cluster_163, cluster_167, cluster_173, cluster_190, cluster_200, cluster_206, cluster_211, cluster_214, cluster_224, cluster_230, cluster_240, cluster_242, cluster_250, cluster_29, cluster_291, cluster_295, cluster_341, cluster_350, cluster_40, cluster_5, cluster_93	ARIH2, CCNB1IP1, CUL9, MID2, MSL2, NEURL2, PDZRN3, PRKN, RNF138, RNF152, RNF182, RNF183, RNF213, TRIM13, TRIM26, TRIM31, TRIM32, TRIM35, TRIM47, TRIM50, TRIM62, TRIM69, TRIM9, TRIML1
		proteolysis involved in protein catabolic process [GO:0051603]	ERAD pathway [GO:0036503]	ERAD pathway [GO:0036503]	cluster_29	PRKN
			proteasomal protein catabolic process [GO:0010498]	proteasomal protein catabolic process [GO:0010498]	cluster_29	PRKN
			proteasome-mediated ubiquitin-dependent protein catabolic process [GO:0043161]	proteasome-mediated ubiquitin-dependent protein catabolic process [GO:0043161]	cluster_113, cluster_125, cluster_189, cluster_206, cluster_211, cluster_228, cluster_243, cluster_278, cluster_29, cluster_30, cluster_301, cluster_40	NHLRC1, PML, PRKN, RBCK1, TRAF4, TRIM13, TRIM26, TRIM45, TRIM71, TRIM9
			ubiquitin-dependent protein catabolic process [GO:0006511]	ubiquitin-dependent protein catabolic process [GO:0006511]	cluster_146, cluster_167, cluster_211, cluster_241, cluster_274, cluster_29, cluster_291, cluster_5, cluster_93	ARIH2, CUL9, DTX3L, PRKN, RNF114, RNF166, RNF213, TRIM31, TRIM32
maintenance of location [GO:0051235]	maintenance of location [GO:0051235]	maintenance of location [GO:0051235]	cytoplasmic sequestering of protein [GO:0051220]	cytoplasmic sequestering of protein [GO:0051220]	cluster_30	RBCK1
			maintenance of protein localization in organelle [GO:0072595]	maintenance of protein location in nucleus [GO:0051457]	cluster_189, cluster_278	PML
microtubule organizing center localization [GO:0061842]	microtubule organizing center localization [GO:0061842]	microtubule organizing center localization [GO:0061842]	centrosome localization [GO:0051642]	centrosome localization [GO:0051642]	cluster_78, cluster_81	RANBP2
multicellular organismal process [GO:0032501]	behavior [GO:0007610]	adult behavior [GO:0030534]	adult locomotory behavior [GO:0008344]	adult locomotory behavior [GO:0008344]	cluster_29	PRKN
	multicellular organismal-level homeostasis [GO:0048871]	multicellular organismal-level homeostasis [GO:0048871]	tissue homeostasis [GO:0001894]	tissue homeostasis [GO:0001894]	cluster_167	TRIM32
	pattern specification process [GO:0007389]	pattern specification process [GO:0007389]	pattern specification process [GO:0007389]	pattern specification process [GO:0007389]	cluster_200	MID1
	respiratory gaseous exchange by respiratory system [GO:0007585]	respiratory gaseous exchange by respiratory system [GO:0007585]	respiratory gaseous exchange by respiratory system [GO:0007585]	respiratory gaseous exchange by respiratory system [GO:0007585]	cluster_243	TRAF4
	system process [GO:0003008]	cognition [GO:0050890]	learning [GO:0007612]	learning [GO:0007612]	cluster_29	PRKN
negative regulation of cell communication [GO:0010648]	negative regulation of cell communication [GO:0010648]	negative regulation of hormone secretion [GO:0046888]	negative regulation of peptide hormone secretion [GO:0090278]	negative regulation of insulin secretion [GO:0046676]	cluster_29	PRKN
		negative regulation of release of cytochrome c from mitochondria [GO:0090201]	negative regulation of release of cytochrome c from mitochondria [GO:0090201]	negative regulation of release of cytochrome c from mitochondria [GO:0090201]	cluster_29	PRKN
		negative regulation of signal transduction [GO:0009968]	negative regulation of MAPK cascade [GO:0043409]	negative regulation of JNK cascade [GO:0046329]	cluster_29	PRKN
			negative regulation of TOR signaling [GO:0032007]	negative regulation of TORC1 signaling [GO:1904262]	cluster_163	RNF152
			negative regulation of canonical Wnt signaling pathway [GO:0090090]	negative regulation of canonical Wnt signaling pathway [GO:0090090]	cluster_29	PRKN
			negative regulation of endoplasmic reticulum stress-induced intrinsic apoptotic signaling pathway [GO:1902236]	negative regulation of endoplasmic reticulum stress-induced intrinsic apoptotic signaling pathway [GO:1902236]	cluster_29	PRKN
				negative regulation of endoplasmic reticulum stress-induced neuron intrinsic apoptotic signaling pathway [GO:1903382]	cluster_29	PRKN
			negative regulation of intrinsic apoptotic signaling pathway by p53 class mediator [GO:1902254]	negative regulation of intrinsic apoptotic signaling pathway by p53 class mediator [GO:1902254]	cluster_29	PRKN
			negative regulation of intrinsic apoptotic signaling pathway in response to DNA damage [GO:1902230]	negative regulation of intrinsic apoptotic signaling pathway in response to DNA damage [GO:1902230]	cluster_167	TRIM32
			negative regulation of non-canonical Wnt signaling pathway [GO:2000051]	negative regulation of non-canonical Wnt signaling pathway [GO:2000051]	cluster_291	RNF213
			negative regulation of oxidative stress-induced intrinsic apoptotic signaling pathway [GO:1902176]	negative regulation of oxidative stress-induced neuron intrinsic apoptotic signaling pathway [GO:1903377]	cluster_29	PRKN
	negative regulation of toll-like receptor 4 signaling pathway [GO:0034144]	negative regulation of toll-like receptor 4 signaling pathway [GO:0034144]	negative regulation of toll-like receptor 4 signaling pathway [GO:0034144]	negative regulation of toll-like receptor 4 signaling pathway [GO:0034144]	cluster_167	TRIM32
negative regulation of cell cycle [GO:0045786]	negative regulation of cell cycle [GO:0045786]	cell cycle checkpoint signaling [GO:0000075]	DNA damage checkpoint signaling [GO:0000077]	DNA damage checkpoint signaling [GO:0000077]	cluster_274	DTX3L
			mitotic DNA damage checkpoint signaling [GO:0044773]	DNA damage response, signal transduction by p53 class mediator resulting in cell cycle arrest [GO:0006977]	cluster_189, cluster_278	PML
		negative regulation of mitotic cell cycle [GO:0045930]	negative regulation of mitotic cell cycle [GO:0045930]	negative regulation of mitotic cell cycle [GO:0045930]	cluster_159, cluster_189, cluster_278	PML, TRIM35
negative regulation of cell differentiation [GO:0045596]	negative regulation of epithelial to mesenchymal transition [GO:0010719]	negative regulation of epithelial to mesenchymal transition [GO:0010719]	negative regulation of epithelial to mesenchymal transition [GO:0010719]	negative regulation of epithelial to mesenchymal transition [GO:0010719]	cluster_173, cluster_240	TRIM62
	negative regulation of stem cell differentiation [GO:2000737]	negative regulation of stem cell differentiation [GO:2000737]	negative regulation of stem cell differentiation [GO:2000737]	negative regulation of stem cell differentiation [GO:2000737]	cluster_146, cluster_188	TRIM6
negative regulation of cell growth [GO:0030308]	negative regulation of cell growth [GO:0030308]	negative regulation of cell growth [GO:0030308]	negative regulation of cell growth [GO:0030308]	negative regulation of cell growth [GO:0030308]	cluster_189, cluster_278	PML
negative regulation of cell population proliferation [GO:0008285]	negative regulation of cell population proliferation [GO:0008285]	negative regulation of cell population proliferation [GO:0008285]	negative regulation of cell population proliferation [GO:0008285]	negative regulation of cell population proliferation [GO:0008285]	cluster_189, cluster_278	PML
		negative regulation of fibroblast proliferation [GO:0048147]	negative regulation of fibroblast proliferation [GO:0048147]	negative regulation of fibroblast proliferation [GO:0048147]	cluster_167	TRIM32
negative regulation of cellular component organization [GO:0051129]	negative regulation of cellular component organization [GO:0051129]	negative regulation of cell projection organization [GO:0031345]	negative regulation of plasma membrane bounded cell projection assembly [GO:0120033]	negative regulation of cilium assembly [GO:1902018]	cluster_167	TRIM32
		negative regulation of cytoskeleton organization [GO:0051494]	negative regulation of actin filament bundle assembly [GO:0032232]	negative regulation of actin filament bundle assembly [GO:0032232]	cluster_29	PRKN
			negative regulation of microtubule depolymerization [GO:0007026]	negative regulation of microtubule depolymerization [GO:0007026]	cluster_200	MID1
		negative regulation of intralumenal vesicle formation [GO:1905366]	negative regulation of intralumenal vesicle formation [GO:1905366]	negative regulation of intralumenal vesicle formation [GO:1905366]	cluster_29	PRKN
		negative regulation of protein-containing complex assembly [GO:0031333]	negative regulation of NLRP3 inflammasome complex assembly [GO:1900226]	negative regulation of NLRP3 inflammasome complex assembly [GO:1900226]	cluster_146, cluster_211	TRIM31
negative regulation of mitochondrial fusion [GO:0010637]	negative regulation of mitochondrial fusion [GO:0010637]	negative regulation of mitochondrial fusion [GO:0010637]	negative regulation of mitochondrial fusion [GO:0010637]	negative regulation of mitochondrial fusion [GO:0010637]	cluster_29	PRKN
negative regulation of multicellular organismal process [GO:0051241]	negative regulation of vasculature development [GO:1901343]	negative regulation of vasculature development [GO:1901343]	negative regulation of angiogenesis [GO:0016525]	negative regulation of angiogenesis [GO:0016525]	cluster_189, cluster_278	PML
negative regulation of programmed cell death [GO:0043069]	negative regulation of programmed cell death [GO:0043069]	negative regulation of apoptotic process [GO:0043066]	negative regulation of glial cell apoptotic process [GO:0034351]	negative regulation of glial cell apoptotic process [GO:0034351]	cluster_290	TRAF2
			negative regulation of neuron apoptotic process [GO:0043524]	negative regulation of neuron apoptotic process [GO:0043524]	cluster_29	PRKN
		negative regulation of programmed necrotic cell death [GO:0062099]	negative regulation of programmed necrotic cell death [GO:0062099]	negative regulation of necroptotic process [GO:0060546]	cluster_28, cluster_30	RBCK1, RNF31
negative regulation of response to stimulus [GO:0048585]	negative regulation of response to stimulus [GO:0048585]	negative regulation of adaptive immune response [GO:0002820]	negative regulation of adaptive immune response [GO:0002820]	negative regulation of adaptive immune response [GO:0002820]	cluster_212	TRIM27
		negative regulation of inflammatory response [GO:0050728]	negative regulation of inflammatory response [GO:0050728]	negative regulation of inflammatory response [GO:0050728]	cluster_117, cluster_125, cluster_173	TRIM45, TRIM65
negative regulation of secretion by cell [GO:1903531]	negative regulation of secretion by cell [GO:1903531]	negative regulation of secretion by cell [GO:1903531]	negative regulation of exosomal secretion [GO:1903542]	negative regulation of exosomal secretion [GO:1903542]	cluster_29	PRKN
			negative regulation of neurotransmitter secretion [GO:0046929]	negative regulation of spontaneous neurotransmitter secretion [GO:1904049]	cluster_29	PRKN
negative regulation of transport [GO:0051051]	negative regulation of transport [GO:0051051]	negative regulation of calcium ion transport [GO:0051926]	negative regulation of calcium ion import [GO:0090281]	negative regulation of calcium ion import [GO:0090281]	cluster_212	TRIM27
negative regulation of viral process [GO:0048525]	negative regulation of viral process [GO:0048525]	negative regulation of viral process [GO:0048525]	negative regulation of viral genome replication [GO:0045071]	negative regulation of viral genome replication [GO:0045071]	cluster_146, cluster_188	TRIM6
			negative regulation of viral life cycle [GO:1903901]	negative regulation of viral entry into host cell [GO:0046597]	cluster_146, cluster_188, cluster_200, cluster_211	MID2, TRIM26, TRIM31, TRIM5
			negative regulation of viral transcription [GO:0032897]	negative regulation of viral transcription [GO:0032897]	cluster_146, cluster_167, cluster_173, cluster_200, cluster_206, cluster_211, cluster_212, cluster_240	MID2, TRIM13, TRIM27, TRIM31, TRIM32, TRIM62
organelle organization [GO:0006996]	organelle organization [GO:0006996]	microtubule cytoskeleton organization [GO:0000226]	microtubule bundle formation [GO:0001578]	microtubule bundle formation [GO:0001578]	cluster_222, cluster_48	TRIM46
			microtubule cytoskeleton organization [GO:0000226]	microtubule cytoskeleton organization [GO:0000226]	cluster_200, cluster_5	CUL9, MID1
		mitochondrial fission [GO:0000266]	mitochondrial fission [GO:0000266]	mitochondrial fission [GO:0000266]	cluster_29	PRKN
		mitochondrion organization [GO:0007005]	mitochondrion organization [GO:0007005]	mitochondrion organization [GO:0007005]	cluster_29	PRKN
		nucleus organization [GO:0006997]	nuclear body organization [GO:0030575]	PML body organization [GO:0030578]	cluster_189, cluster_278	PML
		spindle organization [GO:0007051]	spindle organization [GO:0007051]	spindle organization [GO:0007051]	cluster_52	TRIM36
organonitrogen compound metabolic process [GO:1901564]	amine metabolic process [GO:0009308]	biogenic amine metabolic process [GO:0006576]	dopamine metabolic process [GO:0042417]	dopamine metabolic process [GO:0042417]	cluster_29	PRKN
			norepinephrine metabolic process [GO:0042415]	norepinephrine metabolic process [GO:0042415]	cluster_29	PRKN
positive regulation of cell communication [GO:0010647]	positive regulation of cell communication [GO:0010647]	positive regulation of signal transduction [GO:0009967]	positive regulation of MAPK cascade [GO:0043410]	positive regulation of JNK cascade [GO:0046330]	cluster_243	TRAF4
				positive regulation of MAPK cascade [GO:0043410]	cluster_146, cluster_188	TRIM5
				positive regulation of stress-activated MAPK cascade [GO:0032874]	cluster_200	MID1
			positive regulation of canonical NF-kappaB signal transduction [GO:0043123]	positive regulation of canonical NF-kappaB signal transduction [GO:0043123]	cluster_146, cluster_167, cluster_173, cluster_188, cluster_200, cluster_206, cluster_240, cluster_28, cluster_29, cluster_290, cluster_30	MID2, PRKN, RBCK1, RNF31, TRAF2, TRIM13, TRIM22, TRIM32, TRIM34, TRIM5, TRIM6, TRIM62, TRIM68
			positive regulation of cytokine-mediated signaling pathway [GO:0001961]	positive regulation of interleukin-17-mediated signaling pathway [GO:1903883]	cluster_167	TRIM32
				positive regulation of tumor necrosis factor-mediated signaling pathway [GO:1903265]	cluster_167, cluster_29, cluster_290	PRKN, TRAF2, TRIM32
			positive regulation of non-canonical NF-kappaB signal transduction [GO:1901224]	positive regulation of non-canonical NF-kappaB signal transduction [GO:1901224]	cluster_211, cluster_30	RBCK1, TRIM26
			positive regulation of retinoic acid receptor signaling pathway [GO:0048386]	positive regulation of retinoic acid receptor signaling pathway [GO:0048386]	cluster_98	TRIM16
			positive regulation of signal transduction by p53 class mediator [GO:1901798]	positive regulation of signal transduction by p53 class mediator [GO:1901798]	cluster_189, cluster_278	PML
		positive regulation of type I interferon-mediated signaling pathway [GO:0060340]	positive regulation of type I interferon-mediated signaling pathway [GO:0060340]	positive regulation of type I interferon-mediated signaling pathway [GO:0060340]	cluster_146, cluster_188	TRIM6
positive regulation of cell cycle [GO:0045787]	positive regulation of cell cycle [GO:0045787]	positive regulation of cell cycle [GO:0045787]	positive regulation of cell cycle [GO:0045787]	positive regulation of cell cycle [GO:0045787]	cluster_167	TRIM32
positive regulation of cell differentiation [GO:0045597]	positive regulation of keratinocyte differentiation [GO:0045618]	positive regulation of keratinocyte differentiation [GO:0045618]	positive regulation of keratinocyte differentiation [GO:0045618]	positive regulation of keratinocyte differentiation [GO:0045618]	cluster_98	TRIM16
	positive regulation of muscle cell differentiation [GO:0051149]	positive regulation of muscle cell differentiation [GO:0051149]	positive regulation of striated muscle cell differentiation [GO:0051155]	positive regulation of striated muscle cell differentiation [GO:0051155]	cluster_167	TRIM32
	positive regulation of neuron differentiation [GO:0045666]	positive regulation of neuron differentiation [GO:0045666]	positive regulation of neuron differentiation [GO:0045666]	positive regulation of neuron differentiation [GO:0045666]	cluster_167	TRIM32
positive regulation of cell growth [GO:0030307]	positive regulation of cell growth [GO:0030307]	positive regulation of cell growth [GO:0030307]	positive regulation of cell growth [GO:0030307]	positive regulation of cell growth [GO:0030307]	cluster_167	TRIM32
			positive regulation of dendrite extension [GO:1903861]	positive regulation of dendrite extension [GO:1903861]	cluster_29	PRKN
positive regulation of cell motility [GO:2000147]	positive regulation of cell motility [GO:2000147]	positive regulation of cell migration [GO:0030335]	positive regulation of cell migration [GO:0030335]	positive regulation of cell migration [GO:0030335]	cluster_167	TRIM32
		positive regulation of cell motility [GO:2000147]	positive regulation of cell motility [GO:2000147]	positive regulation of cell motility [GO:2000147]	cluster_167	TRIM32
positive regulation of cell population proliferation [GO:0008284]	positive regulation of cell population proliferation [GO:0008284]	positive regulation of fibroblast proliferation [GO:0048146]	positive regulation of fibroblast proliferation [GO:0048146]	positive regulation of fibroblast proliferation [GO:0048146]	cluster_189, cluster_278	PML
positive regulation of cellular component organization [GO:0051130]	positive regulation of cellular component organization [GO:0051130]	positive regulation of organelle organization [GO:0010638]	positive regulation of actin nucleation [GO:0051127]	positive regulation of actin nucleation [GO:0051127]	cluster_212	TRIM27
		positive regulation of protein-containing complex assembly [GO:0031334]	positive regulation of protein oligomerization [GO:0032461]	positive regulation of protein oligomerization [GO:0032461]	cluster_117, cluster_173	TRIM65
positive regulation of intracellular transport [GO:0032388]	positive regulation of intracellular transport [GO:0032388]	positive regulation of intracellular transport [GO:0032388]	positive regulation of retrograde transport, endosome to Golgi [GO:1905281]	positive regulation of retrograde transport, endosome to Golgi [GO:1905281]	cluster_29	PRKN
			positive regulation of vesicle transport along microtubule [GO:1901610]	positive regulation of anterograde dense core granule transport [GO:1901953]	cluster_222, cluster_48	TRIM46
positive regulation of mitochondrial fission [GO:0090141]	positive regulation of mitochondrial fission [GO:0090141]	positive regulation of mitochondrial fission [GO:0090141]	positive regulation of mitochondrial fission [GO:0090141]	positive regulation of mitochondrial fission [GO:0090141]	cluster_29	PRKN
positive regulation of mitochondrial fusion [GO:0010636]	positive regulation of mitochondrial fusion [GO:0010636]	positive regulation of mitochondrial fusion [GO:0010636]	positive regulation of mitochondrial fusion [GO:0010636]	positive regulation of mitochondrial fusion [GO:0010636]	cluster_29	PRKN
positive regulation of programmed cell death [GO:0043068]	positive regulation of programmed cell death [GO:0043068]	positive regulation of apoptotic process [GO:0043065]	positive regulation of apoptotic process [GO:0043065]	positive regulation of apoptotic process [GO:0043065]	cluster_159	TRIM35
			positive regulation of apoptotic process involved in morphogenesis [GO:1902339]	positive regulation of apoptotic process involved in mammary gland involution [GO:0060058]	cluster_189, cluster_278	PML
			positive regulation of extrinsic apoptotic signaling pathway [GO:2001238]	positive regulation of extrinsic apoptotic signaling pathway [GO:2001238]	cluster_189, cluster_278, cluster_290, cluster_30	PML, RBCK1, TRAF2
				positive regulation of extrinsic apoptotic signaling pathway via death domain receptors [GO:1902043]	cluster_90	ZSWIM2
			positive regulation of intrinsic apoptotic signaling pathway [GO:2001244]	positive regulation of endoplasmic reticulum stress-induced intrinsic apoptotic signaling pathway [GO:1902237]	cluster_119	RNF183
positive regulation of protein localization [GO:1903829]	positive regulation of protein localization [GO:1903829]	positive regulation of protein localization [GO:1903829]	positive regulation of establishment of protein localization to mitochondrion [GO:1903749]	positive regulation of protein targeting to mitochondrion [GO:1903955]	cluster_28, cluster_93	ARIH2, RNF31
			positive regulation of protein localization to chromosome, telomeric region [GO:1904816]	positive regulation of protein localization to chromosome, telomeric region [GO:1904816]	cluster_189, cluster_278	PML
			positive regulation of protein localization to endosome [GO:1905668]	positive regulation of protein localization to early endosome [GO:1902966]	cluster_274	DTX3L
			positive regulation of protein localization to membrane [GO:1905477]	positive regulation of protein localization to membrane [GO:1905477]	cluster_29	PRKN
			positive regulation of protein localization to nucleus [GO:1900182]	positive regulation of protein localization to nucleus [GO:1900182]	cluster_274	DTX3L
positive regulation of response to stimulus [GO:0048584]	positive regulation of immune response [GO:0050778]	activation of innate immune response [GO:0002218]	activation of innate immune response [GO:0002218]	activation of innate immune response [GO:0002218]	cluster_146, cluster_188	TRIM5
		positive regulation of antifungal innate immune response [GO:1905036]	positive regulation of antifungal innate immune response [GO:1905036]	positive regulation of antifungal innate immune response [GO:1905036]	cluster_173, cluster_240	TRIM62
	positive regulation of response to stimulus [GO:0048584]	positive regulation of response to stimulus [GO:0048584]	positive regulation of response to stimulus [GO:0048584]	positive regulation of response to stimulus [GO:0048584]	cluster_265	TRAF3
positive regulation of transport [GO:0051050]	positive regulation of neurotransmitter transport [GO:0051590]	positive regulation of neurotransmitter transport [GO:0051590]	positive regulation of neurotransmitter uptake [GO:0051582]	positive regulation of neurotransmitter uptake [GO:0051582]	cluster_29	PRKN
protein folding [GO:0006457]	protein folding [GO:0006457]	protein folding [GO:0006457]	protein folding [GO:0006457]	protein folding [GO:0006457]	cluster_78, cluster_81	RANBP2
protein-containing complex localization [GO:0031503]	protein-containing complex localization [GO:0031503]	protein-containing complex localization [GO:0031503]	protein-containing complex localization [GO:0031503]	protein-containing complex localization [GO:0031503]	cluster_189, cluster_278	PML
protein-containing complex organization [GO:0043933]	chromatin organization [GO:0006325]	DNA repair-dependent chromatin remodeling [GO:0140861]	DNA repair-dependent chromatin remodeling [GO:0140861]	DNA repair-dependent chromatin remodeling [GO:0140861]	cluster_274	DTX3L
	protein-containing complex assembly [GO:0065003]	protein-containing complex assembly [GO:0065003]	protein polymerization [GO:0051258]	free ubiquitin chain polymerization [GO:0010994]	cluster_146, cluster_167, cluster_188, cluster_29	PRKN, TRIM32, TRIM6
			protein-containing complex assembly [GO:0065003]	protein-containing complex assembly [GO:0065003]	cluster_189, cluster_278, cluster_290	PML, TRAF2
regulation of biological quality [GO:0065008]	regulation of membrane potential [GO:0042391]	regulation of mitochondrial membrane potential [GO:0051881]	regulation of mitochondrial membrane potential [GO:0051881]	regulation of mitochondrial membrane potential [GO:0051881]	cluster_29	PRKN
	regulation of protein stability [GO:0031647]	regulation of protein stability [GO:0031647]	regulation of protein stability [GO:0031647]	protein destabilization [GO:0031648]	cluster_29	PRKN
				protein stabilization [GO:0050821]	cluster_189, cluster_278, cluster_29	PML, PRKN
				regulation of protein stability [GO:0031647]	cluster_29	PRKN
regulation of biosynthetic process [GO:0009889]	regulation of carbohydrate biosynthetic process [GO:0043255]	regulation of gluconeogenesis [GO:0006111]	regulation of gluconeogenesis [GO:0006111]	regulation of gluconeogenesis [GO:0006111]	cluster_78, cluster_81	RANBP2
regulation of catabolic process [GO:0009894]	regulation of catabolic process [GO:0009894]	regulation protein catabolic process at synapse [GO:0140250]	regulation protein catabolic process at synapse [GO:0140250]	regulation protein catabolic process at presynapse [GO:0140251]	cluster_29	PRKN
regulation of cell adhesion [GO:0030155]	regulation of cell adhesion [GO:0030155]	regulation of cell adhesion [GO:0030155]	regulation of cell adhesion [GO:0030155]	regulation of cell adhesion [GO:0030155]	cluster_189, cluster_278	PML
regulation of cell communication [GO:0010646]	regulation of cell communication [GO:0010646]	regulation of MAPK cascade [GO:0043408]	regulation of JNK cascade [GO:0046328]	regulation of JNK cascade [GO:0046328]	cluster_290	TRAF2
		regulation of Wnt signaling pathway [GO:0030111]	regulation of canonical Wnt signaling pathway [GO:0060828]	regulation of canonical Wnt signaling pathway [GO:0060828]	cluster_29	PRKN
		regulation of canonical NF-kappaB signal transduction [GO:0043122]	regulation of canonical NF-kappaB signal transduction [GO:0043122]	regulation of canonical NF-kappaB signal transduction [GO:0043122]	cluster_243	TRAF4
		regulation of intracellular steroid hormone receptor signaling pathway [GO:0033143]	regulation of intracellular steroid hormone receptor signaling pathway [GO:0033143]	regulation of androgen receptor signaling pathway [GO:0060765]	cluster_188	TRIM68
	regulation of lipopolysaccharide-mediated signaling pathway [GO:0031664]	regulation of lipopolysaccharide-mediated signaling pathway [GO:0031664]	regulation of lipopolysaccharide-mediated signaling pathway [GO:0031664]	regulation of lipopolysaccharide-mediated signaling pathway [GO:0031664]	cluster_146, cluster_188	TRIM5
regulation of cell cycle [GO:0051726]	regulation of cell cycle [GO:0051726]	regulation of cell cycle [GO:0051726]	regulation of cell cycle [GO:0051726]	regulation of cell cycle [GO:0051726]	cluster_189, cluster_278, cluster_52	PML, TRIM36
	regulation of cell cycle process [GO:0010564]	regulation of mitotic nuclear division [GO:0007088]	regulation of mitotic nuclear division [GO:0007088]	regulation of mitotic nuclear division [GO:0007088]	cluster_5	CUL9
regulation of cell development [GO:0060284]	negative regulation of neurogenesis [GO:0050768]	negative regulation of neurogenesis [GO:0050768]	negative regulation of axon extension [GO:0030517]	negative regulation of axon extension [GO:0030517]	cluster_222, cluster_48	TRIM46
	positive regulation of neurogenesis [GO:0050769]	positive regulation of neurogenesis [GO:0050769]	positive regulation of neurogenesis [GO:0050769]	positive regulation of neurogenesis [GO:0050769]	cluster_167	TRIM32
regulation of cell population proliferation [GO:0042127]	regulation of cell population proliferation [GO:0042127]	regulation of neural precursor cell proliferation [GO:2000177]	regulation of neural precursor cell proliferation [GO:2000177]	regulation of neural precursor cell proliferation [GO:2000177]	cluster_228, cluster_301	TRIM71
regulation of cellular component organization [GO:0051128]	regulation of endocytosis [GO:0030100]	regulation of endocytosis [GO:0030100]	regulation of synaptic vesicle endocytosis [GO:1900242]	regulation of synaptic vesicle endocytosis [GO:1900242]	cluster_29	PRKN
	regulation of organelle organization [GO:0033043]	regulation of microtubule cytoskeleton organization [GO:0070507]	regulation of microtubule cytoskeleton organization [GO:0070507]	regulation of microtubule cytoskeleton organization [GO:0070507]	cluster_200, cluster_52	MID1, TRIM36
		regulation of mitochondrion organization [GO:0010821]	regulation of mitochondrion organization [GO:0010821]	regulation of mitochondrion organization [GO:0010821]	cluster_29	PRKN
	regulation of protein-containing complex assembly [GO:0043254]	regulation of protein-containing complex assembly [GO:0043254]	regulation of protein-containing complex assembly [GO:0043254]	regulation of protein-containing complex assembly [GO:0043254]	cluster_290	TRAF2
regulation of cellular localization [GO:0060341]	regulation of cellular localization [GO:0060341]	regulation of establishment of protein localization [GO:0070201]	regulation of protein targeting to mitochondrion [GO:1903214]	regulation of protein targeting to mitochondrion [GO:1903214]	cluster_29	PRKN
		regulation of protein localization [GO:0032880]	regulation of protein localization [GO:0032880]	regulation of protein localization [GO:0032880]	cluster_146, cluster_188, cluster_222, cluster_48	TRIM22, TRIM34, TRIM46, TRIM5, TRIM6, TRIM68
		regulation of protein localization to membrane [GO:1905475]	regulation of protein localization to plasma membrane [GO:1903076]	regulation of protein localization to plasma membrane [GO:1903076]	cluster_113	NHLRC1
regulation of cellular metabolic process [GO:0031323]	negative regulation of cellular catabolic process [GO:0031330]	negative regulation of cellular catabolic process [GO:0031330]	negative regulation of autophagy [GO:0010507]	negative regulation of autophagy [GO:0010507]	cluster_212	TRIM27
	negative regulation of phosphorus metabolic process [GO:0010563]	negative regulation of phosphorylation [GO:0042326]	negative regulation of hexokinase activity [GO:1903300]	negative regulation of glucokinase activity [GO:0033132]	cluster_29	PRKN
			negative regulation of protein kinase activity [GO:0006469]	negative regulation of protein kinase activity [GO:0006469]	cluster_212	TRIM27
			negative regulation of protein phosphorylation [GO:0001933]	negative regulation of protein phosphorylation [GO:0001933]	cluster_29	PRKN
	negative regulation of reactive oxygen species metabolic process [GO:2000378]	negative regulation of reactive oxygen species metabolic process [GO:2000378]	negative regulation of reactive oxygen species metabolic process [GO:2000378]	negative regulation of reactive oxygen species metabolic process [GO:2000378]	cluster_29	PRKN
	positive regulation of cellular metabolic process [GO:0031325]	positive regulation of cellular catabolic process [GO:0031331]	positive regulation of autophagy [GO:0010508]	positive regulation of autophagy [GO:0010508]	cluster_117, cluster_146, cluster_163, cluster_167, cluster_173, cluster_188, cluster_200	MID2, RNF152, TRIM22, TRIM32, TRIM34, TRIM5, TRIM6, TRIM65, TRIM68
			positive regulation of macroautophagy [GO:0016239]	positive regulation of macroautophagy [GO:0016239]	cluster_206	TRIM13
				positive regulation of mitophagy [GO:1901526]	cluster_29	PRKN
		positive regulation of receptor catabolic process [GO:2000646]	positive regulation of receptor catabolic process [GO:2000646]	positive regulation of receptor catabolic process [GO:2000646]	cluster_274	DTX3L
		positive regulation of xenophagy [GO:1904417]	positive regulation of xenophagy [GO:1904417]	positive regulation of xenophagy [GO:1904417]	cluster_28	RNF31
	regulation of cellular catabolic process [GO:0031329]	regulation of cellular catabolic process [GO:0031329]	regulation of autophagy [GO:0010506]	regulation of autophagy [GO:0010506]	cluster_29	PRKN
	regulation of macromolecule biosynthetic process [GO:0010556]	circadian regulation of gene expression [GO:0032922]	circadian regulation of gene expression [GO:0032922]	circadian regulation of gene expression [GO:0032922]	cluster_189, cluster_278	PML
		negative regulation of DNA biosynthetic process [GO:2000279]	negative regulation of DNA biosynthetic process [GO:2000279]	negative regulation of telomere maintenance via telomerase [GO:0032211]	cluster_189, cluster_278	PML
			negative regulation of telomerase activity [GO:0051974]	negative regulation of telomerase activity [GO:0051974]	cluster_189, cluster_278	PML
		negative regulation of cytokine production [GO:0001818]	negative regulation of interleukin-1 production [GO:0032692]	negative regulation of interleukin-1 beta production [GO:0032691]	cluster_189, cluster_278	PML
			negative regulation of interleukin-2 production [GO:0032703]	negative regulation of interleukin-2 production [GO:0032703]	cluster_212	TRIM27
			negative regulation of tumor necrosis factor superfamily cytokine production [GO:1903556]	negative regulation of tumor necrosis factor production [GO:0032720]	cluster_212	TRIM27
			negative regulation of type I interferon production [GO:0032480]	negative regulation of type I interferon production [GO:0032480]	cluster_212	TRIM27
		negative regulation of gene expression [GO:0010629]	negative regulation of gene expression [GO:0010629]	negative regulation of gene expression [GO:0010629]	cluster_146, cluster_188, cluster_29	PRKN, TRIM6
		negative regulation of gene expression, epigenetic [GO:0045814]	negative regulation of gene expression, epigenetic [GO:0045814]	negative regulation of gene expression, epigenetic [GO:0045814]	cluster_212	TRIM27
		negative regulation of translation [GO:0017148]	miRNA-mediated gene silencing by inhibition of translation [GO:0035278]	miRNA-mediated gene silencing by inhibition of translation [GO:0035278]	cluster_228, cluster_301	TRIM71
			negative regulation of translation [GO:0017148]	negative regulation of translation [GO:0017148]	cluster_113, cluster_228, cluster_301	NHLRC1, TRIM71
			negative regulation of translational initiation [GO:0045947]	negative regulation of translation in response to oxidative stress [GO:0032938]	cluster_189, cluster_278	PML
		positive regulation of DNA-binding transcription factor activity [GO:0051091]	positive regulation of DNA-binding transcription factor activity [GO:0051091]	positive regulation of DNA-binding transcription factor activity [GO:0051091]	cluster_146, cluster_167, cluster_173, cluster_188, cluster_200, cluster_211, cluster_212, cluster_240, cluster_290	MID2, TRAF2, TRIM22, TRIM26, TRIM27, TRIM31, TRIM32, TRIM34, TRIM5, TRIM62
		positive regulation of gene expression [GO:0010628]	positive regulation of gene expression [GO:0010628]	positive regulation of gene expression [GO:0010628]	cluster_29	PRKN
		post-transcriptional regulation of gene expression [GO:0010608]	mRNA destabilization [GO:0061157]	3'-UTR-mediated mRNA destabilization [GO:0061158]	cluster_228, cluster_301	TRIM71
			mRNA stabilization [GO:0048255]	mRNA stabilization [GO:0048255]	cluster_290	TRAF2
			post-transcriptional regulation of gene expression [GO:0010608]	post-transcriptional regulation of gene expression [GO:0010608]	cluster_228, cluster_301	TRIM71
		regulation of DNA-templated transcription [GO:0006355]	negative regulation of DNA-binding transcription factor activity [GO:0043433]	negative regulation of NF-kappaB transcription factor activity [GO:0032088]	cluster_30	RBCK1
			negative regulation of DNA-templated transcription [GO:0045892]	negative regulation of DNA-templated transcription [GO:0045892]	cluster_146, cluster_188, cluster_189, cluster_278	PML, TRIM6
			negative regulation of transcription by RNA polymerase II [GO:0000122]	negative regulation of transcription by RNA polymerase II [GO:0000122]	cluster_212, cluster_29	PRKN, TRIM27
			positive regulation of DNA-binding transcription factor activity [GO:0051091]	positive regulation of NF-kappaB transcription factor activity [GO:0051092]	cluster_146, cluster_167, cluster_173, cluster_188, cluster_200, cluster_206, cluster_240, cluster_28, cluster_290, cluster_30	MID2, RBCK1, RNF31, TRAF2, TRIM13, TRIM22, TRIM32, TRIM5, TRIM62
			positive regulation of DNA-templated transcription [GO:0045893]	positive regulation of DNA-templated transcription [GO:0045893]	cluster_230, cluster_274, cluster_98	DTX3L, MSL2, TRIM16
			positive regulation of transcription by RNA polymerase II [GO:0045944]	positive regulation of transcription by RNA polymerase II [GO:0045944]	cluster_29	PRKN
			regulation of DNA-templated transcription [GO:0006355]	regulation of DNA-templated transcription [GO:0006355]	cluster_146, cluster_188, cluster_189, cluster_278	PML, TRIM22
		regulation of cytokine production [GO:0001817]	positive regulation of chemokine production [GO:0032722]	positive regulation of chemokine (C-C motif) ligand 20 production [GO:1903886]	cluster_167	TRIM32
			positive regulation of cytokine production involved in immune response [GO:0002720]	positive regulation of T cell cytokine production [GO:0002726]	cluster_290	TRAF2
				positive regulation of cytokine production involved in immune response [GO:0002720]	cluster_146, cluster_188	TRIM6
			positive regulation of interleukin-1 production [GO:0032732]	positive regulation of interleukin-1 beta production [GO:0032731]	cluster_98	TRIM16
			positive regulation of interleukin-2 production [GO:0032743]	positive regulation of interleukin-2 production [GO:0032743]	cluster_290	TRAF2
			positive regulation of type I interferon production [GO:0032481]	positive regulation of interferon-alpha production [GO:0032727]	cluster_117, cluster_173	TRIM65
				positive regulation of interferon-beta production [GO:0032728]	cluster_117, cluster_173	TRIM65
			positive regulation of type II interferon production [GO:0032729]	positive regulation of type II interferon production [GO:0032729]	cluster_212	TRIM27
		regulation of gene expression [GO:0010468]	regulation of gene expression [GO:0010468]	regulation of gene expression [GO:0010468]	cluster_250	TRIML1
		regulation of gene silencing by regulatory ncRNA [GO:0060966]	positive regulation of miRNA-mediated gene silencing [GO:2000637]	positive regulation of miRNA-mediated gene silencing [GO:2000637]	cluster_228, cluster_301	TRIM71
		regulation of production of molecular mediator of immune response [GO:0002700]	regulation of immunoglobulin production [GO:0002637]	regulation of immunoglobulin production [GO:0002637]	cluster_290	TRAF2
	regulation of phosphorus metabolic process [GO:0051174]	regulation of protein phosphorylation [GO:0001932]	activation of protein kinase activity [GO:0032147]	activation of NF-kappaB-inducing kinase activity [GO:0007250]	cluster_290	TRAF2
			positive regulation of peptidyl-serine phosphorylation [GO:0033138]	positive regulation of peptidyl-serine phosphorylation [GO:0033138]	cluster_146, cluster_188	TRIM6
			positive regulation of peptidyl-threonine phosphorylation [GO:0010800]	positive regulation of peptidyl-threonine phosphorylation [GO:0010800]	cluster_146, cluster_188	TRIM6
			positive regulation of protein kinase activity [GO:0045860]	positive regulation of protein kinase activity [GO:0045860]	cluster_243	TRAF4
			positive regulation of protein phosphorylation [GO:0001934]	positive regulation of protein phosphorylation [GO:0001934]	cluster_117, cluster_173	TRIM65
			positive regulation of protein serine/threonine kinase activity [GO:0071902]	positive regulation of JUN kinase activity [GO:0043507]	cluster_290	TRAF2
			regulation of protein phosphorylation [GO:0001932]	regulation of protein phosphorylation [GO:0001932]	cluster_113	NHLRC1
	regulation of reactive oxygen species metabolic process [GO:2000377]	regulation of reactive oxygen species metabolic process [GO:2000377]	regulation of reactive oxygen species metabolic process [GO:2000377]	regulation of reactive oxygen species metabolic process [GO:2000377]	cluster_29	PRKN
regulation of cellular response to stress [GO:0080135]	regulation of cellular response to stress [GO:0080135]	regulation of cellular response to stress [GO:0080135]	regulation of cellular response to oxidative stress [GO:1900407]	regulation of cellular response to oxidative stress [GO:1900407]	cluster_29	PRKN
regulation of circadian rhythm [GO:0042752]	regulation of circadian rhythm [GO:0042752]	regulation of circadian rhythm [GO:0042752]	entrainment of circadian clock [GO:0009649]	entrainment of circadian clock by photoperiod [GO:0043153]	cluster_189, cluster_278	PML
			regulation of circadian rhythm [GO:0042752]	regulation of circadian rhythm [GO:0042752]	cluster_189, cluster_278	PML
regulation of cytokine production [GO:0001817]	regulation of cytokine production [GO:0001817]	regulation of cytokine production [GO:0001817]	regulation of cytokine production [GO:0001817]	regulation of cytokine production [GO:0001817]	cluster_265	TRAF3
regulation of macromolecule metabolic process [GO:0060255]	positive regulation of macromolecule metabolic process [GO:0010604]	positive regulation of DNA metabolic process [GO:0051054]	positive regulation of telomere maintenance [GO:0032206]	positive regulation of telomere maintenance [GO:0032206]	cluster_189, cluster_278	PML
	regulation of DNA metabolic process [GO:0051052]	regulation of DNA repair [GO:0006282]	regulation of double-strand break repair [GO:2000779]	regulation of double-strand break repair [GO:2000779]	cluster_189, cluster_278	PML
	regulation of protein metabolic process [GO:0051246]	negative regulation of protein modification process [GO:0031400]	negative regulation of ubiquitin-protein transferase activity [GO:0051444]	negative regulation of ubiquitin-protein transferase activity [GO:0051444]	cluster_274	DTX3L
		negative regulation of proteolysis [GO:0045861]	negative regulation of ubiquitin-dependent protein catabolic process [GO:2000059]	negative regulation of ubiquitin-dependent protein catabolic process [GO:2000059]	cluster_189, cluster_278	PML
		positive regulation of protein catabolic process [GO:0045732]	positive regulation of protein catabolic process [GO:0045732]	positive regulation of protein catabolic process [GO:0045732]	cluster_167, cluster_29	PRKN, TRIM32
		positive regulation of protein modification process [GO:0031401]	positive regulation of protein acetylation [GO:1901985]	positive regulation of peptidyl-lysine acetylation [GO:2000758]	cluster_189, cluster_278	PML
			positive regulation of protein ubiquitination [GO:0031398]	positive regulation of protein linear polyubiquitination [GO:1902530]	cluster_29	PRKN
				positive regulation of protein ubiquitination [GO:0031398]	cluster_113	NHLRC1
		positive regulation of proteolysis [GO:0045862]	positive regulation of proteolysis [GO:0045862]	positive regulation of proteolysis [GO:0045862]	cluster_167	TRIM32
		positive regulation of proteolysis involved in protein catabolic process [GO:1903052]	positive regulation of proteasomal protein catabolic process [GO:1901800]	positive regulation of proteasomal protein catabolic process [GO:1901800]	cluster_29	PRKN
				positive regulation of proteasomal ubiquitin-dependent protein catabolic process [GO:0032436]	cluster_29, cluster_93	ARIH2, PRKN
		regulation of post-translational protein modification [GO:1901873]	regulation of protein ubiquitination [GO:0031396]	regulation of protein ubiquitination [GO:0031396]	cluster_29	PRKN
regulation of molecular function [GO:0065009]	regulation of binding [GO:0051098]	regulation of binding [GO:0051098]	positive regulation of DNA binding [GO:0043388]	positive regulation of DNA binding [GO:0043388]	cluster_29	PRKN
				positive regulation of transcription regulatory region DNA binding [GO:2000679]	cluster_146, cluster_188	TRIM6
			positive regulation of chromatin binding [GO:0035563]	positive regulation of chromatin binding [GO:0035563]	cluster_274	DTX3L
			positive regulation of protein binding [GO:0032092]	positive regulation of protein binding [GO:0032092]	cluster_274, cluster_29	DTX3L, PRKN
	regulation of catalytic activity [GO:0050790]	negative regulation of oxidoreductase activity [GO:0051354]	negative regulation of oxidoreductase activity [GO:0051354]	negative regulation of primary amine oxidase activity [GO:1902283]	cluster_29	PRKN
regulation of primary metabolic process [GO:0080090]	regulation of carbohydrate metabolic process [GO:0006109]	regulation of glucose metabolic process [GO:0010906]	regulation of glucose metabolic process [GO:0010906]	regulation of glucose metabolic process [GO:0010906]	cluster_29	PRKN
	regulation of catecholamine metabolic process [GO:0042069]	regulation of catecholamine metabolic process [GO:0042069]	regulation of dopamine metabolic process [GO:0042053]	regulation of dopamine metabolic process [GO:0042053]	cluster_29	PRKN
	regulation of lipid metabolic process [GO:0019216]	regulation of lipid metabolic process [GO:0019216]	regulation of lipid metabolic process [GO:0019216]	regulation of lipid metabolic process [GO:0019216]	cluster_291	RNF213
regulation of programmed cell death [GO:0043067]	regulation of programmed cell death [GO:0043067]	regulation of apoptotic process [GO:0042981]	regulation of apoptotic process [GO:0042981]	regulation of apoptotic process [GO:0042981]	cluster_243, cluster_265, cluster_29, cluster_290	PRKN, TRAF2, TRAF3, TRAF4
		regulation of programmed necrotic cell death [GO:0062098]	regulation of programmed necrotic cell death [GO:0062098]	regulation of necroptotic process [GO:0060544]	cluster_29	PRKN
regulation of response to stress [GO:0080134]	regulation of defense response to virus [GO:0050688]	regulation of defense response to virus [GO:0050688]	regulation of defense response to virus [GO:0050688]	positive regulation of defense response to virus by host [GO:0002230]	cluster_146, cluster_188, cluster_189, cluster_274, cluster_278	DTX3L, PML, TRIM22, TRIM6
				regulation of defense response to virus [GO:0050688]	cluster_265	TRAF3
regulation of secretion by cell [GO:1903530]	regulation of secretion by cell [GO:1903530]	regulation of catecholamine secretion [GO:0050433]	regulation of catecholamine secretion [GO:0050433]	regulation of dopamine secretion [GO:0014059]	cluster_29	PRKN
regulation of synaptic vesicle transport [GO:1902803]	regulation of synaptic vesicle transport [GO:1902803]	regulation of synaptic vesicle transport [GO:1902803]	regulation of synaptic vesicle transport [GO:1902803]	regulation of synaptic vesicle transport [GO:1902803]	cluster_29	PRKN
regulation of transmembrane transport [GO:0034762]	regulation of calcium ion transport into cytosol [GO:0010522]	regulation of calcium ion transport into cytosol [GO:0010522]	regulation of calcium ion transport into cytosol [GO:0010522]	regulation of calcium ion transport into cytosol [GO:0010522]	cluster_189, cluster_278	PML
regulation of transport [GO:0051049]	regulation of lipid transport [GO:0032368]	regulation of lipid transport [GO:0032368]	regulation of lipid transport [GO:0032368]	regulation of lipid transport [GO:0032368]	cluster_29	PRKN
regulation of viral process [GO:0050792]	regulation of viral process [GO:0050792]	regulation of viral process [GO:0050792]	regulation of viral entry into host cell [GO:0046596]	regulation of viral entry into host cell [GO:0046596]	cluster_146, cluster_173, cluster_188, cluster_240	TRIM22, TRIM34, TRIM5, TRIM6, TRIM62, TRIM68
reproductive process [GO:0022414]	reproductive process [GO:0022414]	acrosome reaction [GO:0007340]	acrosome reaction [GO:0007340]	acrosome reaction [GO:0007340]	cluster_52	TRIM36
response to abiotic stimulus [GO:0009628]	response to abiotic stimulus [GO:0009628]	response to radiation [GO:0009314]	response to UV [GO:0009411]	response to UV [GO:0009411]	cluster_167, cluster_189, cluster_278	PML, TRIM32
			response to ionizing radiation [GO:0010212]	response to gamma radiation [GO:0010332]	cluster_189, cluster_278	PML
response to chemical [GO:0042221]	response to chemical [GO:0042221]	response to cytokine [GO:0034097]	response to cytokine [GO:0034097]	response to cytokine [GO:0034097]	cluster_189, cluster_278	PML
				response to tumor necrosis factor [GO:0034612]	cluster_167	TRIM32
		response to hormone [GO:0009725]	response to peptide hormone [GO:0043434]	response to growth hormone [GO:0060416]	cluster_98	TRIM16
		response to lipid [GO:0033993]	response to lipopolysaccharide [GO:0032496]	response to lipopolysaccharide [GO:0032496]	cluster_146, cluster_188	TRIM6
			response to retinoic acid [GO:0032526]	response to retinoic acid [GO:0032526]	cluster_98	TRIM16
		response to organonitrogen compound [GO:0010243]	response to amine [GO:0014075]	response to amphetamine [GO:0001975]	cluster_78, cluster_81	RANBP2
		response to organophosphorus [GO:0046683]	response to organophosphorus [GO:0046683]	response to organophosphorus [GO:0046683]	cluster_98	TRIM16
response to external biotic stimulus [GO:0043207]	response to virus [GO:0009615]	response to virus [GO:0009615]	cellular response to virus [GO:0098586]	cellular response to virus [GO:0098586]	cluster_146, cluster_188	TRIM6
			response to virus [GO:0009615]	response to virus [GO:0009615]	cluster_146, cluster_188	TRIM22
response to stress [GO:0006950]	response to stress [GO:0006950]	defense response to other organism [GO:0098542]	antiviral innate immune response [GO:0140374]	antiviral innate immune response [GO:0140374]	cluster_117, cluster_146, cluster_173, cluster_188, cluster_211	TRIM31, TRIM6, TRIM65
			defense response to bacterium [GO:0042742]	defense response to bacterium [GO:0042742]	cluster_28, cluster_291, cluster_30	RBCK1, RNF213, RNF31
			defense response to virus [GO:0051607]	defense response to virus [GO:0051607]	cluster_146, cluster_188, cluster_211, cluster_274	DTX3L, TRIM22, TRIM31, TRIM34, TRIM5
				suppression of viral release by host [GO:0044790]	cluster_146, cluster_159, cluster_167, cluster_188, cluster_189, cluster_200, cluster_206, cluster_211, cluster_212, cluster_278	MID2, PML, TRIM13, TRIM26, TRIM27, TRIM32, TRIM35, TRIM5
		inflammatory response [GO:0006954]	inflammatory response [GO:0006954]	inflammatory response [GO:0006954]	cluster_146, cluster_211	TRIM31
		innate immune response [GO:0045087]	innate immune response [GO:0045087]	innate immune response [GO:0045087]	cluster_146, cluster_159, cluster_167, cluster_173, cluster_188, cluster_189, cluster_200, cluster_206, cluster_211, cluster_212, cluster_240, cluster_241, cluster_243, cluster_250, cluster_265, cluster_274, cluster_278, cluster_290	DTX3L, MID2, PML, RNF166, TRAF2, TRAF3, TRAF4, TRIM13, TRIM22, TRIM26, TRIM27, TRIM31, TRIM32, TRIM34, TRIM35, TRIM5, TRIM6, TRIM62, TRIM68, TRIML1
		response to hypoxia [GO:0001666]	response to hypoxia [GO:0001666]	response to hypoxia [GO:0001666]	cluster_189, cluster_278	PML
		response to oxidative stress [GO:0006979]	response to oxidative stress [GO:0006979]	response to oxidative stress [GO:0006979]	cluster_29	PRKN
signal transduction [GO:0007165]	signal transduction [GO:0007165]	CD40 signaling pathway [GO:0023035]	CD40 signaling pathway [GO:0023035]	CD40 signaling pathway [GO:0023035]	cluster_28	RNF31
		Notch signaling pathway [GO:0007219]	Notch signaling pathway [GO:0007219]	Notch signaling pathway [GO:0007219]	cluster_274	DTX3L
		Toll signaling pathway [GO:0008063]	Toll signaling pathway [GO:0008063]	Toll signaling pathway [GO:0008063]	cluster_265	TRAF3
		Wnt signaling pathway [GO:0016055]	Wnt signaling pathway [GO:0016055]	Wnt signaling pathway [GO:0016055]	cluster_350	RNF138
		cytokine-mediated signaling pathway [GO:0019221]	interferon-mediated signaling pathway [GO:0140888]	type I interferon-mediated signaling pathway [GO:0060337]	cluster_117, cluster_173	TRIM65
			interleukin-17-mediated signaling pathway [GO:0097400]	interleukin-17-mediated signaling pathway [GO:0097400]	cluster_290	TRAF2
			tumor necrosis factor-mediated signaling pathway [GO:0033209]	tumor necrosis factor-mediated signaling pathway [GO:0033209]	cluster_265, cluster_290	TRAF2, TRAF3
		enzyme-linked receptor protein signaling pathway [GO:0007167]	fibroblast growth factor receptor signaling pathway [GO:0008543]	fibroblast growth factor receptor signaling pathway [GO:0008543]	cluster_228, cluster_301	TRIM71
			transforming growth factor beta receptor superfamily signaling pathway [GO:0141091]	transforming growth factor beta receptor signaling pathway [GO:0007179]	cluster_189, cluster_278	PML
		extrinsic apoptotic signaling pathway [GO:0097191]	extrinsic apoptotic signaling pathway [GO:0097191]	extrinsic apoptotic signaling pathway [GO:0097191]	cluster_189, cluster_278	PML
		immune response-activating cell surface receptor signaling pathway [GO:0002429]	antigen receptor-mediated signaling pathway [GO:0050851]	T cell receptor signaling pathway [GO:0050852]	cluster_28, cluster_30	RBCK1, RNF31
		intracellular receptor signaling pathway [GO:0030522]	retinoic acid receptor signaling pathway [GO:0048384]	retinoic acid receptor signaling pathway [GO:0048384]	cluster_189, cluster_278	PML
		intracellular signal transduction [GO:0035556]	intracellular signal transduction [GO:0035556]	intracellular signal transduction [GO:0035556]	cluster_341	NEURL2
		intracellular signaling cassette [GO:0141124]	SMAD protein signal transduction [GO:0060395]	SMAD protein signal transduction [GO:0060395]	cluster_189, cluster_278	PML
			non-canonical NF-kappaB signal transduction [GO:0038061]	non-canonical NF-kappaB signal transduction [GO:0038061]	cluster_290	TRAF2
		intrinsic apoptotic signaling pathway [GO:0097193]	intrinsic apoptotic signaling pathway in response to DNA damage [GO:0008630]	intrinsic apoptotic signaling pathway in response to DNA damage [GO:0008630]	cluster_189, cluster_278	PML
				intrinsic apoptotic signaling pathway in response to DNA damage by p53 class mediator [GO:0042771]	cluster_189, cluster_278	PML
			intrinsic apoptotic signaling pathway in response to endoplasmic reticulum stress [GO:0070059]	intrinsic apoptotic signaling pathway in response to endoplasmic reticulum stress [GO:0070059]	cluster_189, cluster_278, cluster_290	PML, TRAF2
			intrinsic apoptotic signaling pathway in response to oxidative stress [GO:0008631]	intrinsic apoptotic signaling pathway in response to oxidative stress [GO:0008631]	cluster_189, cluster_278	PML
		signal transduction [GO:0007165]	signal transduction [GO:0007165]	signal transduction [GO:0007165]	cluster_243, cluster_290	TRAF2, TRAF4
		signal transduction involved in regulation of gene expression [GO:0023019]	signal transduction involved in regulation of gene expression [GO:0023019]	signal transduction involved in regulation of gene expression [GO:0023019]	cluster_290	TRAF2
signaling [GO:0023052]	signaling [GO:0023052]	synaptic signaling [GO:0099536]	chemical synaptic transmission [GO:0007268]	synaptic transmission, glutamatergic [GO:0035249]	cluster_29	PRKN
startle response [GO:0001964]	startle response [GO:0001964]	startle response [GO:0001964]	startle response [GO:0001964]	startle response [GO:0001964]	cluster_29	PRKN
supramolecular fiber organization [GO:0097435]	supramolecular fiber organization [GO:0097435]	supramolecular fiber organization [GO:0097435]	actin nucleation [GO:0045010]	Arp2/3 complex-mediated actin nucleation [GO:0034314]	cluster_212	TRIM27
