# Supplementary material for: Tracking of Ubiquitin Signaling through 3.5 Billion Years of Combinatorial Conjugation
Source: Int J Mol Sci. 2024 Aug 8;25(16):8671. doi: 10.3390/ijms25168671 (PMC11354881; doi:10.3390/ijms25168671)
Supplement: Supplementary file 1 [file ijms-25-08671-s001.zip › Supplement_Tables/Table_S7_3_E3_group_3_pathways.xlsx]

## Sheet: Sheet1
10	8	5	2	GO_bio_path	cluster	protein
anatomical structure development [GO:0048856]	anatomical structure development [GO:0048856]	animal organ development [GO:0048513]	gonad development [GO:0008406]	male gonad development [GO:0008584]	cluster_169	RNF38
		appendage development [GO:0048736]	limb development [GO:0060173]	limb development [GO:0060173]	cluster_183	ZNRF3
		muscle structure development [GO:0061061]	muscle structure development [GO:0061061]	muscle structure development [GO:0061061]	cluster_183	ARK2C
		system development [GO:0048731]	central nervous system development [GO:0007417]	central nervous system development [GO:0007417]	cluster_169	RNF103
anatomical structure morphogenesis [GO:0009653]	anatomical structure morphogenesis [GO:0009653]	appendage morphogenesis [GO:0035107]	limb morphogenesis [GO:0035108]	forelimb morphogenesis [GO:0035136]	cluster_183	ARK2C
cell activation [GO:0001775]	leukocyte activation [GO:0045321]	T cell activation [GO:0042110]	T cell activation [GO:0042110]	T cell activation [GO:0042110]	cluster_82	RBX1
cell death [GO:0008219]	cell death [GO:0008219]	apoptotic process [GO:0006915]	apoptotic process [GO:0006915]	apoptotic process [GO:0006915]	cluster_168	RNF130
		programmed cell death [GO:0012501]	programmed cell death [GO:0012501]	programmed cell death [GO:0012501]	cluster_168	RNF130
cell growth [GO:0016049]	cell growth [GO:0016049]	cell growth [GO:0016049]	neuron projection extension [GO:1990138]	axon extension [GO:0048675]	cluster_180	RNF6
cell population proliferation [GO:0008283]	cell population proliferation [GO:0008283]	stem cell proliferation [GO:0072089]	stem cell proliferation [GO:0072089]	stem cell proliferation [GO:0072089]	cluster_183	RNF43, ZNRF3
cell projection organization [GO:0030030]	cell projection organization [GO:0030030]	neuron projection guidance [GO:0097485]	motor neuron axon guidance [GO:0008045]	motor neuron axon guidance [GO:0008045]	cluster_183	ARK2C
cellular developmental process [GO:0048869]	leukocyte differentiation [GO:0002521]	B cell differentiation [GO:0030183]	immature B cell differentiation [GO:0002327]	immature B cell differentiation [GO:0002327]	cluster_182	SYVN1
cellular localization [GO:0051641]	protein localization [GO:0008104]	protein localization to vacuole [GO:0072665]	protein localization to lysosome [GO:0061462]	protein localization to lysosome [GO:0061462]	cluster_168	RNF128
cellular response to stimulus [GO:0051716]	cellular response to stimulus [GO:0051716]	DNA damage response [GO:0006974]	DNA damage response [GO:0006974]	DNA damage response [GO:0006974]	cluster_82	RBX1
		cellular response to abiotic stimulus [GO:0071214]	cellular response to UV [GO:0034644]	cellular response to UV [GO:0034644]	cluster_82	RBX1
		cellular response to acid chemical [GO:0071229]	cellular response to amino acid stimulus [GO:0071230]	cellular response to amino acid stimulus [GO:0071230]	cluster_82	RBX1
		cellular response to chemical stress [GO:0062197]	cellular response to chemical stress [GO:0062197]	cellular response to chemical stress [GO:0062197]	cluster_82	RBX1
		cellular response to starvation [GO:0009267]	cellular response to starvation [GO:0009267]	cellular response to leucine starvation [GO:1990253]	cluster_158	RNF167
		cellular response to xenobiotic stimulus [GO:0071466]	cellular response to xenobiotic stimulus [GO:0071466]	cellular response to xenobiotic stimulus [GO:0071466]	cluster_168, cluster_195	RNF149
developmental process involved in reproduction [GO:0003006]	developmental process involved in reproduction [GO:0003006]	spermatogenesis [GO:0007283]	spermatogenesis [GO:0007283]	spermatogenesis [GO:0007283]	cluster_82	RBX1
establishment of localization [GO:0051234]	intracellular transport [GO:0046907]	endosomal transport [GO:0016197]	retrograde transport, endosome to Golgi [GO:0042147]	retrograde transport, endosome to Golgi [GO:0042147]	cluster_180	RNF126
	organic substance transport [GO:0071702]	protein transport [GO:0015031]	protein exit from endoplasmic reticulum [GO:0032527]	retrograde protein transport, ER to cytosol [GO:0030970]	cluster_182	SYVN1
immune response [GO:0006955]	immune response [GO:0006955]	adaptive immune response [GO:0002250]	adaptive immune response [GO:0002250]	adaptive immune response [GO:0002250]	cluster_86	MARCHF8
		immune response [GO:0006955]	immune response [GO:0006955]	immune response [GO:0006955]	cluster_86	MARCHF1, MARCHF8
immune system process [GO:0002376]	antigen processing and presentation [GO:0019882]	antigen processing and presentation [GO:0019882]	antigen processing and presentation of peptide antigen via MHC class II [GO:0002495]	antigen processing and presentation of peptide antigen via MHC class II [GO:0002495]	cluster_86	MARCHF1, MARCHF8
macromolecule metabolic process [GO:0043170]	DNA metabolic process [GO:0006259]	DNA repair [GO:0006281]	DNA repair [GO:0006281]	DNA repair [GO:0006281]	cluster_82	RBX1
			nucleotide-excision repair [GO:0006289]	global genome nucleotide-excision repair [GO:0070911]	cluster_202	RNF111
	macromolecule biosynthetic process [GO:0009059]	translational elongation [GO:0006414]	translational elongation [GO:0006414]	rescue of stalled ribosome [GO:0072344]	cluster_120	LTN1
	macromolecule catabolic process [GO:0009057]	receptor catabolic process [GO:0032801]	receptor catabolic process [GO:0032801]	Wnt receptor catabolic process [GO:0038018]	cluster_183	RNF43, ZNRF3
	protein catabolic process [GO:0030163]	protein catabolic process [GO:0030163]	protein catabolic process [GO:0030163]	protein catabolic process [GO:0030163]	cluster_182, cluster_183	ARK2C, PJA1
	protein metabolic process [GO:0019538]	post-translational protein modification [GO:0043687]	post-translational protein modification [GO:0043687]	post-translational protein modification [GO:0043687]	cluster_82	RBX1, RNF7
			protein neddylation [GO:0045116]	protein neddylation [GO:0045116]	cluster_82	RBX1, RNF7
			protein ubiquitination [GO:0016567]	protein K27-linked ubiquitination [GO:0044314]	cluster_180, cluster_252	AMFR, RNF6
				protein K29-linked ubiquitination [GO:0035519]	cluster_158	RNF167
				protein K48-linked ubiquitination [GO:0070936]	cluster_158, cluster_180, cluster_182, cluster_252, cluster_82, cluster_86	AMFR, MARCHF6, RBX1, RNF115, RNF126, RNF6, SYVN1, ZNRF1, ZNRF2
				protein K6-linked ubiquitination [GO:0085020]	cluster_180	RNF6
				protein K63-linked ubiquitination [GO:0070534]	cluster_158, cluster_180	RNF115, RNF126, RNF167
				protein autoubiquitination [GO:0051865]	cluster_120, cluster_158, cluster_168, cluster_175, cluster_180, cluster_187, cluster_195, cluster_218, cluster_252, cluster_86	AMFR, CNOT4, LTN1, MARCHF7, RNF11, RNF115, RNF122, RNF13, RNF133, RNF181
				protein monoubiquitination [GO:0006513]	cluster_180, cluster_82, cluster_86	MARCHF7, RBX1, RNF126
				protein polyubiquitination [GO:0000209]	cluster_158, cluster_183, cluster_202, cluster_252, cluster_62, cluster_82, cluster_86	AMFR, ARK2C, DZIP3, MARCHF1, MARCHF8, RBX1, RNF111, RNF167, UBE4A, UBE4B
				protein ubiquitination [GO:0016567]	cluster_158, cluster_168, cluster_169, cluster_175, cluster_180, cluster_182, cluster_183, cluster_187, cluster_195, cluster_202, cluster_82, cluster_86	CNOT4, MARCHF10, MARCHF6, PJA2, RBX1, RLIM, RNF103, RNF111, RNF115, RNF126, RNF128, RNF130, RNF149, RNF181, RNF38, RNF43, RNF6, RNF7, SYVN1, ZNRF3, ZNRF4
		proteolysis involved in protein catabolic process [GO:0051603]	ERAD pathway [GO:0036503]	ERAD pathway [GO:0036503]	cluster_182, cluster_252, cluster_86	AMFR, MARCHF6, SYVN1
			proteasomal protein catabolic process [GO:0010498]	proteasomal protein catabolic process [GO:0010498]	cluster_86	MARCHF6
			proteasome-mediated ubiquitin-dependent protein catabolic process [GO:0043161]	SCF-dependent proteasomal ubiquitin-dependent protein catabolic process [GO:0031146]	cluster_82	RBX1
				cytoplasm protein quality control by the ubiquitin-proteasome system [GO:0071629]	cluster_180	RNF126
				proteasome-mediated ubiquitin-dependent protein catabolic process [GO:0043161]	cluster_158, cluster_180, cluster_182, cluster_195, cluster_62, cluster_82, cluster_86	MARCHF6, PJA2, RBX1, RNF122, RNF126, UBE4B, ZNRF1, ZNRF2, ZNRF4
				ribosome-associated ubiquitin-dependent protein catabolic process [GO:1990116]	cluster_120	LTN1
				ubiquitin-dependent protein catabolic process via the C-end degron rule pathway [GO:0140627]	cluster_82	RBX1
			ubiquitin-dependent protein catabolic process [GO:0006511]	ubiquitin-dependent protein catabolic process [GO:0006511]	cluster_158, cluster_168, cluster_175, cluster_180, cluster_182, cluster_183, cluster_195, cluster_202, cluster_218, cluster_252, cluster_62, cluster_82	AMFR, CNOT4, RBX1, RLIM, RNF11, RNF111, RNF126, RNF128, RNF13, RNF130, RNF133, RNF148, RNF149, RNF150, RNF167, RNF43, RNF6, RNF7, SYVN1, UBE4A, UBE4B, ZNRF3, ZNRF4
			ubiquitin-dependent protein catabolic process via the multivesicular body sorting pathway [GO:0043162]	ubiquitin-dependent protein catabolic process via the multivesicular body sorting pathway [GO:0043162]	cluster_180	RNF115, RNF126
multicellular organismal process [GO:0032501]	innervation [GO:0060384]	innervation [GO:0060384]	innervation [GO:0060384]	innervation [GO:0060384]	cluster_183	ARK2C
	pattern specification process [GO:0007389]	pattern specification process [GO:0007389]	pattern specification process [GO:0007389]	pattern specification process [GO:0007389]	cluster_202	RNF111
	system process [GO:0003008]	cognition [GO:0050890]	memory [GO:0007613]	long-term memory [GO:0007616]	cluster_182	PJA2
		learning or memory [GO:0007611]	learning or memory [GO:0007611]	learning or memory [GO:0007611]	cluster_252	AMFR
negative regulation of cell adhesion [GO:0007162]	negative regulation of cell-cell adhesion [GO:0022408]	negative regulation of T cell proliferation [GO:0042130]	negative regulation of T cell proliferation [GO:0042130]	negative regulation of T cell proliferation [GO:0042130]	cluster_86	MARCHF7
negative regulation of cell communication [GO:0010648]	negative regulation of cell communication [GO:0010648]	negative regulation of signal transduction [GO:0009968]	negative regulation of ERBB signaling pathway [GO:1901185]	negative regulation of epidermal growth factor receptor signaling pathway [GO:0042059]	cluster_180	RNF115, RNF126
			negative regulation of MAPK cascade [GO:0043409]	negative regulation of MAPK cascade [GO:0043409]	cluster_168, cluster_195	RNF149
			negative regulation of TOR signaling [GO:0032007]	negative regulation of TORC1 signaling [GO:1904262]	cluster_158	RNF167
			negative regulation of Wnt signaling pathway [GO:0030178]	negative regulation of Wnt signaling pathway [GO:0030178]	cluster_183	RNF43
			negative regulation of canonical Wnt signaling pathway [GO:0090090]	negative regulation of canonical Wnt signaling pathway [GO:0090090]	cluster_183, cluster_252, cluster_82	AMFR, RBX1, ZNRF3
			negative regulation of cytoplasmic pattern recognition receptor signaling pathway [GO:0039532]	negative regulation of nucleotide-binding oligomerization domain containing 2 signaling pathway [GO:0070433]	cluster_158	ZNRF4
			negative regulation of endoplasmic reticulum stress-induced intrinsic apoptotic signaling pathway [GO:1902236]	negative regulation of endoplasmic reticulum stress-induced intrinsic apoptotic signaling pathway [GO:1902236]	cluster_182	SYVN1
			negative regulation of intrinsic apoptotic signaling pathway by p53 class mediator [GO:1902254]	negative regulation of intrinsic apoptotic signaling pathway in response to DNA damage by p53 class mediator [GO:1902166]	cluster_86	MARCHF7
			negative regulation of non-canonical Wnt signaling pathway [GO:2000051]	negative regulation of non-canonical Wnt signaling pathway [GO:2000051]	cluster_183	ZNRF3
			negative regulation of signal transduction by p53 class mediator [GO:1901797]	negative regulation of DNA damage response, signal transduction by p53 class mediator [GO:0043518]	cluster_86	MARCHF7
negative regulation of cell cycle [GO:0045786]	negative regulation of cell cycle [GO:0045786]	negative regulation of cell cycle [GO:0045786]	negative regulation of cell cycle [GO:0045786]	negative regulation of cell cycle [GO:0045786]	cluster_158	RNF167, ZNRF4
negative regulation of cellular component organization [GO:0051129]	negative regulation of cellular component organization [GO:0051129]	negative regulation of cell projection organization [GO:0031345]	negative regulation of plasma membrane bounded cell projection assembly [GO:0120033]	negative regulation of cilium assembly [GO:1902018]	cluster_86	MARCHF7
organelle localization [GO:0051640]	organelle localization [GO:0051640]	organelle localization [GO:0051640]	organelle localization [GO:0051640]	organelle localization [GO:0051640]	cluster_158	RNF13, RNF167
		vacuolar localization [GO:1990849]	vacuolar localization [GO:1990849]	lysosome localization [GO:0032418]	cluster_158	RNF167
positive regulation of cell communication [GO:0010647]	positive regulation of cell communication [GO:0010647]	positive regulation of signal transduction [GO:0009967]	positive regulation of MAPK cascade [GO:0043410]	positive regulation of JNK cascade [GO:0046330]	cluster_182	PJA2
				positive regulation of p38MAPK cascade [GO:1900745]	cluster_182	PJA2
			positive regulation of TOR signaling [GO:0032008]	positive regulation of TORC1 signaling [GO:1904263]	cluster_158, cluster_82	RBX1, RNF167
			positive regulation of canonical NF-kappaB signal transduction [GO:0043123]	positive regulation of canonical NF-kappaB signal transduction [GO:0043123]	cluster_82	RBX1
			positive regulation of pattern recognition receptor signaling pathway [GO:0062208]	positive regulation of toll-like receptor 2 signaling pathway [GO:0034137]	cluster_182	PJA2
				positive regulation of toll-like receptor 4 signaling pathway [GO:0034145]	cluster_158	ZNRF1
			positive regulation of stress-activated protein kinase signaling cascade [GO:0070304]	positive regulation of stress-activated protein kinase signaling cascade [GO:0070304]	cluster_158	RNF13
			positive regulation of transmembrane receptor protein serine/threonine kinase signaling pathway [GO:0090100]	positive regulation of BMP signaling pathway [GO:0030513]	cluster_183	ARK2C
				positive regulation of transforming growth factor beta receptor signaling pathway [GO:0030511]	cluster_202	RNF111
positive regulation of cell population proliferation [GO:0008284]	positive regulation of cell population proliferation [GO:0008284]	positive regulation of cell population proliferation [GO:0008284]	positive regulation of cell population proliferation [GO:0008284]	positive regulation of cell population proliferation [GO:0008284]	cluster_86	MARCHF7
positive regulation of programmed cell death [GO:0043068]	positive regulation of programmed cell death [GO:0043068]	positive regulation of apoptotic process [GO:0043065]	positive regulation of apoptotic process [GO:0043065]	positive regulation of apoptotic process [GO:0043065]	cluster_195	RNF122
regulation of biological quality [GO:0065008]	regulation of membrane potential [GO:0042391]	regulation of mitochondrial membrane potential [GO:0051881]	regulation of mitochondrial membrane potential [GO:0051881]	negative regulation of mitochondrial membrane potential [GO:0010917]	cluster_195	RNF122
	regulation of protein stability [GO:0031647]	regulation of protein stability [GO:0031647]	regulation of protein stability [GO:0031647]	protein stabilization [GO:0050821]	cluster_182, cluster_86	MARCHF7, SYVN1
				regulation of protein stability [GO:0031647]	cluster_168, cluster_195	RNF128, RNF149
regulation of cell activation [GO:0050865]	regulation of macrophage activation [GO:0043030]	regulation of macrophage activation [GO:0043030]	regulation of macrophage activation [GO:0043030]	regulation of macrophage activation [GO:0043030]	cluster_182	PJA2
regulation of cell communication [GO:0010646]	regulation of cell communication [GO:0010646]	regulation of SREBP signaling pathway [GO:2000638]	regulation of SREBP signaling pathway [GO:2000638]	regulation of SREBP signaling pathway [GO:2000638]	cluster_252	AMFR
		regulation of Wnt signaling pathway [GO:0030111]	regulation of Wnt signaling pathway, planar cell polarity pathway [GO:2000095]	regulation of Wnt signaling pathway, planar cell polarity pathway [GO:2000095]	cluster_183	ZNRF3
		regulation of intracellular steroid hormone receptor signaling pathway [GO:0033143]	regulation of intracellular steroid hormone receptor signaling pathway [GO:0033143]	regulation of androgen receptor signaling pathway [GO:0060765]	cluster_180	RNF6
		regulation of protein kinase A signaling [GO:0010738]	regulation of protein kinase A signaling [GO:0010738]	regulation of protein kinase A signaling [GO:0010738]	cluster_182	PJA2
		regulation of trans-synaptic signaling [GO:0099177]	regulation of synaptic transmission, glutamatergic [GO:0051966]	regulation of synaptic transmission, glutamatergic [GO:0051966]	cluster_158	RNF167
regulation of cell development [GO:0060284]	negative regulation of neurogenesis [GO:0050768]	negative regulation of neurogenesis [GO:0050768]	negative regulation of axon extension [GO:0030517]	negative regulation of axon extension [GO:0030517]	cluster_180	RNF6
	regulation of myeloid cell differentiation [GO:0045637]	regulation of myeloid cell differentiation [GO:0045637]	regulation of megakaryocyte differentiation [GO:0045652]	regulation of megakaryocyte differentiation [GO:0045652]	cluster_175	CNOT4
regulation of cell population proliferation [GO:0042127]	regulation of cell population proliferation [GO:0042127]	regulation of cell population proliferation [GO:0042127]	regulation of cell population proliferation [GO:0042127]	regulation of cell population proliferation [GO:0042127]	cluster_180	RNF126
regulation of cellular metabolic process [GO:0031323]	negative regulation of cytokine production [GO:0001818]	negative regulation of cytokine production [GO:0001818]	negative regulation of cytokine production [GO:0001818]	negative regulation of cytokine production [GO:0001818]	cluster_168	RNF128
	regulation of macromolecule biosynthetic process [GO:0010556]	mRNA catabolic process [GO:0006402]	nuclear-transcribed mRNA catabolic process [GO:0000956]	nuclear-transcribed mRNA poly(A) tail shortening [GO:0000289]	cluster_175	CNOT4
		negative regulation of cytokine production [GO:0001818]	negative regulation of type I interferon production [GO:0032480]	negative regulation of type I interferon production [GO:0032480]	cluster_82	RBX1
		negative regulation of gene expression, epigenetic [GO:0045814]	dosage compensation by inactivation of X chromosome [GO:0009048]	random inactivation of X chromosome [GO:0060816]	cluster_158	RLIM
		regulation of DNA-templated transcription [GO:0006355]	negative regulation of DNA-templated transcription [GO:0045892]	negative regulation of DNA-templated transcription [GO:0045892]	cluster_158	RLIM
			negative regulation of transcription by RNA polymerase II [GO:0000122]	negative regulation of transcription by RNA polymerase II [GO:0000122]	cluster_158	RLIM
			positive regulation of DNA-templated transcription [GO:0045893]	positive regulation of DNA-templated transcription [GO:0045893]	cluster_180, cluster_202	RNF111, RNF6
			regulation of DNA-templated transcription [GO:0006355]	regulation of DNA-templated transcription [GO:0006355]	cluster_180	RNF6
regulation of immune system process [GO:0002682]	regulation of tolerance induction [GO:0002643]	regulation of tolerance induction [GO:0002643]	regulation of tolerance induction [GO:0002643]	regulation of tolerance induction [GO:0002643]	cluster_86	MARCHF7
regulation of macromolecule metabolic process [GO:0060255]	regulation of protein metabolic process [GO:0051246]	negative regulation of protein modification process [GO:0031400]	negative regulation of protein ubiquitination [GO:0031397]	negative regulation of protein autoubiquitination [GO:1905524]	cluster_86	MARCHF7
		negative regulation of proteolysis [GO:0045861]	negative regulation of proteasomal protein catabolic process [GO:1901799]	negative regulation of proteasomal protein catabolic process [GO:1901799]	cluster_86	MARCHF7
		positive regulation of protein catabolic process [GO:0045732]	positive regulation of protein catabolic process [GO:0045732]	positive regulation of protein catabolic process [GO:0045732]	cluster_82	RBX1
			positive regulation of protein catabolic process in the vacuole [GO:1904352]	positive regulation of protein catabolic process in the vacuole [GO:1904352]	cluster_168	RNF128
		positive regulation of protein modification process [GO:0031401]	positive regulation of protein ubiquitination [GO:0031398]	positive regulation of protein autoubiquitination [GO:1902499]	cluster_82	RBX1
				positive regulation of protein polyubiquitination [GO:1902916]	cluster_86	MARCHF7
				positive regulation of protein ubiquitination [GO:0031398]	cluster_202	RNF111
		positive regulation of proteolysis involved in protein catabolic process [GO:1903052]	positive regulation of proteasomal protein catabolic process [GO:1901800]	positive regulation of proteasomal ubiquitin-dependent protein catabolic process [GO:0032436]	cluster_82	RBX1
response to abiotic stimulus [GO:0009628]	response to abiotic stimulus [GO:0009628]	response to radiation [GO:0009314]	response to UV [GO:0009411]	response to UV [GO:0009411]	cluster_62	UBE4B
response to redox state [GO:0051775]	response to redox state [GO:0051775]	response to redox state [GO:0051775]	response to redox state [GO:0051775]	response to redox state [GO:0051775]	cluster_82	RNF7
response to stress [GO:0006950]	response to stress [GO:0006950]	inflammatory response [GO:0006954]	inflammatory response [GO:0006954]	inflammatory response [GO:0006954]	cluster_182	PJA2
		innate immune response [GO:0045087]	innate immune response [GO:0045087]	innate immune response [GO:0045087]	cluster_182	PJA2
signal transduction [GO:0007165]	signal transduction [GO:0007165]	Wnt signaling pathway [GO:0016055]	Wnt signaling pathway [GO:0016055]	Wnt signaling pathway [GO:0016055]	cluster_183, cluster_252	AMFR, RNF43, ZNRF3
		apoptotic signaling pathway [GO:0097190]	granzyme-mediated apoptotic signaling pathway [GO:0008626]	granzyme-mediated apoptotic signaling pathway [GO:0008626]	cluster_62	UBE4B
		endoplasmic reticulum unfolded protein response [GO:0030968]	endoplasmic reticulum unfolded protein response [GO:0030968]	endoplasmic reticulum unfolded protein response [GO:0030968]	cluster_252	AMFR
		intracellular signaling cassette [GO:0141124]	MAPK cascade [GO:0000165]	MAPK cascade [GO:0000165]	cluster_82	RBX1
			non-canonical NF-kappaB signal transduction [GO:0038061]	non-canonical NF-kappaB signal transduction [GO:0038061]	cluster_252	AMFR
		signal transduction [GO:0007165]	signal transduction [GO:0007165]	signal transduction [GO:0007165]	cluster_252	AMFR
