# Supplementary material for: Tracking of Ubiquitin Signaling through 3.5 Billion Years of Combinatorial Conjugation
Source: Int J Mol Sci. 2024 Aug 8;25(16):8671. doi: 10.3390/ijms25168671 (PMC11354881; doi:10.3390/ijms25168671)
Supplement: Supplementary file 1 [file ijms-25-08671-s001.zip › Supplement_Tables/Table_S7_4_E3_group_4_pathways.xlsx]

## Sheet: Sheet1
10	8	5	2	GO_bio_path	cluster	protein
anatomical structure development [GO:0048856]	anatomical structure development [GO:0048856]	animal organ development [GO:0048513]	brain development [GO:0007420]	brain development [GO:0007420]	cluster_21	UBE3A
		corpus callosum development [GO:0022038]	corpus callosum development [GO:0022038]	corpus callosum development [GO:0022038]	cluster_13	HERC1
		ovarian follicle development [GO:0001541]	ovarian follicle development [GO:0001541]	ovarian follicle development [GO:0001541]	cluster_21	UBE3A
cell cycle [GO:0007049]	cell cycle [GO:0007049]	cell cycle [GO:0007049]	cell cycle [GO:0007049]	cell cycle [GO:0007049]	cluster_19	HACE1
cell death [GO:0008219]	cell death [GO:0008219]	apoptotic process [GO:0006915]	apoptotic process [GO:0006915]	apoptotic process [GO:0006915]	cluster_16, cluster_32, cluster_34	AREL1, RNF144B, RNF216
cell growth [GO:0016049]	cell growth [GO:0016049]	cell growth [GO:0016049]	developmental cell growth [GO:0048588]	developmental cell growth [GO:0048588]	cluster_37	ARIH2
cell killing [GO:0001906]	cell killing [GO:0001906]	cell killing [GO:0001906]	natural killer cell mediated cytotoxicity [GO:0042267]	natural killer cell mediated cytotoxicity [GO:0042267]	cluster_31	RNF19B
cell population proliferation [GO:0008283]	cell population proliferation [GO:0008283]	stem cell proliferation [GO:0072089]	stem cell proliferation [GO:0072089]	hematopoietic stem cell proliferation [GO:0071425]	cluster_37	ARIH2
cell projection organization [GO:0030030]	cell projection organization [GO:0030030]	neuron projection development [GO:0031175]	neuron projection development [GO:0031175]	neuron projection development [GO:0031175]	cluster_13	HERC1
cellular catabolic process [GO:0044248]	cellular catabolic process [GO:0044248]	autophagy [GO:0006914]	autophagy [GO:0006914]	autophagy [GO:0006914]	cluster_13	HERC1
cellular developmental process [GO:0048869]	cell differentiation [GO:0030154]	cell differentiation [GO:0030154]	cell differentiation [GO:0030154]	cell differentiation [GO:0030154]	cluster_20, cluster_22	HERC4, HUWE1
	hematopoietic progenitor cell differentiation [GO:0002244]	hematopoietic progenitor cell differentiation [GO:0002244]	hematopoietic progenitor cell differentiation [GO:0002244]	hematopoietic progenitor cell differentiation [GO:0002244]	cluster_24	HERC6
	neuron differentiation [GO:0030182]	neuron differentiation [GO:0030182]	central nervous system neuron differentiation [GO:0021953]	cerebellar Purkinje cell differentiation [GO:0021702]	cluster_13	HERC1
cellular response to stimulus [GO:0051716]	cellular response to stimulus [GO:0051716]	DNA damage response [GO:0006974]	DNA damage response [GO:0006974]	DNA damage response [GO:0006974]	cluster_11, cluster_14	HERC2, UBR5
		cellular response to organic substance [GO:0071310]	cellular response to cytokine stimulus [GO:0071345]	cellular response to leukemia inhibitory factor [GO:1990830]	cluster_262	RNF125
		response to mitochondrial depolarisation [GO:0098780]	positive regulation of autophagy of mitochondrion in response to mitochondrial depolarization [GO:1904925]	positive regulation of mitophagy in response to mitochondrial depolarization [GO:0098779]	cluster_20	HUWE1
developmental process involved in reproduction [GO:0003006]	developmental process involved in reproduction [GO:0003006]	prostate gland growth [GO:0060736]	prostate gland growth [GO:0060736]	prostate gland growth [GO:0060736]	cluster_21	UBE3A
		spermatogenesis [GO:0007283]	spermatogenesis [GO:0007283]	spermatogenesis [GO:0007283]	cluster_11, cluster_22	HERC2, HERC4
establishment of localization [GO:0051234]	organic substance transport [GO:0071702]	intracellular protein transport [GO:0006886]	intracellular protein transport [GO:0006886]	intracellular protein transport [GO:0006886]	cluster_11	HERC2
	vesicle-mediated transport [GO:0016192]	endocytosis [GO:0006897]	sperm entry [GO:0035037]	sperm entry [GO:0035037]	cluster_21	UBE3A
immune response [GO:0006955]	immune response [GO:0006955]	adaptive immune response [GO:0002250]	adaptive immune response [GO:0002250]	adaptive immune response [GO:0002250]	cluster_262, cluster_31	RNF125, RNF19B
macromolecule metabolic process [GO:0043170]	DNA metabolic process [GO:0006259]	DNA repair [GO:0006281]	DNA repair [GO:0006281]	DNA repair [GO:0006281]	cluster_11, cluster_14, cluster_217	HERC2, HLTF, UBR5
			base-excision repair [GO:0006284]	base-excision repair [GO:0006284]	cluster_20	HUWE1
	macromolecule biosynthetic process [GO:0009059]	RNA biosynthetic process [GO:0032774]	DNA-templated transcription [GO:0006351]	mRNA transcription by RNA polymerase II [GO:0042789]	cluster_217	HLTF
		translational elongation [GO:0006414]	translational elongation [GO:0006414]	rescue of stalled ribosome [GO:0072344]	cluster_26	RNF14
	protein metabolic process [GO:0019538]	post-translational protein modification [GO:0043687]	ISG15-protein conjugation [GO:0032020]	ISG15-protein conjugation [GO:0032020]	cluster_24	HERC5
			protein ubiquitination [GO:0016567]	protein K11-linked ubiquitination [GO:0070979]	cluster_16	AREL1
				protein K29-linked ubiquitination [GO:0035519]	cluster_18	UBE3C
				protein K33-linked ubiquitination [GO:1990390]	cluster_16	AREL1
				protein K48-linked ubiquitination [GO:0070936]	cluster_14, cluster_18, cluster_19, cluster_21, cluster_213, cluster_34, cluster_37	ARIH2, HACE1, RNF216, TTC3, UBE3A, UBE3C, UBR5
				protein K6-linked ubiquitination [GO:0085020]	cluster_26	RNF14
				protein K63-linked ubiquitination [GO:0070534]	cluster_37	ARIH2
				protein autoubiquitination [GO:0051865]	cluster_21, cluster_31	RNF19B, UBE3A
				protein monoubiquitination [GO:0006513]	cluster_20	HUWE1
				protein polyubiquitination [GO:0000209]	cluster_10, cluster_14, cluster_15, cluster_153, cluster_16, cluster_18, cluster_19, cluster_20, cluster_21, cluster_24, cluster_26, cluster_262, cluster_31, cluster_32, cluster_36, cluster_37	AREL1, ARIH1, ARIH2, HACE1, HECTD2, HERC5, HUWE1, RNF125, RNF14, RNF144A, RNF144B, RNF19A, RNF19B, RNF217, UBE3A, UBE3B, UBE3C, UBR5
				protein ubiquitination [GO:0016567]	cluster_11, cluster_13, cluster_136, cluster_16, cluster_19, cluster_217, cluster_22, cluster_24, cluster_26, cluster_32, cluster_35, cluster_36, cluster_37	AREL1, ARIH1, ARIH2, CUL9, HACE1, HERC1, HERC2, HERC3, HERC4, HERC5, HERC6, HLTF, MARCHF11, MARCHF4, MARCHF9, RNF14, RNF144A
		proteolysis [GO:0006508]	proteolysis [GO:0006508]	proteolysis [GO:0006508]	cluster_21	UBE3A
		proteolysis involved in protein catabolic process [GO:0051603]	proteasome-mediated ubiquitin-dependent protein catabolic process [GO:0043161]	proteasome-mediated ubiquitin-dependent protein catabolic process [GO:0043161]	cluster_11, cluster_21, cluster_34	HERC2, RNF216, UBE3A
			ubiquitin-dependent protein catabolic process [GO:0006511]	ubiquitin-dependent protein catabolic process [GO:0006511]	cluster_10, cluster_153, cluster_16, cluster_18, cluster_19, cluster_21, cluster_213, cluster_22, cluster_24, cluster_26, cluster_262, cluster_31, cluster_32, cluster_35, cluster_36, cluster_37	AREL1, ARIH1, ARIH2, CUL9, HACE1, HERC3, HERC4, HERC5, HERC6, RNF125, RNF14, RNF144A, RNF144B, RNF19A, RNF19B, RNF217, TTC3, UBE3A, UBE3B, UBE3C
membrane organization [GO:0061024]	membrane organization [GO:0061024]	membrane fusion [GO:0061025]	membrane fusion [GO:0061025]	membrane fusion [GO:0061025]	cluster_19, cluster_20	HACE1, HUWE1
multicellular organismal process [GO:0032501]	behavior [GO:0007610]	locomotory behavior [GO:0007626]	locomotory exploration behavior [GO:0035641]	locomotory exploration behavior [GO:0035641]	cluster_21	UBE3A
	system process [GO:0003008]	cognition [GO:0050890]	motor learning [GO:0061743]	motor learning [GO:0061743]	cluster_21	UBE3A
		neuromuscular process [GO:0050905]	neuromuscular process [GO:0050905]	neuromuscular process controlling balance [GO:0050885]	cluster_13	HERC1
negative regulation of cell communication [GO:0010648]	negative regulation of cell communication [GO:0010648]	negative regulation of signal transduction [GO:0009968]	negative regulation of TOR signaling [GO:0032007]	negative regulation of TORC1 signaling [GO:1904262]	cluster_21	UBE3A
			negative regulation of cytoplasmic pattern recognition receptor signaling pathway [GO:0039532]	negative regulation of RIG-I signaling pathway [GO:0039536]	cluster_262	RNF125
			negative regulation of smoothened signaling pathway [GO:0045879]	negative regulation of smoothened signaling pathway [GO:0045879]	cluster_22	HERC4
negative regulation of cellular component organization [GO:0051129]	negative regulation of cellular component organization [GO:0051129]	negative regulation of cell projection organization [GO:0031345]	negative regulation of dendritic spine morphogenesis [GO:0061002]	negative regulation of dendritic spine morphogenesis [GO:0061002]	cluster_21	UBE3A
negative regulation of mitochondrial fusion [GO:0010637]	negative regulation of mitochondrial fusion [GO:0010637]	negative regulation of mitochondrial fusion [GO:0010637]	negative regulation of mitochondrial fusion [GO:0010637]	negative regulation of mitochondrial fusion [GO:0010637]	cluster_20	HUWE1
negative regulation of programmed cell death [GO:0043069]	negative regulation of programmed cell death [GO:0043069]	negative regulation of apoptotic process [GO:0043066]	negative regulation of apoptotic process [GO:0043066]	negative regulation of apoptotic process [GO:0043066]	cluster_16, cluster_32	AREL1, RNF144B
organelle organization [GO:0006996]	organelle organization [GO:0006996]	Golgi organization [GO:0007030]	Golgi organization [GO:0007030]	Golgi organization [GO:0007030]	cluster_19, cluster_20	HACE1, HUWE1
		microtubule cytoskeleton organization [GO:0000226]	microtubule cytoskeleton organization [GO:0000226]	microtubule cytoskeleton organization [GO:0000226]	cluster_31, cluster_35	CUL9, RNF19A
positive regulation of cell communication [GO:0010647]	positive regulation of cell communication [GO:0010647]	positive regulation of signal transduction [GO:0009967]	positive regulation of Wnt signaling pathway [GO:0030177]	positive regulation of canonical Wnt signaling pathway [GO:0090263]	cluster_14	UBR5
			positive regulation of phosphatidylinositol 3-kinase/protein kinase B signal transduction [GO:0051897]	positive regulation of phosphatidylinositol 3-kinase/protein kinase B signal transduction [GO:0051897]	cluster_21	UBE3A
positive regulation of cellular pH reduction [GO:0032849]	positive regulation of cellular pH reduction [GO:0032849]	positive regulation of cellular pH reduction [GO:0032849]	positive regulation of cellular pH reduction [GO:0032849]	positive regulation of Golgi lumen acidification [GO:1905528]	cluster_21	UBE3A
positive regulation of protein localization [GO:1903829]	positive regulation of protein localization [GO:1903829]	positive regulation of protein localization [GO:1903829]	positive regulation of establishment of protein localization to mitochondrion [GO:1903749]	positive regulation of protein targeting to mitochondrion [GO:1903955]	cluster_20, cluster_37	ARIH2, HUWE1
			positive regulation of intracellular protein transport [GO:0090316]	positive regulation of protein import into nucleus [GO:0042307]	cluster_14	UBR5
protein-containing complex organization [GO:0043933]	chromatin organization [GO:0006325]	DNA repair-dependent chromatin remodeling [GO:0140861]	DNA repair-dependent chromatin remodeling [GO:0140861]	DNA repair-dependent chromatin remodeling [GO:0140861]	cluster_14	UBR5
		heterochromatin organization [GO:0070828]	heterochromatin organization [GO:0070828]	heterochromatin boundary formation [GO:0033696]	cluster_14	UBR5
regulation of cell communication [GO:0010646]	regulation of cell communication [GO:0010646]	regulation of Wnt signaling pathway [GO:0030111]	regulation of canonical Wnt signaling pathway [GO:0060828]	regulation of canonical Wnt signaling pathway [GO:0060828]	cluster_26	RNF14
		regulation of intracellular steroid hormone receptor signaling pathway [GO:0033143]	regulation of intracellular steroid hormone receptor signaling pathway [GO:0033143]	regulation of androgen receptor signaling pathway [GO:0060765]	cluster_26	RNF14
	regulation of synaptic plasticity [GO:0048167]	regulation of synaptic plasticity [GO:0048167]	regulation of synaptic plasticity [GO:0048167]	regulation of synaptic plasticity [GO:0048167]	cluster_21	UBE3A
regulation of cell cycle [GO:0051726]	regulation of cell cycle process [GO:0010564]	regulation of mitotic nuclear division [GO:0007088]	regulation of mitotic nuclear division [GO:0007088]	regulation of mitotic nuclear division [GO:0007088]	cluster_35	CUL9
regulation of cell development [GO:0060284]	regulation of neurogenesis [GO:0050767]	regulation of neurogenesis [GO:0050767]	regulation of neurogenesis [GO:0050767]	regulation of neurogenesis [GO:0050767]	cluster_217	HLTF
regulation of cell motility [GO:2000145]	regulation of cell migration [GO:0030334]	regulation of cell migration [GO:0030334]	regulation of cell migration [GO:0030334]	regulation of cell migration [GO:0030334]	cluster_19	HACE1
regulation of cellular metabolic process [GO:0031323]	negative regulation of cellular catabolic process [GO:0031330]	negative regulation of cellular catabolic process [GO:0031330]	negative regulation of autophagy [GO:0010507]	negative regulation of autophagy [GO:0010507]	cluster_13	HERC1
	regulation of macromolecule biosynthetic process [GO:0010556]	circadian regulation of gene expression [GO:0032922]	circadian regulation of gene expression [GO:0032922]	circadian regulation of gene expression [GO:0032922]	cluster_20	HUWE1
		negative regulation of cytokine production [GO:0001818]	negative regulation of type I interferon production [GO:0032480]	negative regulation of type I interferon production [GO:0032480]	cluster_262, cluster_34	RNF125, RNF216
		positive regulation of gene expression [GO:0010628]	positive regulation of gene expression [GO:0010628]	positive regulation of gene expression [GO:0010628]	cluster_14	UBR5
		regulation of DNA-templated transcription [GO:0006355]	positive regulation of DNA-templated transcription [GO:0045893]	positive regulation of DNA-templated transcription [GO:0045893]	cluster_26	RNF14
			positive regulation of transcription by RNA polymerase II [GO:0045944]	positive regulation of transcription by RNA polymerase II [GO:0045944]	cluster_21, cluster_217	HLTF, UBE3A
			regulation of DNA-templated transcription [GO:0006355]	regulation of DNA-templated transcription [GO:0006355]	cluster_26	RNF14
			regulation of transcription by RNA polymerase II [GO:0006357]	regulation of transcription by RNA polymerase II [GO:0006357]	cluster_26	RNF14
		regulation of cytokine production [GO:0001817]	regulation of type I interferon production [GO:0032479]	regulation of interferon-beta production [GO:0032648]	cluster_34	RNF216
	regulation of phosphorus metabolic process [GO:0051174]	regulation of protein phosphorylation [GO:0001932]	regulation of cyclin-dependent protein serine/threonine kinase activity [GO:0000079]	regulation of cyclin-dependent protein serine/threonine kinase activity [GO:0000079]	cluster_24	HERC5
regulation of circadian rhythm [GO:0042752]	regulation of circadian rhythm [GO:0042752]	regulation of circadian rhythm [GO:0042752]	regulation of circadian rhythm [GO:0042752]	regulation of circadian rhythm [GO:0042752]	cluster_21	UBE3A
regulation of macromolecule metabolic process [GO:0060255]	regulation of protein metabolic process [GO:0051246]	positive regulation of protein modification process [GO:0031401]	positive regulation of protein ubiquitination [GO:0031398]	positive regulation of protein ubiquitination [GO:0031398]	cluster_20, cluster_21	HUWE1, UBE3A
		positive regulation of proteolysis involved in protein catabolic process [GO:1903052]	positive regulation of proteasomal protein catabolic process [GO:1901800]	positive regulation of proteasomal ubiquitin-dependent protein catabolic process [GO:0032436]	cluster_153, cluster_26, cluster_31, cluster_32, cluster_36, cluster_37	ARIH1, ARIH2, RNF14, RNF144A, RNF144B, RNF19A, RNF19B, RNF217
		regulation of protein catabolic process [GO:0042176]	regulation of protein catabolic process at postsynapse, modulating synaptic transmission [GO:0099576]	regulation of protein catabolic process at postsynapse, modulating synaptic transmission [GO:0099576]	cluster_31	RNF19A
		regulation of ubiquitin-dependent protein catabolic process [GO:2000058]	regulation of ubiquitin-dependent protein catabolic process [GO:2000058]	regulation of ubiquitin-dependent protein catabolic process [GO:2000058]	cluster_21	UBE3A
regulation of response to stress [GO:0080134]	regulation of defense response to virus [GO:0050688]	regulation of defense response to virus [GO:0050688]	regulation of defense response to virus [GO:0050688]	regulation of defense response to virus [GO:0050688]	cluster_24	HERC5
				regulation of defense response to virus by host [GO:0050691]	cluster_34	RNF216
	regulation of inflammatory response [GO:0050727]	regulation of inflammatory response [GO:0050727]	regulation of inflammatory response [GO:0050727]	regulation of inflammatory response [GO:0050727]	cluster_16	AREL1
response to chemical [GO:0042221]	response to chemical [GO:0042221]	response to hormone [GO:0009725]	response to progesterone [GO:0032570]	response to progesterone [GO:0032570]	cluster_21	UBE3A
		response to organic cyclic compound [GO:0014070]	response to cocaine [GO:0042220]	response to cocaine [GO:0042220]	cluster_21	UBE3A
		response to oxygen-containing compound [GO:1901700]	response to hydrogen peroxide [GO:0042542]	response to hydrogen peroxide [GO:0042542]	cluster_21	UBE3A
response to endogenous stimulus [GO:0009719]	response to endogenous stimulus [GO:0009719]	cellular response to endogenous stimulus [GO:0071495]	cellular response to growth factor stimulus [GO:0071363]	cellular response to brain-derived neurotrophic factor stimulus [GO:1990416]	cluster_21	UBE3A
response to external biotic stimulus [GO:0043207]	response to bacterium [GO:0009617]	response to bacterium [GO:0009617]	response to bacterium [GO:0009617]	response to bacterium [GO:0009617]	cluster_24	HERC6
response to stress [GO:0006950]	response to stress [GO:0006950]	defense response to other organism [GO:0098542]	defense response to virus [GO:0051607]	defense response to virus [GO:0051607]	cluster_24	HERC5
		innate immune response [GO:0045087]	innate immune response [GO:0045087]	innate immune response [GO:0045087]	cluster_24	HERC5
rhythmic process [GO:0048511]	rhythmic process [GO:0048511]	rhythmic process [GO:0048511]	rhythmic process [GO:0048511]	rhythmic process [GO:0048511]	cluster_21	UBE3A
signal transduction [GO:0007165]	signal transduction [GO:0007165]	intracellular receptor signaling pathway [GO:0030522]	intracellular steroid hormone receptor signaling pathway [GO:0030518]	androgen receptor signaling pathway [GO:0030521]	cluster_21, cluster_26	RNF14, UBE3A
				progesterone receptor signaling pathway [GO:0050847]	cluster_14, cluster_21	UBE3A, UBR5
		intracellular signaling cassette [GO:0141124]	small GTPase-mediated signal transduction [GO:0007264]	Rac protein signal transduction [GO:0016601]	cluster_19	HACE1
		signal transduction [GO:0007165]	signal transduction [GO:0007165]	signal transduction [GO:0007165]	cluster_26	RNF14
