# Supplementary material for: Tracking of Ubiquitin Signaling through 3.5 Billion Years of Combinatorial Conjugation
Source: Int J Mol Sci. 2024 Aug 8;25(16):8671. doi: 10.3390/ijms25168671 (PMC11354881; doi:10.3390/ijms25168671)
Supplement: Supplementary file 1 [file ijms-25-08671-s001.zip › Supplement_Tables/Table_S7_5_E3_group_5_pathways.xlsx]

## Sheet: Sheet1
10	8	5	2	GO_bio_path	cluster	protein
anatomical structure development [GO:0048856]	anatomical structure development [GO:0048856]	animal organ development [GO:0048513]	embryonic organ development [GO:0048568]	embryonic organ development [GO:0048568]	cluster_60	RBBP6
			placenta development [GO:0001890]	placenta development [GO:0001890]	cluster_156	BIRC2
		blood vessel development [GO:0001568]	blood vessel development [GO:0001568]	blood vessel development [GO:0001568]	cluster_178	MIB1
		ectoderm development [GO:0007398]	ectoderm development [GO:0007398]	ectoderm development [GO:0007398]	cluster_17	SMURF1
		epithelium development [GO:0060429]	skin epidermis development [GO:0098773]	limb epidermis development [GO:0060887]	cluster_103	PIAS4
			somite development [GO:0061053]	somite development [GO:0061053]	cluster_60	RBBP6
		hair follicle development [GO:0001942]	hair follicle development [GO:0001942]	hair follicle development [GO:0001942]	cluster_103	PIAS4
		lens development in camera-type eye [GO:0002088]	lens development in camera-type eye [GO:0002088]	lens development in camera-type eye [GO:0002088]	cluster_156	BIRC7
		multicellular organism development [GO:0007275]	embryo development ending in birth or egg hatching [GO:0009792]	in utero embryonic development [GO:0001701]	cluster_178, cluster_60	MIB1, RBBP6
		muscle tissue development [GO:0060537]	skeletal muscle tissue development [GO:0007519]	skeletal muscle tissue development [GO:0007519]	cluster_101	NEURL1
		otolith development [GO:0048840]	otolith development [GO:0048840]	otolith development [GO:0048840]	cluster_375	ATG5
		system development [GO:0048731]	central nervous system development [GO:0007417]	central nervous system development [GO:0007417]	cluster_103, cluster_17	PIAS4, WWP1
			nervous system development [GO:0007399]	nervous system development [GO:0007399]	cluster_101, cluster_162	MYLIP, NEURL1
anatomical structure formation involved in morphogenesis [GO:0048646]	anatomical structure formation involved in morphogenesis [GO:0048646]	somitogenesis [GO:0001756]	somitogenesis [GO:0001756]	somitogenesis [GO:0001756]	cluster_178	MIB1
		tube formation [GO:0035148]	neural tube formation [GO:0001841]	neural tube formation [GO:0001841]	cluster_178	MIB1
anatomical structure morphogenesis [GO:0009653]	anatomical structure morphogenesis [GO:0009653]	animal organ morphogenesis [GO:0009887]	eye morphogenesis [GO:0048592]	camera-type eye morphogenesis [GO:0048593]	cluster_58	RING1
		embryonic morphogenesis [GO:0048598]	gastrulation [GO:0007369]	gastrulation with mouth forming second [GO:0001702]	cluster_58	RNF2
		epithelial tube morphogenesis [GO:0060562]	embryonic heart tube morphogenesis [GO:0003143]	heart looping [GO:0001947]	cluster_178	MIB1
cell activation [GO:0001775]	leukocyte activation [GO:0045321]	alpha-beta T cell activation [GO:0046631]	CD4-positive, alpha-beta T cell proliferation [GO:0035739]	CD4-positive, alpha-beta T cell proliferation [GO:0035739]	cluster_17	ITCH
cell cycle [GO:0007049]	cell cycle [GO:0007049]	cell cycle [GO:0007049]	cell cycle [GO:0007049]	cell cycle [GO:0007049]	cluster_122, cluster_135	RNF8, UHRF2
			mitotic cell cycle [GO:0000278]	mitotic cell cycle [GO:0000278]	cluster_58	RNF2
cell cycle process [GO:0022402]	cell cycle process [GO:0022402]	mitotic cell cycle process [GO:1903047]	mitotic cell cycle phase transition [GO:0044772]	G1/S transition of mitotic cell cycle [GO:0000082]	cluster_103	PIAS1
cell death [GO:0008219]	cell death [GO:0008219]	apoptotic process [GO:0006915]	apoptotic process [GO:0006915]	apoptotic process [GO:0006915]	cluster_101, cluster_156, cluster_17, cluster_178, cluster_185	BIRC2, BIRC3, BIRC7, ITCH, RFFL, RNF34, ZSWIM2
			muscle cell apoptotic process [GO:0010657]	cardiac muscle cell apoptotic process [GO:0010659]	cluster_375	ATG5
			neuron apoptotic process [GO:0051402]	neuron apoptotic process [GO:0051402]	cluster_156	XIAP
		programmed necrotic cell death [GO:0097300]	programmed necrotic cell death [GO:0097300]	necroptotic process [GO:0070266]	cluster_156	BIRC2
cell division [GO:0051301]	cell division [GO:0051301]	cell division [GO:0051301]	cell division [GO:0051301]	cell division [GO:0051301]	cluster_135	RNF8
cell growth [GO:0016049]	cell growth [GO:0016049]	cell growth [GO:0016049]	developmental cell growth [GO:0048588]	developmental cell growth [GO:0048588]	cluster_186	ARIH2
		oocyte growth [GO:0001555]	oocyte growth [GO:0001555]	oocyte growth [GO:0001555]	cluster_151	KMT2D
cell junction organization [GO:0034330]	cell junction organization [GO:0034330]	cell junction organization [GO:0034330]	neuromuscular junction development [GO:0007528]	neuromuscular junction development [GO:0007528]	cluster_17	NEDD4
cell population proliferation [GO:0008283]	cell population proliferation [GO:0008283]	stem cell proliferation [GO:0072089]	stem cell proliferation [GO:0072089]	hematopoietic stem cell proliferation [GO:0071425]	cluster_186	ARIH2
cell projection organization [GO:0030030]	cell projection organization [GO:0030030]	neuron projection development [GO:0031175]	neuron projection development [GO:0031175]	neuron projection development [GO:0031175]	cluster_17	NEDD4
cellular catabolic process [GO:0044248]	cellular catabolic process [GO:0044248]	autophagy [GO:0006914]	autophagy [GO:0006914]	autophagy [GO:0006914]	cluster_128, cluster_203, cluster_375	ATG5, LRSAM1, RNF185
			macroautophagy [GO:0016236]	aggrephagy [GO:0035973]	cluster_375	ATG5
				macroautophagy [GO:0016236]	cluster_375	ATG5
				mitophagy [GO:0000423]	cluster_375	ATG5
				nucleophagy [GO:0044804]	cluster_375	ATG5
cellular component assembly [GO:0022607]	cellular component assembly [GO:0022607]	organelle assembly [GO:0070925]	autophagosome assembly [GO:0000045]	autophagosome assembly [GO:0000045]	cluster_375	ATG5
			mitotic spindle assembly [GO:0090307]	mitotic spindle assembly [GO:0090307]	cluster_122	UHRF1
		sperm axoneme assembly [GO:0007288]	sperm axoneme assembly [GO:0007288]	sperm axoneme assembly [GO:0007288]	cluster_101	NEURL1
cellular developmental process [GO:0048869]	cell development [GO:0048468]	cell development [GO:0048468]	cardiac muscle cell development [GO:0055013]	ventricular cardiac muscle cell development [GO:0055015]	cluster_375	ATG5
			germ cell development [GO:0007281]	oogenesis [GO:0048477]	cluster_151	KMT2D
		germ cell development [GO:0007281]	germ cell development [GO:0007281]	germ cell development [GO:0007281]	cluster_58	RNF2
	cell differentiation [GO:0030154]	cell differentiation [GO:0030154]	cell differentiation [GO:0030154]	cell differentiation [GO:0030154]	cluster_122, cluster_17, cluster_88	MKRN2, NEDD4L, SMURF1, UHRF2
	fat cell differentiation [GO:0045444]	fat cell differentiation [GO:0045444]	fat cell differentiation [GO:0045444]	fat cell differentiation [GO:0045444]	cluster_103	PIAS1
	neuron differentiation [GO:0030182]	neuron differentiation [GO:0030182]	neuron differentiation [GO:0030182]	neuron differentiation [GO:0030182]	cluster_178	MIB1
cellular localization [GO:0051641]	protein localization [GO:0008104]	protein localization [GO:0008104]	protein localization [GO:0008104]	protein localization [GO:0008104]	cluster_91	PRPF19
		protein localization to membrane [GO:0072657]	protein localization to plasma membrane [GO:0072659]	protein localization to plasma membrane [GO:0072659]	cluster_17	SMURF1
		protein localization to perinuclear region of cytoplasm [GO:1905719]	protein localization to perinuclear region of cytoplasm [GO:1905719]	protein localization to perinuclear region of cytoplasm [GO:1905719]	cluster_102	RNF26
cellular response to stimulus [GO:0051716]	cellular response to stimulus [GO:0051716]	DNA damage response [GO:0006974]	DNA damage response [GO:0006974]	DNA damage response [GO:0006974]	cluster_122, cluster_133, cluster_135, cluster_156, cluster_17, cluster_60	NEDD4, RBBP6, RFWD3, RNF8, UHRF1, XIAP
		cellular response to abiotic stimulus [GO:0071214]	cellular response to UV [GO:0034644]	cellular response to UV [GO:0034644]	cluster_17	NEDD4
		cellular response to acid chemical [GO:0071229]	cellular response to amino acid stimulus [GO:0071230]	cellular response to amino acid stimulus [GO:0071230]	cluster_101	NEURL1
		cellular response to chemical stress [GO:0062197]	cellular response to nitrosative stress [GO:0071500]	cellular response to nitrosative stress [GO:0071500]	cluster_375	ATG5
		cellular response to cold [GO:0070417]	cellular response to cold [GO:0070417]	cellular response to cold [GO:0070417]	cluster_101, cluster_178	RNF34
		cellular response to heat [GO:0034605]	cellular response to heat [GO:0034605]	cellular response to heat [GO:0034605]	cluster_61	STUB1
		cellular response to hypoxia [GO:0071456]	cellular response to hypoxia [GO:0071456]	cellular response to hypoxia [GO:0071456]	cluster_61	STUB1
		cellular response to organic substance [GO:0071310]	cellular response to topologically incorrect protein [GO:0035967]	cellular response to misfolded protein [GO:0071218]	cluster_61	STUB1
		cellular response to starvation [GO:0009267]	cellular response to starvation [GO:0009267]	cellular response to nitrogen starvation [GO:0006995]	cluster_375	ATG5
developmental process involved in reproduction [GO:0003006]	developmental process involved in reproduction [GO:0003006]	spermatogenesis [GO:0007283]	spermatogenesis [GO:0007283]	spermatogenesis [GO:0007283]	cluster_103, cluster_156, cluster_88	BIRC3, MKRN2, PIAS1
establishment of localization [GO:0051234]	establishment of localization in cell [GO:0051649]	establishment of localization in cell [GO:0051649]	establishment of localization in cell [GO:0051649]	establishment of localization in cell [GO:0051649]	cluster_375	ATG5
		substrate localization to autophagosome [GO:0061753]	substrate localization to autophagosome [GO:0061753]	substrate localization to autophagosome [GO:0061753]	cluster_17	SMURF1
	extracellular transport [GO:0006858]	extracellular transport [GO:0006858]	extracellular transport [GO:0006858]	extracellular transport [GO:0006858]	cluster_17	WWP2
	intracellular transport [GO:0046907]	endosome to lysosome transport [GO:0008333]	endosome to lysosome transport [GO:0008333]	endosome to lysosome transport [GO:0008333]	cluster_101, cluster_165	MGRN1
		vacuolar transport [GO:0007034]	lysosomal transport [GO:0007041]	lysosomal transport [GO:0007041]	cluster_17	NEDD4
	organic substance transport [GO:0071702]	protein transport [GO:0015031]	protein export from nucleus [GO:0006611]	protein export from nucleus [GO:0006611]	cluster_17	SMURF1
			protein targeting to lysosome [GO:0006622]	protein targeting to lysosome [GO:0006622]	cluster_17	NEDD4
			protein targeting to vacuole [GO:0006623]	protein targeting to vacuole involved in autophagy [GO:0071211]	cluster_17	SMURF1
			ubiquitin-dependent endocytosis [GO:0070086]	ubiquitin-dependent endocytosis [GO:0070086]	cluster_101, cluster_203	LRSAM1, NEURL1B
	transmembrane transport [GO:0055085]	monoatomic ion transmembrane transport [GO:0034220]	monoatomic ion transmembrane transport [GO:0034220]	monoatomic ion transmembrane transport [GO:0034220]	cluster_17	NEDD4L, WWP1
	vesicle-mediated transport [GO:0016192]	endocytosis [GO:0006897]	endocytosis [GO:0006897]	endocytosis [GO:0006897]	cluster_126, cluster_178	MARCHF2, MARCHF3, MIB1
			receptor internalization [GO:0031623]	receptor internalization [GO:0031623]	cluster_17	ITCH, NEDD4
formation of structure involved in a symbiotic process [GO:0044111]	formation of structure involved in a symbiotic process [GO:0044111]	formation of structure involved in a symbiotic process [GO:0044111]	formation of structure involved in a symbiotic process [GO:0044111]	formation of structure involved in a symbiotic process [GO:0044111]	cluster_17	NEDD4
homeostatic process [GO:0042592]	chemical homeostasis [GO:0048878]	copper ion homeostasis [GO:0055070]	copper ion homeostasis [GO:0055070]	copper ion homeostasis [GO:0055070]	cluster_156	XIAP
		lipid homeostasis [GO:0055088]	sterol homeostasis [GO:0055092]	cholesterol homeostasis [GO:0042632]	cluster_162	MYLIP
immune system process [GO:0002376]	T cell selection [GO:0045058]	T cell selection [GO:0045058]	T cell selection [GO:0045058]	negative thymic T cell selection [GO:0045060]	cluster_375	ATG5
	antigen processing and presentation [GO:0019882]	antigen processing and presentation [GO:0019882]	antigen processing and presentation of endogenous antigen [GO:0019883]	antigen processing and presentation of endogenous antigen [GO:0019883]	cluster_375	ATG5
	tolerance induction [GO:0002507]	T cell tolerance induction [GO:0002517]	T cell tolerance induction [GO:0002517]	T cell anergy [GO:0002870]	cluster_17	ITCH
macromolecule metabolic process [GO:0043170]	DNA metabolic process [GO:0006259]	DNA repair [GO:0006281]	DNA repair [GO:0006281]	DNA repair [GO:0006281]	cluster_172, cluster_61	RNF113A, STUB1
			double-strand break repair [GO:0006302]	double-strand break repair [GO:0006302]	cluster_103, cluster_135	PIAS4, RNF8
				double-strand break repair via homologous recombination [GO:0000724]	cluster_122, cluster_133	RFWD3, UHRF1
				double-strand break repair via nonhomologous end joining [GO:0006303]	cluster_135, cluster_91	PRPF19, RNF8
			interstrand cross-link repair [GO:0036297]	interstrand cross-link repair [GO:0036297]	cluster_133, cluster_135	RFWD3, RNF8
		DNA replication [GO:0006260]	DNA replication [GO:0006260]	DNA replication [GO:0006260]	cluster_60	RBBP6
		DNA-templated DNA replication maintenance of fidelity [GO:0045005]	replication fork processing [GO:0031297]	replication fork processing [GO:0031297]	cluster_133	RFWD3
		homologous recombination [GO:0035825]	homologous recombination [GO:0035825]	homologous recombination [GO:0035825]	cluster_122	UHRF1
		somatic diversification of immune receptors via germline recombination within a single locus [GO:0002562]	isotype switching [GO:0045190]	isotype switching [GO:0045190]	cluster_135	RNF8
	RNA metabolic process [GO:0016070]	RNA splicing [GO:0008380]	snoRNA splicing [GO:0034247]	snoRNA splicing [GO:0034247]	cluster_172	RNF113A
		mRNA metabolic process [GO:0016071]	mRNA splicing, via spliceosome [GO:0000398]	mRNA splicing, via spliceosome [GO:0000398]	cluster_172, cluster_91	PRPF19, RNF113A
	macromolecule biosynthetic process [GO:0009059]	DNA biosynthetic process [GO:0071897]	DNA synthesis involved in DNA repair [GO:0000731]	error-free translesion synthesis [GO:0070987]	cluster_205	RCHY1
		RNA biosynthetic process [GO:0032774]	DNA-templated transcription [GO:0006351]	DNA-templated transcription [GO:0006351]	cluster_103, cluster_88	MKRN2, PIAS2
				transcription by RNA polymerase II [GO:0006366]	cluster_17	WWP2
			viral RNA genome replication [GO:0039694]	negative stranded viral RNA replication [GO:0039689]	cluster_375	ATG5
		gene expression [GO:0010467]	gene expression [GO:0010467]	gene expression [GO:0010467]	cluster_58	RNF2
		translational elongation [GO:0006414]	translational elongation [GO:0006414]	rescue of stalled ribosome [GO:0072344]	cluster_144, cluster_205	RCHY1, RNF14
	macromolecule catabolic process [GO:0009057]	receptor catabolic process [GO:0032801]	receptor catabolic process [GO:0032801]	receptor catabolic process [GO:0032801]	cluster_17	NEDD4, SMURF1
	protein catabolic process [GO:0030163]	protein catabolic process [GO:0030163]	protein catabolic process [GO:0030163]	protein catabolic process [GO:0030163]	cluster_128, cluster_203	LRSAM1, RNF5
	protein metabolic process [GO:0019538]	peptidyl-amino acid modification [GO:0018193]	protein sumoylation [GO:0016925]	protein sumoylation [GO:0016925]	cluster_103, cluster_122	PIAS1, PIAS2, PIAS3, PIAS4, UHRF2
		post-translational protein modification [GO:0043687]	post-translational protein modification [GO:0043687]	post-translational protein modification [GO:0043687]	cluster_375	ATG5
			protein ubiquitination [GO:0016567]	protein K11-linked ubiquitination [GO:0070979]	cluster_102	RNF26
				protein K27-linked ubiquitination [GO:0044314]	cluster_128	RNF185
				protein K29-linked ubiquitination [GO:0035519]	cluster_17	ITCH
				protein K48-linked ubiquitination [GO:0070936]	cluster_101, cluster_128, cluster_135, cluster_17, cluster_178, cluster_186	ARIH2, ITCH, NEDD4L, RFFL, RNF34, RNF5, RNF8
				protein K6-linked ubiquitination [GO:0085020]	cluster_144	RNF14
				protein K63-linked ubiquitination [GO:0070534]	cluster_128, cluster_135, cluster_156, cluster_17, cluster_186, cluster_61, cluster_91	ARIH2, ITCH, NEDD4, PRPF19, RNF5, RNF8, STUB1, WWP2, XIAP
				protein autoubiquitination [GO:0051865]	cluster_122, cluster_128, cluster_135, cluster_17, cluster_203, cluster_205, cluster_232, cluster_255, cluster_61	ITCH, LRSAM1, RCHY1, RNF10, RNF185, RNF8, RNFT1, STUB1, UHRF1, UHRF2, WWP2
				protein monoubiquitination [GO:0006513]	cluster_101, cluster_165, cluster_17, cluster_232, cluster_61	ITCH, MGRN1, NEDD4L, NEURL1, RNF10, STUB1
				protein polyubiquitination [GO:0000209]	cluster_101, cluster_130, cluster_144, cluster_156, cluster_165, cluster_17, cluster_185, cluster_186, cluster_203, cluster_257, cluster_61, cluster_63, cluster_88, cluster_91	ARIH1, ARIH2, BIRC2, LRSAM1, MGRN1, MKRN1, MKRN2, MKRN3, PRPF19, RNF123, RNF14, RNF20, SMURF1, STUB1, ZSWIM2
				protein ubiquitination [GO:0016567]	cluster_101, cluster_102, cluster_122, cluster_126, cluster_133, cluster_144, cluster_156, cluster_162, cluster_165, cluster_17, cluster_170, cluster_172, cluster_178, cluster_186, cluster_205, cluster_215, cluster_248, cluster_257, cluster_284, cluster_288, cluster_375, cluster_58, cluster_60, cluster_61, cluster_63, cluster_88	ARIH1, ARIH2, ATG5, BIRC7, BRAP, COP1, CUL9, HECW1, HECW2, ITCH, LONRF2, MARCHF2, MARCHF3, MGRN1, MIB1, MIB2, MKRN1, MKRN2, MKRN3, MYLIP, NEDD4, NEDD4L, NEURL1B, RBBP6, RCHY1, RFWD3, RING1, RNF113A, RNF139, RNF14, RNF157, RNF2, RNF26, RNF34, RNF40, SMURF1, SMURF2, STUB1, UHRF2, WWP1, WWP2
		protein catabolic process [GO:0030163]	chaperone-mediated autophagy [GO:0061684]	chaperone-mediated autophagy [GO:0061684]	cluster_375, cluster_61	ATG5, STUB1
		protein maturation [GO:0051604]	protein maturation [GO:0051604]	protein maturation [GO:0051604]	cluster_130, cluster_61	RNF123, STUB1
		protein modification process [GO:0036211]	protein modification process [GO:0036211]	protein modification process [GO:0036211]	cluster_17	WWP2
		proteolysis involved in protein catabolic process [GO:0051603]	ERAD pathway [GO:0036503]	ERAD pathway [GO:0036503]	cluster_128, cluster_248, cluster_61	RNF139, RNF185, RNF5, STUB1
			proteasomal protein catabolic process [GO:0010498]	proteasomal protein catabolic process [GO:0010498]	cluster_91	PRPF19
			proteasome-mediated ubiquitin-dependent protein catabolic process [GO:0043161]	proteasome-mediated ubiquitin-dependent protein catabolic process [GO:0043161]	cluster_101, cluster_156, cluster_17, cluster_178, cluster_288, cluster_61	BIRC2, COP1, ITCH, NEDD4L, RFFL, RNF34, SMURF1, SMURF2, STUB1, WWP1, WWP2
				ribosome-associated ubiquitin-dependent protein catabolic process [GO:1990116]	cluster_232	RNF10
			protein quality control for misfolded or incompletely synthesized proteins [GO:0006515]	protein quality control for misfolded or incompletely synthesized proteins [GO:0006515]	cluster_61	STUB1
			proteolysis involved in protein catabolic process [GO:0051603]	proteolysis involved in protein catabolic process [GO:0051603]	cluster_130	RNF123
			ubiquitin-dependent protein catabolic process [GO:0006511]	ubiquitin-dependent protein catabolic process [GO:0006511]	cluster_101, cluster_102, cluster_122, cluster_128, cluster_130, cluster_135, cluster_144, cluster_162, cluster_17, cluster_170, cluster_178, cluster_186, cluster_205, cluster_257, cluster_60, cluster_61, cluster_63, cluster_88	ARIH1, ARIH2, CUL9, ITCH, MIB1, MKRN2, MYLIP, NEDD4, NEDD4L, RBBP6, RCHY1, RFFL, RNF123, RNF14, RNF185, RNF20, RNF26, RNF34, RNF40, RNF5, RNF8, SMURF1, SMURF2, STUB1, UHRF1
			ubiquitin-dependent protein catabolic process via the multivesicular body sorting pathway [GO:0043162]	ubiquitin-dependent protein catabolic process via the multivesicular body sorting pathway [GO:0043162]	cluster_17	NEDD4
membrane organization [GO:0061024]	membrane organization [GO:0061024]	membrane invagination [GO:0010324]	engulfment of target by autophagosome [GO:0061736]	engulfment of target by autophagosome [GO:0061736]	cluster_17	SMURF1
methylation [GO:0032259]	methylation [GO:0032259]	methylation [GO:0032259]	methylation [GO:0032259]	methylation [GO:0032259]	cluster_151	KMT2C, KMT2D
multicellular organismal process [GO:0032501]	multicellular organism growth [GO:0035264]	multicellular organism growth [GO:0035264]	multicellular organism growth [GO:0035264]	multicellular organism growth [GO:0035264]	cluster_60	RBBP6
	pattern specification process [GO:0007389]	pattern specification process [GO:0007389]	anterior/posterior axis specification [GO:0009948]	anterior/posterior axis specification [GO:0009948]	cluster_58	RNF2
			anterior/posterior pattern specification [GO:0009952]	anterior/posterior pattern specification [GO:0009952]	cluster_58	RING1
	system process [GO:0003008]	heart process [GO:0003015]	heart process [GO:0003015]	heart contraction [GO:0060047]	cluster_375	ATG5
	tissue remodeling [GO:0048771]	tissue remodeling [GO:0048771]	tissue remodeling [GO:0048771]	blood vessel remodeling [GO:0001974]	cluster_375	ATG5
negative regulation of cell adhesion [GO:0007162]	negative regulation of cell-cell adhesion [GO:0022408]	negative regulation of alpha-beta T cell activation [GO:0046636]	negative regulation of CD4-positive, alpha-beta T cell proliferation [GO:2000562]	negative regulation of CD4-positive, alpha-beta T cell proliferation [GO:2000562]	cluster_17	ITCH
negative regulation of cell communication [GO:0010648]	negative regulation of cell communication [GO:0010648]	negative regulation of signal transduction [GO:0009968]	negative regulation of G protein-coupled receptor signaling pathway [GO:0045744]	negative regulation of G protein-coupled receptor signaling pathway [GO:0045744]	cluster_101, cluster_165	MGRN1
			negative regulation of MAPK cascade [GO:0043409]	negative regulation of JNK cascade [GO:0046329]	cluster_17	ITCH
			negative regulation of Notch signaling pathway [GO:0045746]	negative regulation of Notch signaling pathway [GO:0045746]	cluster_101, cluster_17	NEURL1, WWP2
			negative regulation of cAMP-mediated signaling [GO:0043951]	negative regulation of cAMP-mediated signaling [GO:0043951]	cluster_101, cluster_165	MGRN1
			negative regulation of canonical Wnt signaling pathway [GO:0090090]	negative regulation of canonical Wnt signaling pathway [GO:0090090]	cluster_17	HECW1
			negative regulation of chemokine-mediated signaling pathway [GO:0070100]	negative regulation of chemokine-mediated signaling pathway [GO:0070100]	cluster_172	RNF113A
			negative regulation of cytokine-mediated signaling pathway [GO:0001960]	negative regulation of tumor necrosis factor-mediated signaling pathway [GO:0010804]	cluster_103, cluster_156, cluster_178	BIRC7, PIAS4, RFFL, XIAP
			negative regulation of extrinsic apoptotic signaling pathway [GO:2001237]	negative regulation of extrinsic apoptotic signaling pathway via death domain receptors [GO:1902042]	cluster_101, cluster_178	RFFL, RNF34
			negative regulation of intracellular steroid hormone receptor signaling pathway [GO:0033144]	negative regulation of androgen receptor signaling pathway [GO:0060766]	cluster_103	PIAS2
			negative regulation of non-canonical NF-kappaB signal transduction [GO:1901223]	negative regulation of non-canonical NF-kappaB signal transduction [GO:1901223]	cluster_88	MKRN2
			negative regulation of signal transduction [GO:0009968]	negative regulation of signal transduction [GO:0009968]	cluster_215	BRAP
			negative regulation of signal transduction by p53 class mediator [GO:1901797]	negative regulation of signal transduction by p53 class mediator [GO:1901797]	cluster_101, cluster_178	RFFL, RNF34
			negative regulation of smoothened signaling pathway [GO:0045879]	negative regulation of smoothened signaling pathway [GO:0045879]	cluster_101, cluster_165	MGRN1
			negative regulation of transmembrane receptor protein serine/threonine kinase signaling pathway [GO:0090101]	negative regulation of BMP signaling pathway [GO:0030514]	cluster_17	SMURF1, SMURF2
				negative regulation of activin receptor signaling pathway [GO:0032926]	cluster_17	SMURF1
				negative regulation of transforming growth factor beta receptor signaling pathway [GO:0030512]	cluster_17, cluster_61	SMURF1, SMURF2, STUB1
			negative regulation of vascular endothelial growth factor receptor signaling pathway [GO:0030948]	negative regulation of vascular endothelial growth factor receptor signaling pathway [GO:0030948]	cluster_17	NEDD4
	negative regulation of cytoplasmic pattern recognition receptor signaling pathway [GO:0039532]	negative regulation of cytoplasmic pattern recognition receptor signaling pathway [GO:0039532]	negative regulation of cytoplasmic pattern recognition receptor signaling pathway [GO:0039532]	negative regulation of cytoplasmic pattern recognition receptor signaling pathway [GO:0039532]	cluster_17	ITCH
negative regulation of cell cycle [GO:0045786]	negative regulation of cell cycle [GO:0045786]	cell cycle checkpoint signaling [GO:0000075]	DNA damage checkpoint signaling [GO:0000077]	DNA damage checkpoint signaling [GO:0000077]	cluster_91	PRPF19
			mitotic DNA damage checkpoint signaling [GO:0044773]	mitotic G1 DNA damage checkpoint signaling [GO:0031571]	cluster_133	RFWD3
negative regulation of cell differentiation [GO:0045596]	negative regulation of neuron differentiation [GO:0045665]	negative regulation of neuron differentiation [GO:0045665]	negative regulation of neuron differentiation [GO:0045665]	negative regulation of neuron differentiation [GO:0045665]	cluster_178	MIB1
negative regulation of cell motility [GO:2000146]	negative regulation of cell motility [GO:2000146]	negative regulation of cell migration [GO:0030336]	negative regulation of cell migration [GO:0030336]	negative regulation of cell migration [GO:0030336]	cluster_257	RNF20
negative regulation of cell population proliferation [GO:0008285]	negative regulation of cell population proliferation [GO:0008285]	negative regulation of cell population proliferation [GO:0008285]	negative regulation of cell population proliferation [GO:0008285]	negative regulation of cell population proliferation [GO:0008285]	cluster_101, cluster_248	NEURL1, RNF139
negative regulation of cellular component organization [GO:0051129]	negative regulation of cellular component organization [GO:0051129]	negative regulation of cell projection organization [GO:0031345]	negative regulation of neuron projection development [GO:0010977]	negative regulation of neuron projection development [GO:0010977]	cluster_162	MYLIP
		negative regulation of endocytosis [GO:0045806]	negative regulation of endocytosis [GO:0045806]	negative regulation of endocytosis [GO:0045806]	cluster_203	LRSAM1
			negative regulation of phagocytosis [GO:0050765]	negative regulation of phagocytosis [GO:0050765]	cluster_375	ATG5
		negative regulation of protein-containing complex assembly [GO:0031333]	negative regulation of ripoptosome assembly involved in necroptotic process [GO:1902443]	negative regulation of ripoptosome assembly involved in necroptotic process [GO:1902443]	cluster_156	BIRC2
negative regulation of multicellular organismal process [GO:0051241]	negative regulation of lipoprotein particle clearance [GO:0010985]	negative regulation of lipoprotein particle clearance [GO:0010985]	negative regulation of lipoprotein particle clearance [GO:0010985]	negative regulation of low-density lipoprotein particle clearance [GO:0010989]	cluster_162	MYLIP
negative regulation of programmed cell death [GO:0043069]	negative regulation of programmed cell death [GO:0043069]	negative regulation of apoptotic process [GO:0043066]	negative regulation of apoptotic process [GO:0043066]	negative regulation of apoptotic process [GO:0043066]	cluster_103, cluster_156, cluster_165, cluster_17	BIRC2, BIRC3, BIRC7, ITCH, PIAS1, RNF157, XIAP
			negative regulation of muscle cell apoptotic process [GO:0010656]	negative regulation of cardiac muscle cell apoptotic process [GO:0010667]	cluster_375	ATG5
				negative regulation of smooth muscle cell apoptotic process [GO:0034392]	cluster_61	STUB1
		negative regulation of autophagic cell death [GO:1904093]	negative regulation of autophagic cell death [GO:1904093]	negative regulation of autophagic cell death [GO:1904093]	cluster_375	ATG5
		negative regulation of programmed necrotic cell death [GO:0062099]	negative regulation of programmed necrotic cell death [GO:0062099]	negative regulation of necroptotic process [GO:0060546]	cluster_156	BIRC2, BIRC3
negative regulation of protein localization [GO:1903828]	negative regulation of protein localization [GO:1903828]	negative regulation of protein localization [GO:1903828]	negative regulation of protein localization to cell surface [GO:2000009]	negative regulation of protein localization to cell surface [GO:2000009]	cluster_17	NEDD4L
			negative regulation of protein localization to chromatin [GO:0120186]	negative regulation of protein localization to chromatin [GO:0120186]	cluster_103	PIAS4
		negative regulation of protein transport [GO:0051224]	negative regulation of protein transport [GO:0051224]	negative regulation of protein transport [GO:0051224]	cluster_17	WWP2
negative regulation of response to stimulus [GO:0048585]	negative regulation of response to stimulus [GO:0048585]	negative regulation of defense response to virus [GO:0050687]	negative regulation of defense response to virus [GO:0050687]	negative regulation of defense response to virus [GO:0050687]	cluster_102, cluster_17, cluster_375	ATG5, ITCH, RNF26
		negative regulation of inflammatory response to antigenic stimulus [GO:0002862]	negative regulation of inflammatory response to antigenic stimulus [GO:0002862]	negative regulation of inflammatory response to antigenic stimulus [GO:0002862]	cluster_88	MKRN2
		negative regulation of innate immune response [GO:0045824]	negative regulation of innate immune response [GO:0045824]	negative regulation of innate immune response [GO:0045824]	cluster_375	ATG5
negative regulation of transmembrane transport [GO:0034763]	negative regulation of transmembrane transport [GO:0034763]	negative regulation of monoatomic ion transmembrane transport [GO:0034766]	negative regulation of potassium ion transmembrane transporter activity [GO:1901017]	negative regulation of potassium ion transmembrane transporter activity [GO:1901017]	cluster_17	NEDD4L
			negative regulation of sodium ion transmembrane transport [GO:1902306]	negative regulation of sodium ion transmembrane transport [GO:1902306]	cluster_17	NEDD4L
			negative regulation of sodium ion transmembrane transporter activity [GO:2000650]	negative regulation of sodium ion transmembrane transporter activity [GO:2000650]	cluster_17	NEDD4, NEDD4L
		negative regulation of potassium ion transmembrane transport [GO:1901380]	negative regulation of potassium ion transmembrane transport [GO:1901380]	negative regulation of potassium ion transmembrane transport [GO:1901380]	cluster_17	NEDD4L
negative regulation of transport [GO:0051051]	negative regulation of transport [GO:0051051]	negative regulation of sodium ion transport [GO:0010766]	negative regulation of sodium ion transport [GO:0010766]	negative regulation of sodium ion transport [GO:0010766]	cluster_17	NEDD4
		negative regulation of transporter activity [GO:0032410]	negative regulation of transporter activity [GO:0032410]	negative regulation of transporter activity [GO:0032410]	cluster_17	WWP2
organelle organization [GO:0006996]	organelle organization [GO:0006996]	microtubule cytoskeleton organization [GO:0000226]	microtubule cytoskeleton organization [GO:0000226]	microtubule cytoskeleton organization [GO:0000226]	cluster_170	CUL9
		vesicle organization [GO:0016050]	endosome organization [GO:0007032]	endosome organization [GO:0007032]	cluster_102	RNF26
organic substance biosynthetic process [GO:1901576]	lipid biosynthetic process [GO:0008610]	lipid biosynthetic process [GO:0008610]	lipid biosynthetic process [GO:0008610]	lipid biosynthetic process [GO:0008610]	cluster_91	PRPF19
positive regulation of DNA repair [GO:0045739]	positive regulation of DNA repair [GO:0045739]	positive regulation of DNA repair [GO:0045739]	positive regulation of DNA repair [GO:0045739]	positive regulation of DNA repair [GO:0045739]	cluster_135	RNF8
positive regulation of cell communication [GO:0010647]	positive regulation of cell communication [GO:0010647]	positive regulation of signal transduction [GO:0009967]	positive regulation of MAPK cascade [GO:0043410]	positive regulation of JNK cascade [GO:0046330]	cluster_156	BIRC7, XIAP
			positive regulation of Wnt signaling pathway [GO:0030177]	positive regulation of canonical Wnt signaling pathway [GO:0090263]	cluster_156, cluster_17	SMURF2, XIAP
			positive regulation of canonical NF-kappaB signal transduction [GO:0043123]	positive regulation of canonical NF-kappaB signal transduction [GO:0043123]	cluster_156, cluster_178	BIRC2, BIRC3, MIB2, XIAP
			positive regulation of intracellular steroid hormone receptor signaling pathway [GO:0033145]	positive regulation of intracellular estrogen receptor signaling pathway [GO:0033148]	cluster_151	KMT2D
			positive regulation of phosphatidylinositol 3-kinase/protein kinase B signal transduction [GO:0051897]	positive regulation of phosphatidylinositol 3-kinase/protein kinase B signal transduction [GO:0051897]	cluster_17	NEDD4
		positive regulation of type I interferon-mediated signaling pathway [GO:0060340]	positive regulation of type I interferon-mediated signaling pathway [GO:0060340]	positive regulation of type I interferon-mediated signaling pathway [GO:0060340]	cluster_128	RNF185
positive regulation of cell differentiation [GO:0045597]	positive regulation of muscle cell differentiation [GO:0051149]	positive regulation of muscle cell differentiation [GO:0051149]	positive regulation of smooth muscle cell differentiation [GO:0051152]	positive regulation of smooth muscle cell differentiation [GO:0051152]	cluster_103	PIAS1
positive regulation of cell growth [GO:0030307]	positive regulation of cell growth [GO:0030307]	positive regulation of cell growth [GO:0030307]	positive regulation of dendrite extension [GO:1903861]	positive regulation of dendrite extension [GO:1903861]	cluster_165, cluster_17	NEDD4L, RNF157, SMURF1
positive regulation of cell population proliferation [GO:0008284]	positive regulation of cell population proliferation [GO:0008284]	positive regulation of cell population proliferation [GO:0008284]	positive regulation of cell population proliferation [GO:0008284]	positive regulation of cell population proliferation [GO:0008284]	cluster_151	KMT2D
positive regulation of cellular component organization [GO:0051130]	positive regulation of cellular component organization [GO:0051130]	positive regulation of cell projection organization [GO:0031346]	positive regulation of plasma membrane bounded cell projection assembly [GO:0120034]	positive regulation of filopodium assembly [GO:0051491]	cluster_101	NEURL1
		positive regulation of endocytosis [GO:0045807]	positive regulation of caveolin-mediated endocytosis [GO:2001288]	positive regulation of caveolin-mediated endocytosis [GO:2001288]	cluster_17	NEDD4L
		positive regulation of protein-containing complex assembly [GO:0031334]	positive regulation of chaperone-mediated protein complex assembly [GO:0090035]	positive regulation of chaperone-mediated protein complex assembly [GO:0090035]	cluster_61	STUB1
	positive regulation of endocytosis [GO:0045807]	positive regulation of endocytosis [GO:0045807]	positive regulation of endocytosis [GO:0045807]	positive regulation of endocytosis [GO:0045807]	cluster_178	MIB1
positive regulation of dendritic spine development [GO:0060999]	positive regulation of dendritic spine development [GO:0060999]	positive regulation of dendritic spine development [GO:0060999]	positive regulation of dendritic spine development [GO:0060999]	positive regulation of dendritic spine development [GO:0060999]	cluster_101	NEURL1
positive regulation of immune system process [GO:0002684]	positive regulation of tolerance induction [GO:0002645]	positive regulation of tolerance induction [GO:0002645]	positive regulation of lymphocyte anergy [GO:0002913]	positive regulation of T cell anergy [GO:0002669]	cluster_17	ITCH
positive regulation of intracellular transport [GO:0032388]	positive regulation of intracellular transport [GO:0032388]	positive regulation of intracellular transport [GO:0032388]	positive regulation of nucleocytoplasmic transport [GO:0046824]	positive regulation of nucleocytoplasmic transport [GO:0046824]	cluster_17	NEDD4
positive regulation of multicellular organismal process [GO:0051240]	positive regulation of mucus secretion [GO:0070257]	positive regulation of mucus secretion [GO:0070257]	positive regulation of mucus secretion [GO:0070257]	positive regulation of mucus secretion [GO:0070257]	cluster_375	ATG5
positive regulation of myelination [GO:0031643]	positive regulation of myelination [GO:0031643]	positive regulation of myelination [GO:0031643]	positive regulation of myelination [GO:0031643]	positive regulation of myelination [GO:0031643]	cluster_232	RNF10
positive regulation of programmed cell death [GO:0043068]	positive regulation of programmed cell death [GO:0043068]	positive regulation of apoptotic process [GO:0043065]	positive regulation of apoptotic process [GO:0043065]	positive regulation of apoptotic process [GO:0043065]	cluster_101	NEURL1
			positive regulation of epithelial cell apoptotic process [GO:1904037]	positive regulation of keratinocyte apoptotic process [GO:1902174]	cluster_103	PIAS4
			positive regulation of extrinsic apoptotic signaling pathway [GO:2001238]	positive regulation of extrinsic apoptotic signaling pathway via death domain receptors [GO:1902043]	cluster_185	ZSWIM2
			positive regulation of intrinsic apoptotic signaling pathway [GO:2001244]	positive regulation of intrinsic apoptotic signaling pathway in response to DNA damage [GO:1902231]	cluster_103	PIAS4
			positive regulation of muscle cell apoptotic process [GO:0010661]	positive regulation of smooth muscle cell apoptotic process [GO:0034393]	cluster_61	STUB1
positive regulation of protein localization [GO:1903829]	positive regulation of protein localization [GO:1903829]	positive regulation of protein localization [GO:1903829]	positive regulation of establishment of protein localization to mitochondrion [GO:1903749]	positive regulation of protein targeting to mitochondrion [GO:1903955]	cluster_186	ARIH2
			positive regulation of protein localization to cell periphery [GO:1904377]	positive regulation of protein localization to cell periphery [GO:1904377]	cluster_103	PIAS1
positive regulation of response to stimulus [GO:0048584]	positive regulation of immune response [GO:0050778]	positive regulation of innate immune response [GO:0045089]	positive regulation of innate immune response [GO:0045089]	positive regulation of innate immune response [GO:0045089]	cluster_128	RNF185
positive regulation of synapse maturation [GO:0090129]	positive regulation of synapse maturation [GO:0090129]	positive regulation of synapse maturation [GO:0090129]	positive regulation of synapse maturation [GO:0090129]	positive regulation of synapse maturation [GO:0090129]	cluster_101	NEURL1
positive regulation of trophoblast cell migration [GO:1901165]	positive regulation of trophoblast cell migration [GO:1901165]	positive regulation of trophoblast cell migration [GO:1901165]	positive regulation of trophoblast cell migration [GO:1901165]	positive regulation of trophoblast cell migration [GO:1901165]	cluster_17	SMURF2
positive regulation of viral process [GO:0048524]	positive regulation of viral process [GO:0048524]	positive regulation of viral process [GO:0048524]	positive regulation of viral translation [GO:1904973]	positive regulation of viral translation [GO:1904973]	cluster_375	ATG5
protein-containing complex organization [GO:0043933]	chromatin organization [GO:0006325]	DNA repair-dependent chromatin remodeling [GO:0140861]	DNA repair-dependent chromatin remodeling [GO:0140861]	DNA repair-dependent chromatin remodeling [GO:0140861]	cluster_135	RNF8
		chromatin organization [GO:0006325]	chromatin organization [GO:0006325]	chromatin organization [GO:0006325]	cluster_257, cluster_375	ATG5, RNF40
		chromatin remodeling [GO:0006338]	chromatin remodeling [GO:0006338]	chromatin remodeling [GO:0006338]	cluster_58	RING1, RNF2
		sperm DNA condensation [GO:0035092]	sperm DNA condensation [GO:0035092]	sperm DNA condensation [GO:0035092]	cluster_135	RNF8
	protein-DNA complex assembly [GO:0065004]	protein-DNA complex assembly [GO:0065004]	protein-DNA complex assembly [GO:0065004]	protein-DNA complex assembly [GO:0065004]	cluster_103	PIAS1
	protein-containing complex assembly [GO:0065003]	protein-containing complex assembly [GO:0065003]	beta-catenin-TCF complex assembly [GO:1904837]	beta-catenin-TCF complex assembly [GO:1904837]	cluster_151	KMT2D
			spliceosomal complex assembly [GO:0000245]	spliceosomal complex assembly [GO:0000245]	cluster_91	PRPF19
			spliceosomal snRNP assembly [GO:0000387]	spliceosomal tri-snRNP complex assembly [GO:0000244]	cluster_91	PRPF19
regulation of biological quality [GO:0065008]	regulation of anatomical structure size [GO:0090066]	regulation of tube diameter [GO:0035296]	vasodilation [GO:0042311]	vasodilation [GO:0042311]	cluster_375	ATG5
	regulation of body fluid levels [GO:0050878]	regulation of body fluid levels [GO:0050878]	body fluid secretion [GO:0007589]	lactation [GO:0007595]	cluster_101	NEURL1
				mucus secretion [GO:0070254]	cluster_375	ATG5
	regulation of membrane potential [GO:0042391]	action potential [GO:0001508]	cardiac muscle cell action potential [GO:0086001]	ventricular cardiac muscle cell action potential [GO:0086005]	cluster_17	NEDD4L
		regulation of membrane potential [GO:0042391]	regulation of membrane potential [GO:0042391]	regulation of membrane potential [GO:0042391]	cluster_17	NEDD4, NEDD4L, WWP2
	regulation of protein stability [GO:0031647]	regulation of protein stability [GO:0031647]	regulation of protein stability [GO:0031647]	protein destabilization [GO:0031648]	cluster_128, cluster_162, cluster_248	MYLIP, RNF139, RNF5
				protein stabilization [GO:0050821]	cluster_61	STUB1
				regulation of protein stability [GO:0031647]	cluster_17, cluster_61	NEDD4L, STUB1
regulation of cell communication [GO:0010646]	regulation of cell communication [GO:0010646]	regulation of TOR signaling [GO:0032006]	regulation of TOR signaling [GO:0032006]	regulation of TOR signaling [GO:0032006]	cluster_178	RFFL
		regulation of Wnt signaling pathway [GO:0030111]	regulation of canonical Wnt signaling pathway [GO:0060828]	regulation of canonical Wnt signaling pathway [GO:0060828]	cluster_144	RNF14
		regulation of cytokine-mediated signaling pathway [GO:0001959]	regulation of tumor necrosis factor-mediated signaling pathway [GO:0010803]	regulation of tumor necrosis factor-mediated signaling pathway [GO:0010803]	cluster_178	MIB2
		regulation of intracellular steroid hormone receptor signaling pathway [GO:0033143]	regulation of intracellular steroid hormone receptor signaling pathway [GO:0033143]	regulation of androgen receptor signaling pathway [GO:0060765]	cluster_144	RNF14
		regulation of non-canonical NF-kappaB signal transduction [GO:1901222]	regulation of non-canonical NF-kappaB signal transduction [GO:1901222]	regulation of non-canonical NF-kappaB signal transduction [GO:1901222]	cluster_156	BIRC2
		regulation of pattern recognition receptor signaling pathway [GO:0062207]	regulation of RIG-I signaling pathway [GO:0039535]	regulation of RIG-I signaling pathway [GO:0039535]	cluster_156	BIRC2, BIRC3
			regulation of toll-like receptor signaling pathway [GO:0034121]	regulation of toll-like receptor signaling pathway [GO:0034121]	cluster_156	BIRC2, BIRC3
		regulation of signal transduction by p53 class mediator [GO:1901796]	regulation of signal transduction by p53 class mediator [GO:1901796]	regulation of signal transduction by p53 class mediator [GO:1901796]	cluster_101, cluster_178	RFFL, RNF34
		regulation of transmembrane receptor protein serine/threonine kinase signaling pathway [GO:0090092]	regulation of BMP signaling pathway [GO:0030510]	regulation of BMP signaling pathway [GO:0030510]	cluster_156	XIAP
			regulation of transforming growth factor beta receptor signaling pathway [GO:0017015]	regulation of transforming growth factor beta receptor signaling pathway [GO:0017015]	cluster_17	SMURF2
regulation of cell cycle [GO:0051726]	regulation of cell cycle [GO:0051726]	regulation of cell cycle [GO:0051726]	regulation of cell cycle [GO:0051726]	regulation of cell cycle [GO:0051726]	cluster_122, cluster_156	BIRC2, BIRC3, BIRC7, UHRF2, XIAP
	regulation of cell cycle process [GO:0010564]	regulation of cell cycle checkpoint [GO:1901976]	regulation of DNA damage checkpoint [GO:2000001]	regulation of DNA damage checkpoint [GO:2000001]	cluster_133	RFWD3
		regulation of mitotic cell cycle phase transition [GO:1901990]	regulation of mitotic metaphase/anaphase transition [GO:0030071]	regulation of mitotic metaphase/anaphase transition [GO:0030071]	cluster_17	HECW2
		regulation of mitotic nuclear division [GO:0007088]	regulation of mitotic nuclear division [GO:0007088]	regulation of mitotic nuclear division [GO:0007088]	cluster_170	CUL9
regulation of cell development [GO:0060284]	negative regulation of neurogenesis [GO:0050768]	negative regulation of neurogenesis [GO:0050768]	negative regulation of glial cell proliferation [GO:0060253]	negative regulation of Schwann cell proliferation [GO:0010626]	cluster_232	RNF10
	positive regulation of neurogenesis [GO:0050769]	positive regulation of neurogenesis [GO:0050769]	positive regulation of axon extension [GO:0045773]	positive regulation of axon extension [GO:0045773]	cluster_17	SMURF1
			positive regulation of long-term neuronal synaptic plasticity [GO:0048170]	positive regulation of long-term neuronal synaptic plasticity [GO:0048170]	cluster_101	NEURL1
	regulation of leukocyte differentiation [GO:1902105]	negative regulation of myeloid leukocyte differentiation [GO:0002762]	negative regulation of myeloid leukocyte differentiation [GO:0002762]	negative regulation of osteoclast differentiation [GO:0045671]	cluster_103	PIAS3
regulation of cell differentiation [GO:0045595]	regulation of cell differentiation [GO:0045595]	regulation of cell differentiation [GO:0045595]	regulation of cell differentiation [GO:0045595]	regulation of cell differentiation [GO:0045595]	cluster_156	BIRC2
regulation of cell motility [GO:2000145]	regulation of cell migration [GO:0030334]	regulation of fibroblast migration [GO:0010762]	regulation of fibroblast migration [GO:0010762]	regulation of fibroblast migration [GO:0010762]	cluster_178	RFFL
regulation of cell population proliferation [GO:0042127]	regulation of cell population proliferation [GO:0042127]	regulation of cell population proliferation [GO:0042127]	regulation of cell population proliferation [GO:0042127]	regulation of cell population proliferation [GO:0042127]	cluster_103, cluster_156	BIRC2, BIRC7, PIAS1, XIAP
		regulation of epithelial cell proliferation [GO:0050678]	regulation of epithelial cell proliferation [GO:0050678]	regulation of epithelial cell proliferation [GO:0050678]	cluster_122	UHRF1
regulation of cellular component organization [GO:0051128]	regulation of cell growth [GO:0001558]	regulation of cell growth [GO:0001558]	regulation of cell growth [GO:0001558]	regulation of cell growth [GO:0001558]	cluster_17	ITCH
	regulation of cell projection organization [GO:0031344]	regulation of dendrite morphogenesis [GO:0048814]	regulation of dendrite morphogenesis [GO:0048814]	regulation of dendrite morphogenesis [GO:0048814]	cluster_17	HECW1, HECW2, NEDD4, NEDD4L
	regulation of organelle organization [GO:0033043]	regulation of organelle assembly [GO:1902115]	regulation of autophagosome assembly [GO:2000785]	regulation of autophagosome assembly [GO:2000785]	cluster_128	RNF5
			regulation of cilium assembly [GO:1902017]	regulation of cilium assembly [GO:1902017]	cluster_375	ATG5
	regulation of synapse organization [GO:0050807]	regulation of synapse organization [GO:0050807]	regulation of synapse organization [GO:0050807]	regulation of synapse organization [GO:0050807]	cluster_17	NEDD4
regulation of cellular localization [GO:0060341]	regulation of cellular localization [GO:0060341]	regulation of ER to Golgi vesicle-mediated transport [GO:0060628]	regulation of ER to Golgi vesicle-mediated transport [GO:0060628]	regulation of ER to Golgi vesicle-mediated transport [GO:0060628]	cluster_248	RNF139
regulation of cellular metabolic process [GO:0031323]	negative regulation of cellular catabolic process [GO:0031330]	negative regulation of cellular catabolic process [GO:0031330]	negative regulation of autophagy [GO:0010507]	negative regulation of autophagy [GO:0010507]	cluster_128	RNF5
	negative regulation of reactive oxygen species metabolic process [GO:2000378]	negative regulation of reactive oxygen species metabolic process [GO:2000378]	negative regulation of reactive oxygen species metabolic process [GO:2000378]	negative regulation of reactive oxygen species metabolic process [GO:2000378]	cluster_375	ATG5
	positive regulation of cellular metabolic process [GO:0031325]	positive regulation of cellular catabolic process [GO:0031331]	positive regulation of macroautophagy [GO:0016239]	positive regulation of autophagosome assembly [GO:2000786]	cluster_203	LRSAM1
				positive regulation of mitophagy [GO:1901526]	cluster_61	STUB1
		positive regulation of receptor catabolic process [GO:2000646]	positive regulation of receptor catabolic process [GO:2000646]	positive regulation of receptor catabolic process [GO:2000646]	cluster_17	ITCH
		positive regulation of xenophagy [GO:1904417]	positive regulation of xenophagy [GO:1904417]	positive regulation of xenophagy [GO:1904417]	cluster_203	LRSAM1
	regulation of cellular catabolic process [GO:0031329]	regulation of autophagosome maturation [GO:1901096]	regulation of autophagosome maturation [GO:1901096]	regulation of autophagosome maturation [GO:1901096]	cluster_375	ATG5
		regulation of cellular catabolic process [GO:0031329]	regulation of low-density lipoprotein particle receptor catabolic process [GO:0032803]	regulation of low-density lipoprotein particle receptor catabolic process [GO:0032803]	cluster_162	MYLIP
			regulation of macroautophagy [GO:0016241]	regulation of macroautophagy [GO:0016241]	cluster_17	NEDD4
	regulation of glucocorticoid metabolic process [GO:0031943]	regulation of glucocorticoid metabolic process [GO:0031943]	regulation of glucocorticoid metabolic process [GO:0031943]	regulation of glucocorticoid metabolic process [GO:0031943]	cluster_61	STUB1
	regulation of macromolecule biosynthetic process [GO:0010556]	epigenetic regulation of gene expression [GO:0040029]	epigenetic regulation of gene expression [GO:0040029]	epigenetic regulation of gene expression [GO:0040029]	cluster_122, cluster_135, cluster_58	RNF2, RNF8, UHRF1
		negative regulation of DNA-binding transcription factor activity [GO:0043433]	negative regulation of DNA-binding transcription factor activity [GO:0043433]	negative regulation of DNA-binding transcription factor activity [GO:0043433]	cluster_103, cluster_17, cluster_58	PIAS2, RNF2, WWP2
		negative regulation of cytokine production [GO:0001818]	negative regulation of type I interferon production [GO:0032480]	negative regulation of type I interferon production [GO:0032480]	cluster_17, cluster_375	ATG5, ITCH
		negative regulation of gene expression [GO:0010629]	negative regulation of gene expression [GO:0010629]	negative regulation of gene expression [GO:0010629]	cluster_103, cluster_17	PIAS3, WWP2
		negative regulation of gene expression, epigenetic [GO:0045814]	heterochromatin formation [GO:0031507]	heterochromatin formation [GO:0031507]	cluster_122, cluster_151	KMT2D, UHRF1
		negative regulation of protein maturation [GO:1903318]	zymogen inhibition [GO:0097341]	inhibition of cysteine-type endopeptidase activity [GO:0097340]	cluster_156	XIAP
		negative regulation of translation [GO:0017148]	negative regulation of translation [GO:0017148]	negative regulation of translation [GO:0017148]	cluster_248	RNF139
		positive regulation of gene expression [GO:0010628]	positive regulation of RNA splicing [GO:0033120]	positive regulation of mRNA splicing, via spliceosome [GO:0048026]	cluster_91	PRPF19
		post-transcriptional regulation of gene expression [GO:0010608]	regulation of mRNA stability [GO:0043488]	regulation of mRNA stability [GO:0043488]	cluster_103	PIAS4
		regulation of DNA-templated transcription [GO:0006355]	negative regulation of DNA-binding transcription factor activity [GO:0043433]	negative regulation of NF-kappaB transcription factor activity [GO:0032088]	cluster_17	ITCH
			negative regulation of DNA-templated transcription [GO:0045892]	negative regulation of DNA-templated transcription [GO:0045892]	cluster_103, cluster_17, cluster_58	PIAS4, RING1, SMURF2, WWP1, WWP2
			negative regulation of DNA-templated transcription, elongation [GO:0032785]	negative regulation of transcription elongation by RNA polymerase II [GO:0034244]	cluster_135	RNF8
			negative regulation of transcription by RNA polymerase II [GO:0000122]	negative regulation of transcription by RNA polymerase II [GO:0000122]	cluster_103, cluster_122, cluster_17, cluster_58	NEDD4, PIAS1, PIAS3, PIAS4, RNF2, SMURF2, UHRF1, WWP2
			positive regulation of DNA-templated transcription [GO:0045893]	positive regulation of DNA-templated transcription [GO:0045893]	cluster_103, cluster_144, cluster_232, cluster_257	PIAS1, RNF10, RNF14, RNF20
			positive regulation of transcription by RNA polymerase II [GO:0045944]	positive regulation of transcription by RNA polymerase II [GO:0045944]	cluster_122, cluster_151, cluster_17, cluster_232, cluster_257, cluster_88	KMT2C, KMT2D, MKRN2, RNF10, RNF20, RNF40, UHRF1, WWP2
			regulation of DNA-templated transcription [GO:0006355]	regulation of DNA-templated transcription [GO:0006355]	cluster_144, cluster_151, cluster_257	KMT2D, RNF14, RNF20
			regulation of transcription by RNA polymerase II [GO:0006357]	regulation of transcription by RNA polymerase II [GO:0006357]	cluster_103, cluster_144	PIAS1, PIAS2, PIAS3, PIAS4, RNF14
		regulation of cytokine production [GO:0001817]	positive regulation of type I interferon production [GO:0032481]	positive regulation of type I interferon production [GO:0032481]	cluster_156	XIAP
			regulation of cytokine production involved in immune response [GO:0002718]	regulation of cytokine production involved in immune response [GO:0002718]	cluster_375	ATG5
			regulation of type I interferon production [GO:0032479]	regulation of type I interferon production [GO:0032479]	cluster_102	RNF26
		regulation of protein processing [GO:0070613]	regulation of protein processing [GO:0070613]	regulation of protein processing [GO:0070613]	cluster_248	RNF139
	regulation of oxygen metabolic process [GO:2000374]	regulation of oxygen metabolic process [GO:2000374]	regulation of oxygen metabolic process [GO:2000374]	regulation of oxygen metabolic process [GO:2000374]	cluster_101, cluster_178	RNF34
	regulation of reactive oxygen species metabolic process [GO:2000377]	regulation of reactive oxygen species metabolic process [GO:2000377]	regulation of reactive oxygen species metabolic process [GO:2000377]	regulation of reactive oxygen species metabolic process [GO:2000377]	cluster_156	BIRC2
regulation of macromolecule metabolic process [GO:0060255]	positive regulation of macromolecule metabolic process [GO:0010604]	positive regulation of DNA metabolic process [GO:0051054]	positive regulation of double-strand break repair via homologous recombination [GO:1905168]	positive regulation of double-strand break repair via homologous recombination [GO:1905168]	cluster_103	PIAS4
	regulation of DNA metabolic process [GO:0051052]	regulation of DNA replication [GO:0006275]	regulation of DNA replication [GO:0006275]	regulation of DNA replication [GO:0006275]	cluster_60	RBBP6
	regulation of protein metabolic process [GO:0051246]	negative regulation of protein modification process [GO:0031400]	negative regulation of protein sumoylation [GO:0033234]	negative regulation of protein sumoylation [GO:0033234]	cluster_103	PIAS3
			negative regulation of protein ubiquitination [GO:0031397]	negative regulation of protein ubiquitination [GO:0031397]	cluster_375	ATG5
		negative regulation of proteolysis [GO:0045861]	negative regulation of cysteine-type endopeptidase activity [GO:2000117]	negative regulation of cysteine-type endopeptidase activity involved in execution phase of apoptosis [GO:2001271]	cluster_101, cluster_178	RFFL, RNF34
			negative regulation of cysteine-type endopeptidase activity involved in apoptotic process [GO:0043154]	negative regulation of cysteine-type endopeptidase activity involved in apoptotic process [GO:0043154]	cluster_156	XIAP
		positive regulation of protein catabolic process [GO:0045732]	positive regulation of protein catabolic process [GO:0045732]	positive regulation of protein catabolic process [GO:0045732]	cluster_162, cluster_17	ITCH, MYLIP, NEDD4, NEDD4L
			positive regulation of protein catabolic process in the vacuole [GO:1904352]	positive regulation of lysosomal protein catabolic process [GO:1905167]	cluster_126	MARCHF2
		positive regulation of protein metabolic process [GO:0051247]	positive regulation of protein metabolic process [GO:0051247]	positive regulation of protein metabolic process [GO:0051247]	cluster_122	UHRF1
		positive regulation of protein modification process [GO:0031401]	positive regulation of protein sumoylation [GO:0033235]	positive regulation of protein sumoylation [GO:0033235]	cluster_103	PIAS1, PIAS3, PIAS4
			positive regulation of protein ubiquitination [GO:0031398]	positive regulation of protein K48-linked ubiquitination [GO:1902524]	cluster_156	BIRC2
				positive regulation of protein K63-linked ubiquitination [GO:1902523]	cluster_156	BIRC2
				positive regulation of protein linear polyubiquitination [GO:1902530]	cluster_156	XIAP
				positive regulation of protein monoubiquitination [GO:1902527]	cluster_156	BIRC2
				positive regulation of protein ubiquitination [GO:0031398]	cluster_156, cluster_205, cluster_61	BIRC2, BIRC3, BIRC7, RCHY1, STUB1, XIAP
		positive regulation of proteolysis [GO:0045862]	positive regulation of proteolysis [GO:0045862]	positive regulation of proteolysis [GO:0045862]	cluster_61	STUB1
		positive regulation of proteolysis involved in protein catabolic process [GO:1903052]	positive regulation of proteasomal protein catabolic process [GO:1901800]	positive regulation of ERAD pathway [GO:1904294]	cluster_128, cluster_255, cluster_61	RNF185, RNFT1, RNFT2, STUB1
				positive regulation of proteasomal ubiquitin-dependent protein catabolic process [GO:0032436]	cluster_103, cluster_144, cluster_186, cluster_205, cluster_288, cluster_61, cluster_63	ARIH1, ARIH2, COP1, PIAS1, RCHY1, RNF14, STUB1
			positive regulation of ubiquitin-dependent protein catabolic process [GO:2000060]	positive regulation of ubiquitin-dependent protein catabolic process [GO:2000060]	cluster_17, cluster_248	RNF139, SMURF1
		regulation of endopeptidase activity [GO:0052548]	regulation of cysteine-type endopeptidase activity [GO:2000116]	regulation of cysteine-type endopeptidase activity [GO:2000116]	cluster_156	BIRC2, BIRC3
		regulation of post-translational protein modification [GO:1901873]	regulation of protein deubiquitination [GO:0090085]	regulation of protein deubiquitination [GO:0090085]	cluster_17	ITCH
regulation of membrane depolarization [GO:0003254]	regulation of membrane depolarization [GO:0003254]	regulation of membrane depolarization [GO:0003254]	regulation of membrane depolarization [GO:0003254]	regulation of membrane depolarization [GO:0003254]	cluster_17	NEDD4L
regulation of membrane repolarization [GO:0060306]	regulation of membrane repolarization [GO:0060306]	regulation of membrane repolarization [GO:0060306]	regulation of membrane repolarization [GO:0060306]	regulation of membrane repolarization [GO:0060306]	cluster_17	NEDD4L
regulation of molecular function [GO:0065009]	regulation of catalytic activity [GO:0050790]	positive regulation of isomerase activity [GO:0010912]	positive regulation of isomerase activity [GO:0010912]	positive regulation of DNA topoisomerase (ATP-hydrolyzing) activity [GO:2000373]	cluster_122	UHRF1
regulation of programmed cell death [GO:0043067]	regulation of programmed cell death [GO:0043067]	regulation of apoptosis involved in tissue homeostasis [GO:0060785]	regulation of apoptosis involved in tissue homeostasis [GO:0060785]	regulation of apoptosis involved in tissue homeostasis [GO:0060785]	cluster_156	XIAP
		regulation of apoptotic process [GO:0042981]	regulation of apoptotic process [GO:0042981]	regulation of apoptotic process [GO:0042981]	cluster_156	BIRC2, BIRC3, BIRC7, XIAP
		regulation of leukocyte apoptotic process [GO:2000106]	regulation of natural killer cell apoptotic process [GO:0070247]	regulation of natural killer cell apoptotic process [GO:0070247]	cluster_156	BIRC7
		regulation of programmed necrotic cell death [GO:0062098]	regulation of programmed necrotic cell death [GO:0062098]	regulation of necroptotic process [GO:0060544]	cluster_156, cluster_17	BIRC2, BIRC3, ITCH
regulation of response to stress [GO:0080134]	regulation of inflammatory response [GO:0050727]	regulation of inflammatory response [GO:0050727]	regulation of inflammatory response [GO:0050727]	regulation of inflammatory response [GO:0050727]	cluster_156	BIRC2, BIRC3, XIAP
	regulation of innate immune response [GO:0045088]	regulation of innate immune response [GO:0045088]	regulation of innate immune response [GO:0045088]	regulation of innate immune response [GO:0045088]	cluster_156	BIRC2, BIRC3, XIAP
regulation of stem cell differentiation [GO:2000736]	regulation of stem cell differentiation [GO:2000736]	regulation of stem cell differentiation [GO:2000736]	regulation of hematopoietic stem cell differentiation [GO:1902036]	regulation of hematopoietic stem cell differentiation [GO:1902036]	cluster_17	ITCH
regulation of transmembrane transport [GO:0034762]	regulation of monoatomic ion transmembrane transport [GO:0034765]	regulation of calcium ion transmembrane transport [GO:1903169]	regulation of release of sequestered calcium ion into cytosol [GO:0051279]	regulation of release of sequestered calcium ion into cytosol [GO:0051279]	cluster_375	ATG5
		regulation of monoatomic ion transmembrane transport [GO:0034765]	regulation of monoatomic ion transmembrane transport [GO:0034765]	regulation of monoatomic ion transmembrane transport [GO:0034765]	cluster_17	NEDD4, NEDD4L, WWP2
		regulation of potassium ion transmembrane transporter activity [GO:1901016]	regulation of potassium ion transmembrane transporter activity [GO:1901016]	regulation of potassium ion transmembrane transporter activity [GO:1901016]	cluster_17	NEDD4, NEDD4L, WWP2
		regulation of sodium ion transmembrane transport [GO:1902305]	regulation of sodium ion transmembrane transport [GO:1902305]	regulation of sodium ion transmembrane transport [GO:1902305]	cluster_17	NEDD4L
response to abiotic stimulus [GO:0009628]	response to abiotic stimulus [GO:0009628]	response to electrical stimulus [GO:0051602]	response to electrical stimulus [GO:0051602]	response to electrical stimulus [GO:0051602]	cluster_151	KMT2C
		response to radiation [GO:0009314]	response to ionizing radiation [GO:0010212]	response to ionizing radiation [GO:0010212]	cluster_133, cluster_135, cluster_288	COP1, RFWD3, RNF8
			visual behavior [GO:0007632]	visual learning [GO:0008542]	cluster_103	PIAS1
response to chemical [GO:0042221]	response to chemical [GO:0042221]	response to alcohol [GO:0097305]	response to alcohol [GO:0097305]	response to ethanol [GO:0045471]	cluster_156	BIRC2
		response to hormone [GO:0009725]	response to estrogen [GO:0043627]	response to estrogen [GO:0043627]	cluster_151	KMT2D
		response to inorganic substance [GO:0010035]	response to calcium ion [GO:0051592]	response to calcium ion [GO:0051592]	cluster_17	NEDD4
			response to fluoride [GO:1902617]	response to fluoride [GO:1902617]	cluster_375	ATG5
			response to iron ion [GO:0010039]	response to iron(II) ion [GO:0010040]	cluster_375	ATG5
		response to organic cyclic compound [GO:0014070]	response to cAMP [GO:0051591]	response to cAMP [GO:0051591]	cluster_156	BIRC2
		response to xenobiotic stimulus [GO:0009410]	response to xenobiotic stimulus [GO:0009410]	response to xenobiotic stimulus [GO:0009410]	cluster_375	ATG5
response to external biotic stimulus [GO:0043207]	response to bacterium [GO:0009617]	response to bacterium [GO:0009617]	response to bacterium [GO:0009617]	response to bacterium [GO:0009617]	cluster_128	RNF5
	response to fungus [GO:0009620]	response to fungus [GO:0009620]	response to fungus [GO:0009620]	response to fungus [GO:0009620]	cluster_375	ATG5
response to stress [GO:0006950]	response to stress [GO:0006950]	defense response to other organism [GO:0098542]	antibacterial innate immune response [GO:0140367]	antibacterial innate immune response [GO:0140367]	cluster_126	MARCHF2
			antiviral innate immune response [GO:0140374]	antiviral innate immune response [GO:0140374]	cluster_126	MARCHF2
			defense response to bacterium [GO:0042742]	defense response to bacterium [GO:0042742]	cluster_156	XIAP
			defense response to virus [GO:0051607]	defense response to virus [GO:0051607]	cluster_128, cluster_17	ITCH, RNF185
				suppression of viral release by host [GO:0044790]	cluster_126	MARCHF2
		inflammatory response [GO:0006954]	inflammatory response [GO:0006954]	inflammatory response [GO:0006954]	cluster_17	ITCH
		innate immune response [GO:0045087]	innate immune response [GO:0045087]	innate immune response [GO:0045087]	cluster_128, cluster_17	ITCH, NEDD4, RNF185
		response to hypoxia [GO:0001666]	response to hypoxia [GO:0001666]	response to hypoxia [GO:0001666]	cluster_156	BIRC2
		response to ischemia [GO:0002931]	response to ischemia [GO:0002931]	response to ischemia [GO:0002931]	cluster_61	STUB1
signal transduction [GO:0007165]	signal transduction [GO:0007165]	Notch signaling pathway [GO:0007219]	Notch signaling pathway [GO:0007219]	Notch signaling pathway [GO:0007219]	cluster_101, cluster_178	MIB1, MIB2, NEURL1, NEURL1B
		Wnt signaling pathway [GO:0016055]	Wnt signaling pathway [GO:0016055]	Wnt signaling pathway [GO:0016055]	cluster_103, cluster_156	PIAS4, XIAP
			Wnt signaling pathway, planar cell polarity pathway [GO:0060071]	Wnt signaling pathway, planar cell polarity pathway [GO:0060071]	cluster_17	SMURF1, SMURF2
		cell surface receptor signaling pathway [GO:0007166]	cell surface receptor signaling pathway [GO:0007166]	cell surface receptor signaling pathway [GO:0007166]	cluster_156	BIRC2, BIRC3
		cytokine-mediated signaling pathway [GO:0019221]	tumor necrosis factor-mediated signaling pathway [GO:0033209]	tumor necrosis factor-mediated signaling pathway [GO:0033209]	cluster_156	BIRC2, BIRC3
		endoplasmic reticulum unfolded protein response [GO:0030968]	endoplasmic reticulum unfolded protein response [GO:0030968]	endoplasmic reticulum unfolded protein response [GO:0030968]	cluster_61	STUB1
		enzyme-linked receptor protein signaling pathway [GO:0007167]	ERBB signaling pathway [GO:0038127]	ERBB2 signaling pathway [GO:0038128]	cluster_61	STUB1
			transforming growth factor beta receptor superfamily signaling pathway [GO:0141091]	BMP signaling pathway [GO:0030509]	cluster_17	SMURF1
		innate immune response-activating signaling pathway [GO:0002758]	cytoplasmic pattern recognition receptor signaling pathway [GO:0002753]	nucleotide-binding domain, leucine rich repeat containing receptor signaling pathway [GO:0035872]	cluster_101, cluster_178	RNF34
				nucleotide-binding oligomerization domain containing 1 signaling pathway [GO:0070427]	cluster_156	XIAP
				nucleotide-binding oligomerization domain containing 2 signaling pathway [GO:0070431]	cluster_156	XIAP
		intracellular receptor signaling pathway [GO:0030522]	intracellular steroid hormone receptor signaling pathway [GO:0030518]	androgen receptor signaling pathway [GO:0030521]	cluster_144	RNF14
				progesterone receptor signaling pathway [GO:0050847]	cluster_17	NEDD4
		intracellular signaling cassette [GO:0141124]	MAPK cascade [GO:0000165]	MAPK cascade [GO:0000165]	cluster_215, cluster_61	BRAP, STUB1
			canonical NF-kappaB signal transduction [GO:0007249]	canonical NF-kappaB signal transduction [GO:0007249]	cluster_156	BIRC2, BIRC3
			non-canonical NF-kappaB signal transduction [GO:0038061]	non-canonical NF-kappaB signal transduction [GO:0038061]	cluster_156	BIRC2, BIRC3
			phosphatidylinositol 3-kinase/protein kinase B signal transduction [GO:0043491]	phosphatidylinositol 3-kinase/protein kinase B signal transduction [GO:0043491]	cluster_88	MKRN2
			small GTPase-mediated signal transduction [GO:0007264]	Ras protein signal transduction [GO:0007265]	cluster_215	BRAP
		postsynaptic signal transduction [GO:0098926]	postsynapse to nucleus signaling pathway [GO:0099527]	postsynapse to nucleus signaling pathway [GO:0099527]	cluster_232	RNF10
		signal transduction [GO:0007165]	signal transduction [GO:0007165]	signal transduction [GO:0007165]	cluster_144, cluster_17	RNF14, WWP1
		signal transduction in response to DNA damage [GO:0042770]	signal transduction in response to DNA damage [GO:0042770]	signal transduction in response to DNA damage [GO:0042770]	cluster_135	RNF8
steroid metabolic process [GO:0008202]	steroid metabolic process [GO:0008202]	vitamin D metabolic process [GO:0042359]	vitamin D metabolic process [GO:0042359]	vitamin D metabolic process [GO:0042359]	cluster_103	PIAS4
transmembrane transport [GO:0055085]	transmembrane transport [GO:0055085]	transmembrane transport [GO:0055085]	transmembrane transport [GO:0055085]	transmembrane transport [GO:0055085]	cluster_128	RNF185, RNF5
viral process [GO:0016032]	viral process [GO:0016032]	viral budding [GO:0046755]	viral budding [GO:0046755]	viral budding [GO:0046755]	cluster_17, cluster_203	LRSAM1, NEDD4
