# Supplementary material for: Tracking of Ubiquitin Signaling through 3.5 Billion Years of Combinatorial Conjugation
Source: Int J Mol Sci. 2024 Aug 8;25(16):8671. doi: 10.3390/ijms25168671 (PMC11354881; doi:10.3390/ijms25168671)
Supplement: Supplementary file 1 [file ijms-25-08671-s001.zip › Supplement_Tables/Table_S7_6_E3_group_6_pathways.xlsx]

## Sheet: Sheet1
10	8	5	2	GO_bio_path	cluster	protein
anatomical structure development [GO:0048856]	anatomical structure development [GO:0048856]	ectoderm development [GO:0007398]	ectoderm development [GO:0007398]	ectoderm development [GO:0007398]	cluster_17	SMURF1
		epithelium development [GO:0060429]	skin epidermis development [GO:0098773]	limb epidermis development [GO:0060887]	cluster_103	PIAS4
		hair follicle development [GO:0001942]	hair follicle development [GO:0001942]	hair follicle development [GO:0001942]	cluster_103	PIAS4
		system development [GO:0048731]	central nervous system development [GO:0007417]	central nervous system development [GO:0007417]	cluster_103, cluster_17	PIAS4, WWP1
cell activation [GO:0001775]	leukocyte activation [GO:0045321]	alpha-beta T cell activation [GO:0046631]	CD4-positive, alpha-beta T cell proliferation [GO:0035739]	CD4-positive, alpha-beta T cell proliferation [GO:0035739]	cluster_17	ITCH
cell cycle [GO:0007049]	cell cycle [GO:0007049]	cell cycle [GO:0007049]	cell cycle [GO:0007049]	cell cycle [GO:0007049]	cluster_122, cluster_135	RNF8, UHRF2
cell cycle process [GO:0022402]	cell cycle process [GO:0022402]	mitotic cell cycle process [GO:1903047]	mitotic cell cycle phase transition [GO:0044772]	G1/S transition of mitotic cell cycle [GO:0000082]	cluster_103	PIAS1
cell death [GO:0008219]	cell death [GO:0008219]	apoptotic process [GO:0006915]	apoptotic process [GO:0006915]	apoptotic process [GO:0006915]	cluster_17, cluster_185	ITCH, ZSWIM2
cell division [GO:0051301]	cell division [GO:0051301]	cell division [GO:0051301]	cell division [GO:0051301]	cell division [GO:0051301]	cluster_135	RNF8
cell growth [GO:0016049]	cell growth [GO:0016049]	cell growth [GO:0016049]	developmental cell growth [GO:0048588]	developmental cell growth [GO:0048588]	cluster_186	ARIH2
		oocyte growth [GO:0001555]	oocyte growth [GO:0001555]	oocyte growth [GO:0001555]	cluster_151	KMT2D
cell junction organization [GO:0034330]	cell junction organization [GO:0034330]	cell junction organization [GO:0034330]	neuromuscular junction development [GO:0007528]	neuromuscular junction development [GO:0007528]	cluster_17	NEDD4
cell population proliferation [GO:0008283]	cell population proliferation [GO:0008283]	stem cell proliferation [GO:0072089]	stem cell proliferation [GO:0072089]	hematopoietic stem cell proliferation [GO:0071425]	cluster_186	ARIH2
cell projection organization [GO:0030030]	cell projection organization [GO:0030030]	neuron projection development [GO:0031175]	neuron projection development [GO:0031175]	neuron projection development [GO:0031175]	cluster_17	NEDD4
cellular catabolic process [GO:0044248]	cellular catabolic process [GO:0044248]	autophagy [GO:0006914]	autophagy [GO:0006914]	autophagy [GO:0006914]	cluster_128	RNF185
cellular component assembly [GO:0022607]	cellular component assembly [GO:0022607]	organelle assembly [GO:0070925]	mitotic spindle assembly [GO:0090307]	mitotic spindle assembly [GO:0090307]	cluster_122	UHRF1
cellular developmental process [GO:0048869]	cell development [GO:0048468]	cell development [GO:0048468]	germ cell development [GO:0007281]	oogenesis [GO:0048477]	cluster_151	KMT2D
	cell differentiation [GO:0030154]	cell differentiation [GO:0030154]	cell differentiation [GO:0030154]	cell differentiation [GO:0030154]	cluster_122, cluster_17	NEDD4L, SMURF1, UHRF2
	fat cell differentiation [GO:0045444]	fat cell differentiation [GO:0045444]	fat cell differentiation [GO:0045444]	fat cell differentiation [GO:0045444]	cluster_103	PIAS1
cellular localization [GO:0051641]	protein localization [GO:0008104]	protein localization to membrane [GO:0072657]	protein localization to plasma membrane [GO:0072659]	protein localization to plasma membrane [GO:0072659]	cluster_17	SMURF1
cellular response to stimulus [GO:0051716]	cellular response to stimulus [GO:0051716]	DNA damage response [GO:0006974]	DNA damage response [GO:0006974]	DNA damage response [GO:0006974]	cluster_122, cluster_135, cluster_17	NEDD4, RNF8, UHRF1
		cellular response to abiotic stimulus [GO:0071214]	cellular response to UV [GO:0034644]	cellular response to UV [GO:0034644]	cluster_17	NEDD4
developmental process involved in reproduction [GO:0003006]	developmental process involved in reproduction [GO:0003006]	spermatogenesis [GO:0007283]	spermatogenesis [GO:0007283]	spermatogenesis [GO:0007283]	cluster_103	PIAS1
establishment of localization [GO:0051234]	establishment of localization in cell [GO:0051649]	substrate localization to autophagosome [GO:0061753]	substrate localization to autophagosome [GO:0061753]	substrate localization to autophagosome [GO:0061753]	cluster_17	SMURF1
	extracellular transport [GO:0006858]	extracellular transport [GO:0006858]	extracellular transport [GO:0006858]	extracellular transport [GO:0006858]	cluster_17	WWP2
	intracellular transport [GO:0046907]	vacuolar transport [GO:0007034]	lysosomal transport [GO:0007041]	lysosomal transport [GO:0007041]	cluster_17	NEDD4
	organic substance transport [GO:0071702]	protein transport [GO:0015031]	protein export from nucleus [GO:0006611]	protein export from nucleus [GO:0006611]	cluster_17	SMURF1
			protein targeting to lysosome [GO:0006622]	protein targeting to lysosome [GO:0006622]	cluster_17	NEDD4
			protein targeting to vacuole [GO:0006623]	protein targeting to vacuole involved in autophagy [GO:0071211]	cluster_17	SMURF1
	transmembrane transport [GO:0055085]	monoatomic ion transmembrane transport [GO:0034220]	monoatomic ion transmembrane transport [GO:0034220]	monoatomic ion transmembrane transport [GO:0034220]	cluster_17	NEDD4L, WWP1
	vesicle-mediated transport [GO:0016192]	endocytosis [GO:0006897]	endocytosis [GO:0006897]	endocytosis [GO:0006897]	cluster_126	MARCHF2, MARCHF3
			receptor internalization [GO:0031623]	receptor internalization [GO:0031623]	cluster_17	ITCH, NEDD4
formation of structure involved in a symbiotic process [GO:0044111]	formation of structure involved in a symbiotic process [GO:0044111]	formation of structure involved in a symbiotic process [GO:0044111]	formation of structure involved in a symbiotic process [GO:0044111]	formation of structure involved in a symbiotic process [GO:0044111]	cluster_17	NEDD4
immune system process [GO:0002376]	tolerance induction [GO:0002507]	T cell tolerance induction [GO:0002517]	T cell tolerance induction [GO:0002517]	T cell anergy [GO:0002870]	cluster_17	ITCH
macromolecule metabolic process [GO:0043170]	DNA metabolic process [GO:0006259]	DNA repair [GO:0006281]	DNA repair [GO:0006281]	DNA repair [GO:0006281]	cluster_172	RNF113A
			double-strand break repair [GO:0006302]	double-strand break repair [GO:0006302]	cluster_103, cluster_135	PIAS4, RNF8
				double-strand break repair via homologous recombination [GO:0000724]	cluster_122	UHRF1
				double-strand break repair via nonhomologous end joining [GO:0006303]	cluster_135	RNF8
			interstrand cross-link repair [GO:0036297]	interstrand cross-link repair [GO:0036297]	cluster_135	RNF8
		homologous recombination [GO:0035825]	homologous recombination [GO:0035825]	homologous recombination [GO:0035825]	cluster_122	UHRF1
		somatic diversification of immune receptors via germline recombination within a single locus [GO:0002562]	isotype switching [GO:0045190]	isotype switching [GO:0045190]	cluster_135	RNF8
	RNA metabolic process [GO:0016070]	RNA splicing [GO:0008380]	snoRNA splicing [GO:0034247]	snoRNA splicing [GO:0034247]	cluster_172	RNF113A
		mRNA metabolic process [GO:0016071]	mRNA splicing, via spliceosome [GO:0000398]	mRNA splicing, via spliceosome [GO:0000398]	cluster_172	RNF113A
	macromolecule biosynthetic process [GO:0009059]	RNA biosynthetic process [GO:0032774]	DNA-templated transcription [GO:0006351]	DNA-templated transcription [GO:0006351]	cluster_103	PIAS2
				transcription by RNA polymerase II [GO:0006366]	cluster_17	WWP2
		translational elongation [GO:0006414]	translational elongation [GO:0006414]	rescue of stalled ribosome [GO:0072344]	cluster_144	RNF14
	macromolecule catabolic process [GO:0009057]	receptor catabolic process [GO:0032801]	receptor catabolic process [GO:0032801]	receptor catabolic process [GO:0032801]	cluster_17	NEDD4, SMURF1
	protein catabolic process [GO:0030163]	protein catabolic process [GO:0030163]	protein catabolic process [GO:0030163]	protein catabolic process [GO:0030163]	cluster_128	RNF5
	protein metabolic process [GO:0019538]	peptidyl-amino acid modification [GO:0018193]	protein sumoylation [GO:0016925]	protein sumoylation [GO:0016925]	cluster_103, cluster_122	PIAS1, PIAS2, PIAS3, PIAS4, UHRF2
		post-translational protein modification [GO:0043687]	protein ubiquitination [GO:0016567]	protein K27-linked ubiquitination [GO:0044314]	cluster_128	RNF185
				protein K29-linked ubiquitination [GO:0035519]	cluster_17	ITCH
				protein K48-linked ubiquitination [GO:0070936]	cluster_128, cluster_135, cluster_17, cluster_186	ARIH2, ITCH, NEDD4L, RNF5, RNF8
				protein K6-linked ubiquitination [GO:0085020]	cluster_144	RNF14
				protein K63-linked ubiquitination [GO:0070534]	cluster_128, cluster_135, cluster_17, cluster_186	ARIH2, ITCH, NEDD4, RNF5, RNF8, WWP2
				protein autoubiquitination [GO:0051865]	cluster_122, cluster_128, cluster_135, cluster_17	ITCH, RNF185, RNF8, UHRF1, UHRF2, WWP2
				protein monoubiquitination [GO:0006513]	cluster_17	ITCH, NEDD4L
				protein polyubiquitination [GO:0000209]	cluster_144, cluster_17, cluster_185, cluster_186, cluster_63	ARIH1, ARIH2, RNF14, SMURF1, ZSWIM2
				protein ubiquitination [GO:0016567]	cluster_122, cluster_126, cluster_144, cluster_17, cluster_170, cluster_172, cluster_186, cluster_215, cluster_284, cluster_63	ARIH1, ARIH2, BRAP, CUL9, HECW1, HECW2, ITCH, LONRF2, MARCHF2, MARCHF3, NEDD4, NEDD4L, RNF113A, RNF14, SMURF1, SMURF2, UHRF2, WWP1, WWP2
		protein modification process [GO:0036211]	protein modification process [GO:0036211]	protein modification process [GO:0036211]	cluster_17	WWP2
		proteolysis involved in protein catabolic process [GO:0051603]	ERAD pathway [GO:0036503]	ERAD pathway [GO:0036503]	cluster_128	RNF185, RNF5
			proteasome-mediated ubiquitin-dependent protein catabolic process [GO:0043161]	proteasome-mediated ubiquitin-dependent protein catabolic process [GO:0043161]	cluster_17	ITCH, NEDD4L, SMURF1, SMURF2, WWP1, WWP2
			ubiquitin-dependent protein catabolic process [GO:0006511]	ubiquitin-dependent protein catabolic process [GO:0006511]	cluster_122, cluster_128, cluster_135, cluster_144, cluster_17, cluster_170, cluster_186, cluster_63	ARIH1, ARIH2, CUL9, ITCH, NEDD4, NEDD4L, RNF14, RNF185, RNF5, RNF8, SMURF1, SMURF2, UHRF1
			ubiquitin-dependent protein catabolic process via the multivesicular body sorting pathway [GO:0043162]	ubiquitin-dependent protein catabolic process via the multivesicular body sorting pathway [GO:0043162]	cluster_17	NEDD4
membrane organization [GO:0061024]	membrane organization [GO:0061024]	membrane invagination [GO:0010324]	engulfment of target by autophagosome [GO:0061736]	engulfment of target by autophagosome [GO:0061736]	cluster_17	SMURF1
methylation [GO:0032259]	methylation [GO:0032259]	methylation [GO:0032259]	methylation [GO:0032259]	methylation [GO:0032259]	cluster_151	KMT2C, KMT2D
negative regulation of cell adhesion [GO:0007162]	negative regulation of cell-cell adhesion [GO:0022408]	negative regulation of alpha-beta T cell activation [GO:0046636]	negative regulation of CD4-positive, alpha-beta T cell proliferation [GO:2000562]	negative regulation of CD4-positive, alpha-beta T cell proliferation [GO:2000562]	cluster_17	ITCH
negative regulation of cell communication [GO:0010648]	negative regulation of cell communication [GO:0010648]	negative regulation of signal transduction [GO:0009968]	negative regulation of MAPK cascade [GO:0043409]	negative regulation of JNK cascade [GO:0046329]	cluster_17	ITCH
			negative regulation of Notch signaling pathway [GO:0045746]	negative regulation of Notch signaling pathway [GO:0045746]	cluster_17	WWP2
			negative regulation of canonical Wnt signaling pathway [GO:0090090]	negative regulation of canonical Wnt signaling pathway [GO:0090090]	cluster_17	HECW1
			negative regulation of chemokine-mediated signaling pathway [GO:0070100]	negative regulation of chemokine-mediated signaling pathway [GO:0070100]	cluster_172	RNF113A
			negative regulation of cytokine-mediated signaling pathway [GO:0001960]	negative regulation of tumor necrosis factor-mediated signaling pathway [GO:0010804]	cluster_103	PIAS4
			negative regulation of intracellular steroid hormone receptor signaling pathway [GO:0033144]	negative regulation of androgen receptor signaling pathway [GO:0060766]	cluster_103	PIAS2
			negative regulation of signal transduction [GO:0009968]	negative regulation of signal transduction [GO:0009968]	cluster_215	BRAP
			negative regulation of transmembrane receptor protein serine/threonine kinase signaling pathway [GO:0090101]	negative regulation of BMP signaling pathway [GO:0030514]	cluster_17	SMURF1, SMURF2
				negative regulation of activin receptor signaling pathway [GO:0032926]	cluster_17	SMURF1
				negative regulation of transforming growth factor beta receptor signaling pathway [GO:0030512]	cluster_17	SMURF1, SMURF2
			negative regulation of vascular endothelial growth factor receptor signaling pathway [GO:0030948]	negative regulation of vascular endothelial growth factor receptor signaling pathway [GO:0030948]	cluster_17	NEDD4
	negative regulation of cytoplasmic pattern recognition receptor signaling pathway [GO:0039532]	negative regulation of cytoplasmic pattern recognition receptor signaling pathway [GO:0039532]	negative regulation of cytoplasmic pattern recognition receptor signaling pathway [GO:0039532]	negative regulation of cytoplasmic pattern recognition receptor signaling pathway [GO:0039532]	cluster_17	ITCH
negative regulation of programmed cell death [GO:0043069]	negative regulation of programmed cell death [GO:0043069]	negative regulation of apoptotic process [GO:0043066]	negative regulation of apoptotic process [GO:0043066]	negative regulation of apoptotic process [GO:0043066]	cluster_103, cluster_17	ITCH, PIAS1
negative regulation of protein localization [GO:1903828]	negative regulation of protein localization [GO:1903828]	negative regulation of protein localization [GO:1903828]	negative regulation of protein localization to cell surface [GO:2000009]	negative regulation of protein localization to cell surface [GO:2000009]	cluster_17	NEDD4L
			negative regulation of protein localization to chromatin [GO:0120186]	negative regulation of protein localization to chromatin [GO:0120186]	cluster_103	PIAS4
		negative regulation of protein transport [GO:0051224]	negative regulation of protein transport [GO:0051224]	negative regulation of protein transport [GO:0051224]	cluster_17	WWP2
negative regulation of response to stimulus [GO:0048585]	negative regulation of response to stimulus [GO:0048585]	negative regulation of defense response to virus [GO:0050687]	negative regulation of defense response to virus [GO:0050687]	negative regulation of defense response to virus [GO:0050687]	cluster_17	ITCH
negative regulation of transmembrane transport [GO:0034763]	negative regulation of transmembrane transport [GO:0034763]	negative regulation of monoatomic ion transmembrane transport [GO:0034766]	negative regulation of potassium ion transmembrane transporter activity [GO:1901017]	negative regulation of potassium ion transmembrane transporter activity [GO:1901017]	cluster_17	NEDD4L
			negative regulation of sodium ion transmembrane transport [GO:1902306]	negative regulation of sodium ion transmembrane transport [GO:1902306]	cluster_17	NEDD4L
			negative regulation of sodium ion transmembrane transporter activity [GO:2000650]	negative regulation of sodium ion transmembrane transporter activity [GO:2000650]	cluster_17	NEDD4, NEDD4L
		negative regulation of potassium ion transmembrane transport [GO:1901380]	negative regulation of potassium ion transmembrane transport [GO:1901380]	negative regulation of potassium ion transmembrane transport [GO:1901380]	cluster_17	NEDD4L
negative regulation of transport [GO:0051051]	negative regulation of transport [GO:0051051]	negative regulation of sodium ion transport [GO:0010766]	negative regulation of sodium ion transport [GO:0010766]	negative regulation of sodium ion transport [GO:0010766]	cluster_17	NEDD4
		negative regulation of transporter activity [GO:0032410]	negative regulation of transporter activity [GO:0032410]	negative regulation of transporter activity [GO:0032410]	cluster_17	WWP2
organelle organization [GO:0006996]	organelle organization [GO:0006996]	microtubule cytoskeleton organization [GO:0000226]	microtubule cytoskeleton organization [GO:0000226]	microtubule cytoskeleton organization [GO:0000226]	cluster_170	CUL9
positive regulation of DNA repair [GO:0045739]	positive regulation of DNA repair [GO:0045739]	positive regulation of DNA repair [GO:0045739]	positive regulation of DNA repair [GO:0045739]	positive regulation of DNA repair [GO:0045739]	cluster_135	RNF8
positive regulation of cell communication [GO:0010647]	positive regulation of cell communication [GO:0010647]	positive regulation of signal transduction [GO:0009967]	positive regulation of Wnt signaling pathway [GO:0030177]	positive regulation of canonical Wnt signaling pathway [GO:0090263]	cluster_17	SMURF2
			positive regulation of intracellular steroid hormone receptor signaling pathway [GO:0033145]	positive regulation of intracellular estrogen receptor signaling pathway [GO:0033148]	cluster_151	KMT2D
			positive regulation of phosphatidylinositol 3-kinase/protein kinase B signal transduction [GO:0051897]	positive regulation of phosphatidylinositol 3-kinase/protein kinase B signal transduction [GO:0051897]	cluster_17	NEDD4
		positive regulation of type I interferon-mediated signaling pathway [GO:0060340]	positive regulation of type I interferon-mediated signaling pathway [GO:0060340]	positive regulation of type I interferon-mediated signaling pathway [GO:0060340]	cluster_128	RNF185
positive regulation of cell differentiation [GO:0045597]	positive regulation of muscle cell differentiation [GO:0051149]	positive regulation of muscle cell differentiation [GO:0051149]	positive regulation of smooth muscle cell differentiation [GO:0051152]	positive regulation of smooth muscle cell differentiation [GO:0051152]	cluster_103	PIAS1
positive regulation of cell growth [GO:0030307]	positive regulation of cell growth [GO:0030307]	positive regulation of cell growth [GO:0030307]	positive regulation of dendrite extension [GO:1903861]	positive regulation of dendrite extension [GO:1903861]	cluster_17	NEDD4L, SMURF1
positive regulation of cell population proliferation [GO:0008284]	positive regulation of cell population proliferation [GO:0008284]	positive regulation of cell population proliferation [GO:0008284]	positive regulation of cell population proliferation [GO:0008284]	positive regulation of cell population proliferation [GO:0008284]	cluster_151	KMT2D
positive regulation of cellular component organization [GO:0051130]	positive regulation of cellular component organization [GO:0051130]	positive regulation of endocytosis [GO:0045807]	positive regulation of caveolin-mediated endocytosis [GO:2001288]	positive regulation of caveolin-mediated endocytosis [GO:2001288]	cluster_17	NEDD4L
positive regulation of immune system process [GO:0002684]	positive regulation of tolerance induction [GO:0002645]	positive regulation of tolerance induction [GO:0002645]	positive regulation of lymphocyte anergy [GO:0002913]	positive regulation of T cell anergy [GO:0002669]	cluster_17	ITCH
positive regulation of intracellular transport [GO:0032388]	positive regulation of intracellular transport [GO:0032388]	positive regulation of intracellular transport [GO:0032388]	positive regulation of nucleocytoplasmic transport [GO:0046824]	positive regulation of nucleocytoplasmic transport [GO:0046824]	cluster_17	NEDD4
positive regulation of programmed cell death [GO:0043068]	positive regulation of programmed cell death [GO:0043068]	positive regulation of apoptotic process [GO:0043065]	positive regulation of epithelial cell apoptotic process [GO:1904037]	positive regulation of keratinocyte apoptotic process [GO:1902174]	cluster_103	PIAS4
			positive regulation of extrinsic apoptotic signaling pathway [GO:2001238]	positive regulation of extrinsic apoptotic signaling pathway via death domain receptors [GO:1902043]	cluster_185	ZSWIM2
			positive regulation of intrinsic apoptotic signaling pathway [GO:2001244]	positive regulation of intrinsic apoptotic signaling pathway in response to DNA damage [GO:1902231]	cluster_103	PIAS4
positive regulation of protein localization [GO:1903829]	positive regulation of protein localization [GO:1903829]	positive regulation of protein localization [GO:1903829]	positive regulation of establishment of protein localization to mitochondrion [GO:1903749]	positive regulation of protein targeting to mitochondrion [GO:1903955]	cluster_186	ARIH2
			positive regulation of protein localization to cell periphery [GO:1904377]	positive regulation of protein localization to cell periphery [GO:1904377]	cluster_103	PIAS1
positive regulation of response to stimulus [GO:0048584]	positive regulation of immune response [GO:0050778]	positive regulation of innate immune response [GO:0045089]	positive regulation of innate immune response [GO:0045089]	positive regulation of innate immune response [GO:0045089]	cluster_128	RNF185
positive regulation of trophoblast cell migration [GO:1901165]	positive regulation of trophoblast cell migration [GO:1901165]	positive regulation of trophoblast cell migration [GO:1901165]	positive regulation of trophoblast cell migration [GO:1901165]	positive regulation of trophoblast cell migration [GO:1901165]	cluster_17	SMURF2
protein-containing complex organization [GO:0043933]	chromatin organization [GO:0006325]	DNA repair-dependent chromatin remodeling [GO:0140861]	DNA repair-dependent chromatin remodeling [GO:0140861]	DNA repair-dependent chromatin remodeling [GO:0140861]	cluster_135	RNF8
		sperm DNA condensation [GO:0035092]	sperm DNA condensation [GO:0035092]	sperm DNA condensation [GO:0035092]	cluster_135	RNF8
	protein-DNA complex assembly [GO:0065004]	protein-DNA complex assembly [GO:0065004]	protein-DNA complex assembly [GO:0065004]	protein-DNA complex assembly [GO:0065004]	cluster_103	PIAS1
	protein-containing complex assembly [GO:0065003]	protein-containing complex assembly [GO:0065003]	beta-catenin-TCF complex assembly [GO:1904837]	beta-catenin-TCF complex assembly [GO:1904837]	cluster_151	KMT2D
regulation of biological quality [GO:0065008]	regulation of membrane potential [GO:0042391]	action potential [GO:0001508]	cardiac muscle cell action potential [GO:0086001]	ventricular cardiac muscle cell action potential [GO:0086005]	cluster_17	NEDD4L
		regulation of membrane potential [GO:0042391]	regulation of membrane potential [GO:0042391]	regulation of membrane potential [GO:0042391]	cluster_17	NEDD4, NEDD4L, WWP2
	regulation of protein stability [GO:0031647]	regulation of protein stability [GO:0031647]	regulation of protein stability [GO:0031647]	protein destabilization [GO:0031648]	cluster_128	RNF5
				regulation of protein stability [GO:0031647]	cluster_17	NEDD4L
regulation of cell communication [GO:0010646]	regulation of cell communication [GO:0010646]	regulation of Wnt signaling pathway [GO:0030111]	regulation of canonical Wnt signaling pathway [GO:0060828]	regulation of canonical Wnt signaling pathway [GO:0060828]	cluster_144	RNF14
		regulation of intracellular steroid hormone receptor signaling pathway [GO:0033143]	regulation of intracellular steroid hormone receptor signaling pathway [GO:0033143]	regulation of androgen receptor signaling pathway [GO:0060765]	cluster_144	RNF14
		regulation of transmembrane receptor protein serine/threonine kinase signaling pathway [GO:0090092]	regulation of transforming growth factor beta receptor signaling pathway [GO:0017015]	regulation of transforming growth factor beta receptor signaling pathway [GO:0017015]	cluster_17	SMURF2
regulation of cell cycle [GO:0051726]	regulation of cell cycle [GO:0051726]	regulation of cell cycle [GO:0051726]	regulation of cell cycle [GO:0051726]	regulation of cell cycle [GO:0051726]	cluster_122	UHRF2
	regulation of cell cycle process [GO:0010564]	regulation of mitotic cell cycle phase transition [GO:1901990]	regulation of mitotic metaphase/anaphase transition [GO:0030071]	regulation of mitotic metaphase/anaphase transition [GO:0030071]	cluster_17	HECW2
		regulation of mitotic nuclear division [GO:0007088]	regulation of mitotic nuclear division [GO:0007088]	regulation of mitotic nuclear division [GO:0007088]	cluster_170	CUL9
regulation of cell development [GO:0060284]	positive regulation of neurogenesis [GO:0050769]	positive regulation of neurogenesis [GO:0050769]	positive regulation of axon extension [GO:0045773]	positive regulation of axon extension [GO:0045773]	cluster_17	SMURF1
	regulation of leukocyte differentiation [GO:1902105]	negative regulation of myeloid leukocyte differentiation [GO:0002762]	negative regulation of myeloid leukocyte differentiation [GO:0002762]	negative regulation of osteoclast differentiation [GO:0045671]	cluster_103	PIAS3
regulation of cell population proliferation [GO:0042127]	regulation of cell population proliferation [GO:0042127]	regulation of cell population proliferation [GO:0042127]	regulation of cell population proliferation [GO:0042127]	regulation of cell population proliferation [GO:0042127]	cluster_103	PIAS1
		regulation of epithelial cell proliferation [GO:0050678]	regulation of epithelial cell proliferation [GO:0050678]	regulation of epithelial cell proliferation [GO:0050678]	cluster_122	UHRF1
regulation of cellular component organization [GO:0051128]	regulation of cell growth [GO:0001558]	regulation of cell growth [GO:0001558]	regulation of cell growth [GO:0001558]	regulation of cell growth [GO:0001558]	cluster_17	ITCH
	regulation of cell projection organization [GO:0031344]	regulation of dendrite morphogenesis [GO:0048814]	regulation of dendrite morphogenesis [GO:0048814]	regulation of dendrite morphogenesis [GO:0048814]	cluster_17	HECW1, HECW2, NEDD4, NEDD4L
	regulation of organelle organization [GO:0033043]	regulation of organelle assembly [GO:1902115]	regulation of autophagosome assembly [GO:2000785]	regulation of autophagosome assembly [GO:2000785]	cluster_128	RNF5
	regulation of synapse organization [GO:0050807]	regulation of synapse organization [GO:0050807]	regulation of synapse organization [GO:0050807]	regulation of synapse organization [GO:0050807]	cluster_17	NEDD4
regulation of cellular metabolic process [GO:0031323]	negative regulation of cellular catabolic process [GO:0031330]	negative regulation of cellular catabolic process [GO:0031330]	negative regulation of autophagy [GO:0010507]	negative regulation of autophagy [GO:0010507]	cluster_128	RNF5
	positive regulation of cellular metabolic process [GO:0031325]	positive regulation of receptor catabolic process [GO:2000646]	positive regulation of receptor catabolic process [GO:2000646]	positive regulation of receptor catabolic process [GO:2000646]	cluster_17	ITCH
	regulation of cellular catabolic process [GO:0031329]	regulation of cellular catabolic process [GO:0031329]	regulation of macroautophagy [GO:0016241]	regulation of macroautophagy [GO:0016241]	cluster_17	NEDD4
	regulation of macromolecule biosynthetic process [GO:0010556]	epigenetic regulation of gene expression [GO:0040029]	epigenetic regulation of gene expression [GO:0040029]	epigenetic regulation of gene expression [GO:0040029]	cluster_122, cluster_135	RNF8, UHRF1
		negative regulation of DNA-binding transcription factor activity [GO:0043433]	negative regulation of DNA-binding transcription factor activity [GO:0043433]	negative regulation of DNA-binding transcription factor activity [GO:0043433]	cluster_103, cluster_17	PIAS2, WWP2
		negative regulation of cytokine production [GO:0001818]	negative regulation of type I interferon production [GO:0032480]	negative regulation of type I interferon production [GO:0032480]	cluster_17	ITCH
		negative regulation of gene expression [GO:0010629]	negative regulation of gene expression [GO:0010629]	negative regulation of gene expression [GO:0010629]	cluster_103, cluster_17	PIAS3, WWP2
		negative regulation of gene expression, epigenetic [GO:0045814]	heterochromatin formation [GO:0031507]	heterochromatin formation [GO:0031507]	cluster_122, cluster_151	KMT2D, UHRF1
		post-transcriptional regulation of gene expression [GO:0010608]	regulation of mRNA stability [GO:0043488]	regulation of mRNA stability [GO:0043488]	cluster_103	PIAS4
		regulation of DNA-templated transcription [GO:0006355]	negative regulation of DNA-binding transcription factor activity [GO:0043433]	negative regulation of NF-kappaB transcription factor activity [GO:0032088]	cluster_17	ITCH
			negative regulation of DNA-templated transcription [GO:0045892]	negative regulation of DNA-templated transcription [GO:0045892]	cluster_103, cluster_17	PIAS4, SMURF2, WWP1, WWP2
			negative regulation of DNA-templated transcription, elongation [GO:0032785]	negative regulation of transcription elongation by RNA polymerase II [GO:0034244]	cluster_135	RNF8
			negative regulation of transcription by RNA polymerase II [GO:0000122]	negative regulation of transcription by RNA polymerase II [GO:0000122]	cluster_103, cluster_122, cluster_17	NEDD4, PIAS1, PIAS3, PIAS4, SMURF2, UHRF1, WWP2
			positive regulation of DNA-templated transcription [GO:0045893]	positive regulation of DNA-templated transcription [GO:0045893]	cluster_103, cluster_144	PIAS1, RNF14
			positive regulation of transcription by RNA polymerase II [GO:0045944]	positive regulation of transcription by RNA polymerase II [GO:0045944]	cluster_122, cluster_151, cluster_17	KMT2C, KMT2D, UHRF1, WWP2
			regulation of DNA-templated transcription [GO:0006355]	regulation of DNA-templated transcription [GO:0006355]	cluster_144, cluster_151	KMT2D, RNF14
			regulation of transcription by RNA polymerase II [GO:0006357]	regulation of transcription by RNA polymerase II [GO:0006357]	cluster_103, cluster_144	PIAS1, PIAS2, PIAS3, PIAS4, RNF14
regulation of macromolecule metabolic process [GO:0060255]	positive regulation of macromolecule metabolic process [GO:0010604]	positive regulation of DNA metabolic process [GO:0051054]	positive regulation of double-strand break repair via homologous recombination [GO:1905168]	positive regulation of double-strand break repair via homologous recombination [GO:1905168]	cluster_103	PIAS4
	regulation of protein metabolic process [GO:0051246]	negative regulation of protein modification process [GO:0031400]	negative regulation of protein sumoylation [GO:0033234]	negative regulation of protein sumoylation [GO:0033234]	cluster_103	PIAS3
		positive regulation of protein catabolic process [GO:0045732]	positive regulation of protein catabolic process [GO:0045732]	positive regulation of protein catabolic process [GO:0045732]	cluster_17	ITCH, NEDD4, NEDD4L
			positive regulation of protein catabolic process in the vacuole [GO:1904352]	positive regulation of lysosomal protein catabolic process [GO:1905167]	cluster_126	MARCHF2
		positive regulation of protein metabolic process [GO:0051247]	positive regulation of protein metabolic process [GO:0051247]	positive regulation of protein metabolic process [GO:0051247]	cluster_122	UHRF1
		positive regulation of protein modification process [GO:0031401]	positive regulation of protein sumoylation [GO:0033235]	positive regulation of protein sumoylation [GO:0033235]	cluster_103	PIAS1, PIAS3, PIAS4
		positive regulation of proteolysis involved in protein catabolic process [GO:1903052]	positive regulation of proteasomal protein catabolic process [GO:1901800]	positive regulation of ERAD pathway [GO:1904294]	cluster_128	RNF185
				positive regulation of proteasomal ubiquitin-dependent protein catabolic process [GO:0032436]	cluster_103, cluster_144, cluster_186, cluster_63	ARIH1, ARIH2, PIAS1, RNF14
			positive regulation of ubiquitin-dependent protein catabolic process [GO:2000060]	positive regulation of ubiquitin-dependent protein catabolic process [GO:2000060]	cluster_17	SMURF1
		regulation of post-translational protein modification [GO:1901873]	regulation of protein deubiquitination [GO:0090085]	regulation of protein deubiquitination [GO:0090085]	cluster_17	ITCH
regulation of membrane depolarization [GO:0003254]	regulation of membrane depolarization [GO:0003254]	regulation of membrane depolarization [GO:0003254]	regulation of membrane depolarization [GO:0003254]	regulation of membrane depolarization [GO:0003254]	cluster_17	NEDD4L
regulation of membrane repolarization [GO:0060306]	regulation of membrane repolarization [GO:0060306]	regulation of membrane repolarization [GO:0060306]	regulation of membrane repolarization [GO:0060306]	regulation of membrane repolarization [GO:0060306]	cluster_17	NEDD4L
regulation of molecular function [GO:0065009]	regulation of catalytic activity [GO:0050790]	positive regulation of isomerase activity [GO:0010912]	positive regulation of isomerase activity [GO:0010912]	positive regulation of DNA topoisomerase (ATP-hydrolyzing) activity [GO:2000373]	cluster_122	UHRF1
regulation of programmed cell death [GO:0043067]	regulation of programmed cell death [GO:0043067]	regulation of programmed necrotic cell death [GO:0062098]	regulation of programmed necrotic cell death [GO:0062098]	regulation of necroptotic process [GO:0060544]	cluster_17	ITCH
regulation of stem cell differentiation [GO:2000736]	regulation of stem cell differentiation [GO:2000736]	regulation of stem cell differentiation [GO:2000736]	regulation of hematopoietic stem cell differentiation [GO:1902036]	regulation of hematopoietic stem cell differentiation [GO:1902036]	cluster_17	ITCH
regulation of transmembrane transport [GO:0034762]	regulation of monoatomic ion transmembrane transport [GO:0034765]	regulation of monoatomic ion transmembrane transport [GO:0034765]	regulation of monoatomic ion transmembrane transport [GO:0034765]	regulation of monoatomic ion transmembrane transport [GO:0034765]	cluster_17	NEDD4, NEDD4L, WWP2
		regulation of potassium ion transmembrane transporter activity [GO:1901016]	regulation of potassium ion transmembrane transporter activity [GO:1901016]	regulation of potassium ion transmembrane transporter activity [GO:1901016]	cluster_17	NEDD4, NEDD4L, WWP2
		regulation of sodium ion transmembrane transport [GO:1902305]	regulation of sodium ion transmembrane transport [GO:1902305]	regulation of sodium ion transmembrane transport [GO:1902305]	cluster_17	NEDD4L
response to abiotic stimulus [GO:0009628]	response to abiotic stimulus [GO:0009628]	response to electrical stimulus [GO:0051602]	response to electrical stimulus [GO:0051602]	response to electrical stimulus [GO:0051602]	cluster_151	KMT2C
		response to radiation [GO:0009314]	response to ionizing radiation [GO:0010212]	response to ionizing radiation [GO:0010212]	cluster_135	RNF8
			visual behavior [GO:0007632]	visual learning [GO:0008542]	cluster_103	PIAS1
response to chemical [GO:0042221]	response to chemical [GO:0042221]	response to hormone [GO:0009725]	response to estrogen [GO:0043627]	response to estrogen [GO:0043627]	cluster_151	KMT2D
		response to inorganic substance [GO:0010035]	response to calcium ion [GO:0051592]	response to calcium ion [GO:0051592]	cluster_17	NEDD4
response to external biotic stimulus [GO:0043207]	response to bacterium [GO:0009617]	response to bacterium [GO:0009617]	response to bacterium [GO:0009617]	response to bacterium [GO:0009617]	cluster_128	RNF5
response to stress [GO:0006950]	response to stress [GO:0006950]	defense response to other organism [GO:0098542]	antibacterial innate immune response [GO:0140367]	antibacterial innate immune response [GO:0140367]	cluster_126	MARCHF2
			antiviral innate immune response [GO:0140374]	antiviral innate immune response [GO:0140374]	cluster_126	MARCHF2
			defense response to virus [GO:0051607]	defense response to virus [GO:0051607]	cluster_128, cluster_17	ITCH, RNF185
				suppression of viral release by host [GO:0044790]	cluster_126	MARCHF2
		inflammatory response [GO:0006954]	inflammatory response [GO:0006954]	inflammatory response [GO:0006954]	cluster_17	ITCH
		innate immune response [GO:0045087]	innate immune response [GO:0045087]	innate immune response [GO:0045087]	cluster_128, cluster_17	ITCH, NEDD4, RNF185
signal transduction [GO:0007165]	signal transduction [GO:0007165]	Wnt signaling pathway [GO:0016055]	Wnt signaling pathway [GO:0016055]	Wnt signaling pathway [GO:0016055]	cluster_103	PIAS4
			Wnt signaling pathway, planar cell polarity pathway [GO:0060071]	Wnt signaling pathway, planar cell polarity pathway [GO:0060071]	cluster_17	SMURF1, SMURF2
		enzyme-linked receptor protein signaling pathway [GO:0007167]	transforming growth factor beta receptor superfamily signaling pathway [GO:0141091]	BMP signaling pathway [GO:0030509]	cluster_17	SMURF1
		intracellular receptor signaling pathway [GO:0030522]	intracellular steroid hormone receptor signaling pathway [GO:0030518]	androgen receptor signaling pathway [GO:0030521]	cluster_144	RNF14
				progesterone receptor signaling pathway [GO:0050847]	cluster_17	NEDD4
		intracellular signaling cassette [GO:0141124]	MAPK cascade [GO:0000165]	MAPK cascade [GO:0000165]	cluster_215	BRAP
			small GTPase-mediated signal transduction [GO:0007264]	Ras protein signal transduction [GO:0007265]	cluster_215	BRAP
		signal transduction [GO:0007165]	signal transduction [GO:0007165]	signal transduction [GO:0007165]	cluster_144, cluster_17	RNF14, WWP1
		signal transduction in response to DNA damage [GO:0042770]	signal transduction in response to DNA damage [GO:0042770]	signal transduction in response to DNA damage [GO:0042770]	cluster_135	RNF8
steroid metabolic process [GO:0008202]	steroid metabolic process [GO:0008202]	vitamin D metabolic process [GO:0042359]	vitamin D metabolic process [GO:0042359]	vitamin D metabolic process [GO:0042359]	cluster_103	PIAS4
transmembrane transport [GO:0055085]	transmembrane transport [GO:0055085]	transmembrane transport [GO:0055085]	transmembrane transport [GO:0055085]	transmembrane transport [GO:0055085]	cluster_128	RNF185, RNF5
viral process [GO:0016032]	viral process [GO:0016032]	viral budding [GO:0046755]	viral budding [GO:0046755]	viral budding [GO:0046755]	cluster_17	NEDD4
