# Supplementary material for: Tracking of Ubiquitin Signaling through 3.5 Billion Years of Combinatorial Conjugation
Source: Int J Mol Sci. 2024 Aug 8;25(16):8671. doi: 10.3390/ijms25168671 (PMC11354881; doi:10.3390/ijms25168671)
Supplement: Supplementary file 1 [file ijms-25-08671-s001.zip › Supplement_Tables/Table_S7_7_E3_group_7_pathways.xlsx]

## Sheet: Sheet1
10	8	5	2	GO_bio_path	cluster	protein
anatomical structure development [GO:0048856]	anatomical structure development [GO:0048856]	animal organ development [GO:0048513]	bone development [GO:0060348]	bone development [GO:0060348]	cluster_106, cluster_220	TRIM45
			muscle organ development [GO:0007517]	muscle organ development [GO:0007517]	cluster_89	TRIM72
		blood vessel development [GO:0001568]	blood vessel development [GO:0001568]	blood vessel development [GO:0001568]	cluster_110, cluster_192	MDM2, MIB1
		cardiac septum development [GO:0003279]	cardiac septum development [GO:0003279]	atrial septum development [GO:0003283]	cluster_110	MDM2, MDM4
				ventricular septum development [GO:0003281]	cluster_110	MDM2, MDM4
		corpus callosum development [GO:0022038]	corpus callosum development [GO:0022038]	corpus callosum development [GO:0022038]	cluster_374	ATG16
		epithelium development [GO:0060429]	neural tube development [GO:0021915]	neural tube development [GO:0021915]	cluster_105	TRIM71
		heart valve development [GO:0003170]	heart valve development [GO:0003170]	heart valve development [GO:0003170]	cluster_110	MDM4
		hippocampus development [GO:0021766]	hippocampus development [GO:0021766]	hippocampus development [GO:0021766]	cluster_374	ATG16
		multicellular organism development [GO:0007275]	embryo development ending in birth or egg hatching [GO:0009792]	chordate embryonic development [GO:0043009]	cluster_233	BRCA1
				in utero embryonic development [GO:0001701]	cluster_192, cluster_266	MIB1, TRAF6
		otolith development [GO:0048840]	otolith development [GO:0048840]	otolith development [GO:0048840]	cluster_377	ATG5
		system development [GO:0048731]	nervous system development [GO:0007399]	nervous system development [GO:0007399]	cluster_226, cluster_59	TRIM3
anatomical structure formation involved in morphogenesis [GO:0048646]	anatomical structure formation involved in morphogenesis [GO:0048646]	retina layer formation [GO:0010842]	retina layer formation [GO:0010842]	retina layer formation [GO:0010842]	cluster_264	TOPORS
		somitogenesis [GO:0001756]	somitogenesis [GO:0001756]	somitogenesis [GO:0001756]	cluster_192	MIB1
		tube formation [GO:0035148]	neural tube formation [GO:0001841]	neural tube formation [GO:0001841]	cluster_192	MIB1
			tube closure [GO:0060606]	neural tube closure [GO:0001843]	cluster_105, cluster_266	TRAF6, TRIM71
anatomical structure morphogenesis [GO:0009653]	anatomical structure morphogenesis [GO:0009653]	anatomical structure morphogenesis [GO:0009653]	anatomical structure morphogenesis [GO:0009653]	anatomical structure morphogenesis [GO:0009653]	cluster_106	TRIM13
		animal organ morphogenesis [GO:0009887]	odontogenesis [GO:0042476]	odontogenesis of dentin-containing tooth [GO:0042475]	cluster_266	TRAF6
		cardiac septum morphogenesis [GO:0060411]	cardiac septum morphogenesis [GO:0060411]	cardiac septum morphogenesis [GO:0060411]	cluster_110	MDM2
		convergent extension [GO:0060026]	convergent extension involved in axis elongation [GO:0060028]	convergent extension involved in axis elongation [GO:0060028]	cluster_239	TRIM28
		embryonic morphogenesis [GO:0048598]	embryonic placenta morphogenesis [GO:0060669]	embryonic placenta morphogenesis [GO:0060669]	cluster_239	TRIM28
		epithelial tube morphogenesis [GO:0060562]	embryonic heart tube morphogenesis [GO:0003143]	heart looping [GO:0001947]	cluster_192	MIB1
		heart valve morphogenesis [GO:0003179]	heart valve morphogenesis [GO:0003179]	atrioventricular valve morphogenesis [GO:0003181]	cluster_110	MDM2, MDM4
		mesenchyme morphogenesis [GO:0072132]	endocardial cushion morphogenesis [GO:0003203]	endocardial cushion morphogenesis [GO:0003203]	cluster_110	MDM2, MDM4
biological process involved in symbiotic interaction [GO:0044403]	exit from host cell [GO:0035891]	viral release from host cell [GO:0019076]	viral release from host cell [GO:0019076]	viral release from host cell [GO:0019076]	cluster_89	TRIM25
cell activation [GO:0001775]	fibroblast activation [GO:0072537]	fibroblast activation [GO:0072537]	fibroblast activation [GO:0072537]	fibroblast activation [GO:0072537]	cluster_110	MDM2
cell cycle [GO:0007049]	cell cycle [GO:0007049]	cell cycle [GO:0007049]	cell cycle [GO:0007049]	cell cycle [GO:0007049]	cluster_84	TRIM21
cell cycle process [GO:0022402]	cell cycle process [GO:0022402]	chromosome segregation [GO:0007059]	chromosome segregation [GO:0007059]	chromosome segregation [GO:0007059]	cluster_233	BRCA1
		mitotic cell cycle process [GO:1903047]	mitotic cell cycle phase transition [GO:0044772]	G1/S transition of mitotic cell cycle [GO:0000082]	cluster_105	TRIM71
			mitotic cytokinesis [GO:0000281]	mitotic cytokinesis [GO:0000281]	cluster_207, cluster_94	TRIM36
cell death [GO:0008219]	cell death [GO:0008219]	apoptotic process [GO:0006915]	apoptotic process [GO:0006915]	apoptotic process [GO:0006915]	cluster_107, cluster_110, cluster_161, cluster_231, cluster_251, cluster_346, cluster_39, cluster_70, cluster_89	BFAR, MDM2, MUL1, RNF144B, TRAF7, TRAIP, TRIM39
			muscle cell apoptotic process [GO:0010657]	cardiac muscle cell apoptotic process [GO:0010659]	cluster_377	ATG5
		pyroptosis [GO:0070269]	pyroptosis [GO:0070269]	pyroptosis [GO:0070269]	cluster_84	TRIM21
cell division [GO:0051301]	cell division [GO:0051301]	cell division [GO:0051301]	cell division [GO:0051301]	cell division [GO:0051301]	cluster_106	CHFR
cell growth [GO:0016049]	cell growth [GO:0016049]	cell growth [GO:0016049]	developmental cell growth [GO:0048588]	developmental cell growth [GO:0048588]	cluster_71	ARIH2
		oocyte growth [GO:0001555]	oocyte growth [GO:0001555]	oocyte growth [GO:0001555]	cluster_145, cluster_99	KMT2D
cell motility [GO:0048870]	cell motility [GO:0048870]	neuron migration [GO:0001764]	neuron migration [GO:0001764]	neuron migration [GO:0001764]	cluster_365	TRIM46
cell population proliferation [GO:0008283]	cell population proliferation [GO:0008283]	epithelial cell proliferation [GO:0050673]	epithelial cell proliferation [GO:0050673]	epithelial cell proliferation [GO:0050673]	cluster_59	TRIM24
		stem cell proliferation [GO:0072089]	stem cell proliferation [GO:0072089]	hematopoietic stem cell proliferation [GO:0071425]	cluster_71	ARIH2
				stem cell proliferation [GO:0072089]	cluster_105	TRIM71
cell projection organization [GO:0030030]	cell projection organization [GO:0030030]	axon development [GO:0061564]	axon development [GO:0061564]	axon development [GO:0061564]	cluster_137	TRIM32
		plasma membrane bounded cell projection morphogenesis [GO:0120039]	axonogenesis [GO:0007409]	axonogenesis [GO:0007409]	cluster_365	TRIM46
cellular catabolic process [GO:0044248]	cellular catabolic process [GO:0044248]	autophagy [GO:0006914]	autophagy [GO:0006914]	autophagy [GO:0006914]	cluster_223, cluster_266, cluster_273, cluster_377, cluster_89	ATG5, RNF41, TRIM17
			macroautophagy [GO:0016236]	aggrephagy [GO:0035973]	cluster_377	ATG5
				macroautophagy [GO:0016236]	cluster_374, cluster_377	ATG16, ATG5
				mitophagy [GO:0000423]	cluster_377	ATG5
				nucleophagy [GO:0044804]	cluster_377	ATG5
				xenophagy [GO:0098792]	cluster_374	ATG16
			microautophagy [GO:0016237]	microautophagy [GO:0016237]	cluster_374	ATG16
cellular component assembly [GO:0022607]	cellular component assembly [GO:0022607]	inclusion body assembly [GO:0070841]	inclusion body assembly [GO:0070841]	aggresome assembly [GO:0070842]	cluster_196	TRIM37
		organelle assembly [GO:0070925]	autophagosome assembly [GO:0000045]	autophagosome assembly [GO:0000045]	cluster_266, cluster_374, cluster_377	ATG16, ATG5, TRAF6
cellular developmental process [GO:0048869]	cell development [GO:0048468]	cell development [GO:0048468]	cardiac muscle cell development [GO:0055013]	ventricular cardiac muscle cell development [GO:0055015]	cluster_377	ATG5
			eye photoreceptor cell development [GO:0042462]	retinal cone cell development [GO:0046549]	cluster_264	TOPORS
				retinal rod cell development [GO:0046548]	cluster_264	TOPORS
			germ cell development [GO:0007281]	oogenesis [GO:0048477]	cluster_145, cluster_99	KMT2D
	cell differentiation [GO:0030154]	cell differentiation [GO:0030154]	cell differentiation [GO:0030154]	cell differentiation [GO:0030154]	cluster_139	RNF114
	fat cell differentiation [GO:0045444]	fat cell differentiation [GO:0045444]	fat cell differentiation [GO:0045444]	fat cell differentiation [GO:0045444]	cluster_137	TRIM32
	glial cell differentiation [GO:0010001]	glial cell differentiation [GO:0010001]	glial cell differentiation [GO:0010001]	glial cell differentiation [GO:0010001]	cluster_76	DTX1
	leukocyte differentiation [GO:0002521]	T cell differentiation [GO:0030217]	T cell differentiation [GO:0030217]	T cell differentiation [GO:0030217]	cluster_76	DTX1
		dendritic cell differentiation [GO:0097028]	dendritic cell differentiation [GO:0097028]	myeloid dendritic cell differentiation [GO:0043011]	cluster_266	TRAF6
		myeloid leukocyte differentiation [GO:0002573]	myeloid leukocyte differentiation [GO:0002573]	osteoclast differentiation [GO:0030316]	cluster_266	TRAF6
	mesenchymal cell differentiation [GO:0048762]	mesenchymal cell differentiation [GO:0048762]	epithelial to mesenchymal transition [GO:0001837]	epithelial to mesenchymal transition [GO:0001837]	cluster_239	TRIM28
	neuron differentiation [GO:0030182]	neuron differentiation [GO:0030182]	neuron differentiation [GO:0030182]	neuron differentiation [GO:0030182]	cluster_192	MIB1
cellular localization [GO:0051641]	protein localization [GO:0008104]	protein localization to axon [GO:0099612]	protein localization to axon [GO:0099612]	protein localization to axon [GO:0099612]	cluster_365	TRIM46
		protein localization to microtubule cytoskeleton [GO:0072698]	protein localization to microtubule [GO:0035372]	protein localization to microtubule [GO:0035372]	cluster_94, cluster_95	MID1, MID2
		protein localization to mitochondrion [GO:0070585]	protein localization to mitochondrion [GO:0070585]	protein localization to mitochondrion [GO:0070585]	cluster_87	MARCHF5
		protein localization to nucleus [GO:0034504]	protein localization to nucleus [GO:0034504]	protein localization to nucleus [GO:0034504]	cluster_110, cluster_264	MDM2, TOPORS
		protein localization to phagophore assembly site [GO:0034497]	protein localization to phagophore assembly site [GO:0034497]	protein localization to phagophore assembly site [GO:0034497]	cluster_374	ATG16
cellular response to stimulus [GO:0051716]	cellular response to stimulus [GO:0051716]	DNA damage response [GO:0006974]	DNA damage response [GO:0006974]	DNA damage response [GO:0006974]	cluster_116, cluster_161, cluster_171, cluster_233, cluster_264, cluster_266, cluster_268	BRCA1, RAD18, RNF168, SHPRH, TOPORS, TRAF6, TRAIP
		cellular response to abiotic stimulus [GO:0071214]	cellular response to UV [GO:0034644]	cellular response to UV-C [GO:0071494]	cluster_110	MDM2
			cellular response to ionizing radiation [GO:0071479]	cellular response to gamma radiation [GO:0071480]	cluster_110	MDM2
				cellular response to ionizing radiation [GO:0071479]	cluster_233	BRCA1
			cellular response to mechanical stimulus [GO:0071260]	cellular response to mechanical stimulus [GO:0071260]	cluster_104	MAP3K1
		cellular response to chemical stress [GO:0062197]	cellular response to chemical stress [GO:0062197]	cellular response to chemical stress [GO:0062197]	cluster_84	TRIM21
			cellular response to nitrosative stress [GO:0071500]	cellular response to nitrosative stress [GO:0071500]	cluster_377	ATG5
			cellular response to reactive oxygen species [GO:0034614]	cellular response to hydrogen peroxide [GO:0070301]	cluster_110	MDM2
		cellular response to hypoxia [GO:0071456]	cellular response to hypoxia [GO:0071456]	cellular response to hypoxia [GO:0071456]	cluster_110	MDM2, MDM4
		cellular response to organic substance [GO:0071310]	cellular response to actinomycin D [GO:0072717]	cellular response to actinomycin D [GO:0072717]	cluster_110	MDM2
			cellular response to alkaloid [GO:0071312]	cellular response to alkaloid [GO:0071312]	cluster_110	MDM2
			cellular response to cytokine stimulus [GO:0071345]	cellular response to cytokine stimulus [GO:0071345]	cluster_266	TRAF6
				cellular response to leukemia inhibitory factor [GO:1990830]	cluster_171, cluster_76, cluster_89	DTX1, RNF138, TRIM25
				cellular response to tumor necrosis factor [GO:0071356]	cluster_233	BRCA1
			cellular response to dsRNA [GO:0071359]	cellular response to exogenous dsRNA [GO:0071360]	cluster_39	MUL1
			cellular response to estrogen stimulus [GO:0071391]	cellular response to estrogen stimulus [GO:0071391]	cluster_110, cluster_59	MDM2, TRIM24
			cellular response to indole-3-methanol [GO:0071681]	cellular response to indole-3-methanol [GO:0071681]	cluster_233	BRCA1
			cellular response to lipopolysaccharide [GO:0071222]	cellular response to lipopolysaccharide [GO:0071222]	cluster_231, cluster_266	TRAF6, TRIM41
			cellular response to muramyl dipeptide [GO:0071225]	cellular response to muramyl dipeptide [GO:0071225]	cluster_231	TRIM41
			cellular response to organic substance [GO:0071310]	cellular response to organic substance [GO:0071310]	cluster_105	TRIM71
			cellular response to peptide hormone stimulus [GO:0071375]	cellular response to peptide hormone stimulus [GO:0071375]	cluster_110	MDM2
			cellular response to vitamin B1 [GO:0071301]	cellular response to vitamin B1 [GO:0071301]	cluster_110	MDM2
		cellular response to starvation [GO:0009267]	cellular response to starvation [GO:0009267]	cellular response to nitrogen starvation [GO:0006995]	cluster_377	ATG5
		response to mitochondrial depolarisation [GO:0098780]	positive regulation of autophagy of mitochondrion in response to mitochondrial depolarization [GO:1904925]	positive regulation of autophagy of mitochondrion in response to mitochondrial depolarization [GO:1904925]	cluster_39	MUL1
developmental process involved in reproduction [GO:0003006]	developmental process involved in reproduction [GO:0003006]	spermatogenesis [GO:0007283]	spermatogenesis [GO:0007283]	spermatogenesis [GO:0007283]	cluster_139, cluster_223	RNF114, TRIM27
establishment of localization [GO:0051234]	establishment of localization in cell [GO:0051649]	establishment of localization in cell [GO:0051649]	establishment of localization in cell [GO:0051649]	establishment of localization in cell [GO:0051649]	cluster_377	ATG5
	establishment of protein localization [GO:0045184]	establishment of protein localization [GO:0045184]	establishment of protein localization [GO:0045184]	establishment of protein localization [GO:0045184]	cluster_110	MDM2
	intracellular transport [GO:0046907]	endosomal transport [GO:0016197]	retrograde transport, endosome to Golgi [GO:0042147]	retrograde transport, endosome to Golgi [GO:0042147]	cluster_223	TRIM27
		transport along microtubule [GO:0010970]	vesicle transport along microtubule [GO:0047496]	anterograde synaptic vesicle transport [GO:0048490]	cluster_365	TRIM46
	organic substance transport [GO:0071702]	intracellular protein transport [GO:0006886]	intracellular protein transport [GO:0006886]	intracellular protein transport [GO:0006886]	cluster_131, cluster_134, cluster_147	TRIM23
		protein transport [GO:0015031]	protein transport [GO:0015031]	protein transport [GO:0015031]	cluster_226, cluster_374, cluster_59	ATG16, TRIM3
	transmembrane transport [GO:0055085]	protein transmembrane transport [GO:0071806]	intracellular protein transmembrane transport [GO:0065002]	protein import into peroxisome matrix [GO:0016558]	cluster_196	TRIM37
	vesicle-mediated transport [GO:0016192]	endocytosis [GO:0006897]	endocytosis [GO:0006897]	endocytosis [GO:0006897]	cluster_192	MIB1
		exocytosis [GO:0006887]	exocytosis [GO:0006887]	exocytosis [GO:0006887]	cluster_89	TRIM72
homeostatic process [GO:0042592]	cellular homeostasis [GO:0019725]	muscle cell cellular homeostasis [GO:0046716]	muscle cell cellular homeostasis [GO:0046716]	muscle cell cellular homeostasis [GO:0046716]	cluster_137	TRIM32
	chemical homeostasis [GO:0048878]	calcium ion homeostasis [GO:0055074]	calcium ion homeostasis [GO:0055074]	calcium ion homeostasis [GO:0055074]	cluster_59	TRIM24
immune response [GO:0006955]	immune response [GO:0006955]	T-helper 1 type immune response [GO:0042088]	T-helper 1 type immune response [GO:0042088]	T-helper 1 type immune response [GO:0042088]	cluster_266	TRAF6
		immune response [GO:0006955]	immune response [GO:0006955]	immune response [GO:0006955]	cluster_94	TRIM22
immune system process [GO:0002376]	T cell selection [GO:0045058]	T cell selection [GO:0045058]	T cell selection [GO:0045058]	negative thymic T cell selection [GO:0045060]	cluster_377	ATG5
	antigen processing and presentation [GO:0019882]	antigen processing and presentation [GO:0019882]	antigen processing and presentation of endogenous antigen [GO:0019883]	antigen processing and presentation of endogenous antigen [GO:0019883]	cluster_377	ATG5
			antigen processing and presentation of exogenous peptide antigen [GO:0002478]	antigen processing and presentation of exogenous peptide antigen via MHC class II [GO:0019886]	cluster_266	TRAF6
localization [GO:0051179]	localization [GO:0051179]	localization [GO:0051179]	localization [GO:0051179]	localization [GO:0051179]	cluster_233	BRCA1
macromolecule metabolic process [GO:0043170]	DNA metabolic process [GO:0006259]	DNA double-strand break processing [GO:0000729]	DNA double-strand break processing [GO:0000729]	DNA double-strand break processing involved in repair via single-strand annealing [GO:0010792]	cluster_171	RNF138
		DNA repair [GO:0006281]	DNA repair [GO:0006281]	DNA repair [GO:0006281]	cluster_116, cluster_233, cluster_239, cluster_268	BRCA1, RAD18, SHPRH, TRIM28
			double-strand break repair [GO:0006302]	double-strand break repair [GO:0006302]	cluster_171, cluster_233	BRCA1, RNF168
				double-strand break repair via classical nonhomologous end joining [GO:0097680]	cluster_171	RNF168
				double-strand break repair via homologous recombination [GO:0000724]	cluster_171, cluster_233	BRCA1, RNF138
				double-strand break repair via nonhomologous end joining [GO:0006303]	cluster_171	RNF168
			interstrand cross-link repair [GO:0036297]	interstrand cross-link repair [GO:0036297]	cluster_171	RNF168
			postreplication repair [GO:0006301]	postreplication repair [GO:0006301]	cluster_233, cluster_268	BRCA1, RAD18
			protein-DNA covalent cross-linking repair [GO:0106300]	protein-DNA covalent cross-linking repair [GO:0106300]	cluster_161	TRAIP
		DNA strand resection involved in replication fork processing [GO:0110025]	DNA strand resection involved in replication fork processing [GO:0110025]	DNA strand resection involved in replication fork processing [GO:0110025]	cluster_233	BRCA1
		DNA-templated DNA replication maintenance of fidelity [GO:0045005]	replication fork processing [GO:0031297]	replication fork processing [GO:0031297]	cluster_161	TRAIP
		homologous recombination [GO:0035825]	homologous recombination [GO:0035825]	homologous recombination [GO:0035825]	cluster_233	BRCA1
		somatic diversification of immune receptors via germline recombination within a single locus [GO:0002562]	isotype switching [GO:0045190]	isotype switching [GO:0045190]	cluster_171	RNF168
	RNA metabolic process [GO:0016070]	regulatory ncRNA processing [GO:0070918]	miRNA processing [GO:0035196]	miRNA processing [GO:0035196]	cluster_105	TRIM71
	macromolecule biosynthetic process [GO:0009059]	RNA biosynthetic process [GO:0032774]	DNA-templated transcription [GO:0006351]	DNA-templated transcription [GO:0006351]	cluster_264, cluster_76	DTX1, TOPORS
				transcription by RNA polymerase II [GO:0006366]	cluster_59, cluster_76	DTX1, TRIM24
			viral RNA genome replication [GO:0039694]	negative stranded viral RNA replication [GO:0039689]	cluster_374, cluster_377	ATG16, ATG5
		translational elongation [GO:0006414]	translational elongation [GO:0006414]	rescue of stalled ribosome [GO:0072344]	cluster_149, cluster_247, cluster_65, cluster_80	RNF14, RNF25, ZNF598
	protein catabolic process [GO:0030163]	protein catabolic process [GO:0030163]	protein catabolic process [GO:0030163]	protein catabolic process [GO:0030163]	cluster_59	TRIM24
	protein metabolic process [GO:0019538]	amyloid fibril formation [GO:1990000]	amyloid fibril formation [GO:1990000]	amyloid fibril formation [GO:1990000]	cluster_110	MDM2
		peptidyl-amino acid modification [GO:0018193]	protein sumoylation [GO:0016925]	protein sumoylation [GO:0016925]	cluster_110, cluster_223, cluster_239, cluster_264, cluster_39	MDM2, MUL1, TOPORS, TRIM27, TRIM28
		post-translational protein modification [GO:0043687]	C-terminal protein lipidation [GO:0006501]	C-terminal protein lipidation [GO:0006501]	cluster_374	ATG16
			post-translational protein modification [GO:0043687]	post-translational protein modification [GO:0043687]	cluster_184, cluster_377	ATG5, RNF7
			protein neddylation [GO:0045116]	protein neddylation [GO:0045116]	cluster_171, cluster_184	RNF7, TRIM40
			protein ubiquitination [GO:0016567]	actin ubiquitination [GO:0007014]	cluster_137	TRIM32
				protein K11-linked ubiquitination [GO:0070979]	cluster_132, cluster_89	RNF4, TRIM26
				protein K27-linked ubiquitination [GO:0044314]	cluster_84	TRIM21
				protein K29-linked ubiquitination [GO:0035519]	cluster_346	TRAF7
				protein K48-linked ubiquitination [GO:0070936]	cluster_106, cluster_116, cluster_132, cluster_137, cluster_220, cluster_251, cluster_253, cluster_264, cluster_71, cluster_76, cluster_84, cluster_89	ARIH2, BFAR, DTX4, RNF170, RNF187, RNF4, TOPORS, TRIM21, TRIM25, TRIM32, TRIM45, TRIM65
				protein K6-linked ubiquitination [GO:0085020]	cluster_132, cluster_149, cluster_233, cluster_65, cluster_80, cluster_84	BRCA1, RNF14, RNF25, RNF4, TRIM21
				protein K63-linked ubiquitination [GO:0070534]	cluster_106, cluster_132, cluster_171, cluster_223, cluster_226, cluster_247, cluster_251, cluster_266, cluster_59, cluster_71, cluster_84, cluster_89, cluster_94	ARIH2, BFAR, RNF135, RNF168, RNF4, TRAF6, TRIM21, TRIM22, TRIM27, TRIM3, TRIM56, TRIM65, TRIM8, ZNF598
				protein autoubiquitination [GO:0051865]	cluster_105, cluster_106, cluster_110, cluster_132, cluster_139, cluster_196, cluster_223, cluster_233, cluster_251, cluster_266, cluster_268, cluster_273, cluster_289, cluster_84, cluster_87, cluster_89	BFAR, BRCA1, MARCHF5, MDM2, OBI1, RAD18, RNF187, RNF4, RNF41, TRAF6, TRIM11, TRIM13, TRIM17, TRIM21, TRIM37, TRIM52, TRIM58, TRIM68, TRIM71
				protein linear polyubiquitination [GO:0097039]	cluster_164, cluster_77	RBCK1, RNF31
				protein monoubiquitination [GO:0006513]	cluster_196, cluster_231, cluster_247, cluster_264, cluster_268, cluster_289, cluster_84, cluster_89	OBI1, RAD18, TOPORS, TRIM21, TRIM25, TRIM37, TRIM41, TRIM56, ZNF598
				protein polyubiquitination [GO:0000209]	cluster_105, cluster_106, cluster_107, cluster_109, cluster_110, cluster_116, cluster_137, cluster_139, cluster_149, cluster_164, cluster_201, cluster_226, cluster_251, cluster_264, cluster_266, cluster_273, cluster_39, cluster_59, cluster_67, cluster_70, cluster_71, cluster_77, cluster_80, cluster_84, cluster_85, cluster_87, cluster_94	ARIH1, ARIH2, BFAR, CHFR, MARCHF5, MDM2, MUL1, RBCK1, RNF114, RNF135, RNF14, RNF144A, RNF144B, RNF180, RNF217, RNF31, RNF41, SHPRH, TOPORS, TRAF6, TRIM2, TRIM21, TRIM22, TRIM3, TRIM32, TRIM58, TRIM68, TRIM71
				protein ubiquitination [GO:0016567]	cluster_106, cluster_107, cluster_109, cluster_110, cluster_116, cluster_131, cluster_134, cluster_137, cluster_139, cluster_147, cluster_149, cluster_161, cluster_171, cluster_184, cluster_192, cluster_198, cluster_204, cluster_223, cluster_231, cluster_233, cluster_247, cluster_266, cluster_273, cluster_277, cluster_287, cluster_346, cluster_365, cluster_377, cluster_39, cluster_59, cluster_65,…	ARIH1, ARIH2, ATG5, BRCA1, CHFR, CUL9, DTX1, DTX2, DTX3, DTX4, LNX1, MDM2, MDM4, MIB1, MID2, MUL1, RNF135, RNF138, RNF14, RNF144A, RNF168, RNF25, RNF41, RNF7, SHPRH, TRAF7, TRAIP, TRIM11, TRIM13, TRIM17, TRIM21, TRIM23, TRIM24, TRIM26, TRIM32, TRIM33, TRIM39, TRIM4, TRIM40, TRIM41, TRIM47, TRIM50, TRIM52, TRIM63, TRIM7, TRIM72, TRIM9, ZNF598
		protein catabolic process [GO:0030163]	chaperone-mediated autophagy [GO:0061684]	chaperone-mediated autophagy [GO:0061684]	cluster_377	ATG5
		protein phosphorylation [GO:0006468]	protein phosphorylation [GO:0006468]	protein phosphorylation [GO:0006468]	cluster_104	MAP3K1
		proteolysis involved in protein catabolic process [GO:0051603]	ERAD pathway [GO:0036503]	ERAD pathway [GO:0036503]	cluster_89	TRIM25
			proteasomal protein catabolic process [GO:0010498]	proteasomal protein catabolic process [GO:0010498]	cluster_266, cluster_273, cluster_76, cluster_84	DTX4, RNF41, TRIM21
			proteasome-mediated ubiquitin-dependent protein catabolic process [GO:0043161]	proteasome-mediated ubiquitin-dependent protein catabolic process [GO:0043161]	cluster_105, cluster_106, cluster_110, cluster_132, cluster_164, cluster_204, cluster_220, cluster_226, cluster_251, cluster_264, cluster_267, cluster_365, cluster_59, cluster_76, cluster_89	BFAR, DTX4, MAEA, MDM2, RBCK1, RNF187, RNF4, TOPORS, TRIM13, TRIM2, TRIM26, TRIM3, TRIM45, TRIM71, TRIM72, TRIM9
				ribosome-associated ubiquitin-dependent protein catabolic process [GO:1990116]	cluster_247	ZNF598
			proteolysis involved in protein catabolic process [GO:0051603]	proteolysis involved in protein catabolic process [GO:0051603]	cluster_110	MDM2
			ubiquitin-dependent protein catabolic process [GO:0006511]	ubiquitin-dependent protein catabolic process [GO:0006511]	cluster_106, cluster_107, cluster_109, cluster_110, cluster_137, cluster_139, cluster_149, cluster_171, cluster_184, cluster_192, cluster_251, cluster_264, cluster_287, cluster_65, cluster_67, cluster_70, cluster_71, cluster_74, cluster_80, cluster_85, cluster_89	ARIH1, ARIH2, BFAR, CHFR, CUL9, LNX1, MDM2, MIB1, RNF114, RNF14, RNF144A, RNF144B, RNF168, RNF217, RNF25, RNF7, TOPORS, TRIM25, TRIM32, TRIM58
maintenance of cell number [GO:0098727]	stem cell population maintenance [GO:0019827]	stem cell population maintenance [GO:0019827]	stem cell population maintenance [GO:0019827]	stem cell population maintenance [GO:0019827]	cluster_84	TRIM8
maintenance of location [GO:0051235]	maintenance of location [GO:0051235]	maintenance of location [GO:0051235]	cytoplasmic sequestering of protein [GO:0051220]	cytoplasmic sequestering of protein [GO:0051220]	cluster_164	RBCK1
			maintenance of protein localization in organelle [GO:0072595]	maintenance of protein location in nucleus [GO:0051457]	cluster_264	TOPORS
membrane organization [GO:0061024]	membrane organization [GO:0061024]	plasma membrane organization [GO:0007009]	plasma membrane repair [GO:0001778]	plasma membrane repair [GO:0001778]	cluster_89	TRIM72
methylation [GO:0032259]	methylation [GO:0032259]	methylation [GO:0032259]	methylation [GO:0032259]	methylation [GO:0032259]	cluster_145, cluster_99	KMT2D
microtubule organizing center organization [GO:0031023]	microtubule organizing center organization [GO:0031023]	centrosome cycle [GO:0007098]	centrosome cycle [GO:0007098]	centrosome cycle [GO:0007098]	cluster_233	BRCA1
multicellular organismal process [GO:0032501]	behavior [GO:0007610]	adult behavior [GO:0030534]	adult behavior [GO:0030534]	adult behavior [GO:0030534]	cluster_201	RNF180
	multicellular organismal-level homeostasis [GO:0048871]	multicellular organismal-level homeostasis [GO:0048871]	bone resorption [GO:0045453]	bone resorption [GO:0045453]	cluster_266	TRAF6
			tissue homeostasis [GO:0001894]	tissue homeostasis [GO:0001894]	cluster_137	TRIM32
	ossification [GO:0001503]	ossification [GO:0001503]	ossification [GO:0001503]	ossification [GO:0001503]	cluster_266	TRAF6
	pattern specification process [GO:0007389]	pattern specification process [GO:0007389]	pattern specification process [GO:0007389]	pattern specification process [GO:0007389]	cluster_94, cluster_95	MID1
	system process [GO:0003008]	heart process [GO:0003015]	heart process [GO:0003015]	heart contraction [GO:0060047]	cluster_377	ATG5
		muscle contraction [GO:0006936]	muscle contraction [GO:0006936]	muscle contraction [GO:0006936]	cluster_198, cluster_84	TRIM63
		muscle system process [GO:0003012]	muscle system process [GO:0003012]	muscle system process [GO:0003012]	cluster_89	TRIM72
	tissue remodeling [GO:0048771]	tissue remodeling [GO:0048771]	tissue remodeling [GO:0048771]	blood vessel remodeling [GO:0001974]	cluster_110, cluster_377	ATG5, MDM2
muscle adaptation [GO:0043500]	muscle adaptation [GO:0043500]	muscle adaptation [GO:0043500]	striated muscle adaptation [GO:0014888]	skeletal muscle atrophy [GO:0014732]	cluster_198, cluster_84	TRIM63
negative regulation of cell communication [GO:0010648]	negative regulation of cell communication [GO:0010648]	negative regulation of signal transduction [GO:0009968]	negative regulation of canonical NF-kappaB signal transduction [GO:0043124]	negative regulation of canonical NF-kappaB signal transduction [GO:0043124]	cluster_231, cluster_89	TRIM39
			negative regulation of cytokine-mediated signaling pathway [GO:0001960]	negative regulation of tumor necrosis factor-mediated signaling pathway [GO:0010804]	cluster_161	TRAIP
			negative regulation of cytoplasmic pattern recognition receptor signaling pathway [GO:0039532]	negative regulation of toll-like receptor 3 signaling pathway [GO:0034140]	cluster_116, cluster_253	RNF170
			negative regulation of endoplasmic reticulum unfolded protein response [GO:1900102]	negative regulation of IRE1-mediated unfolded protein response [GO:1903895]	cluster_251	BFAR
			negative regulation of extrinsic apoptotic signaling pathway [GO:2001237]	negative regulation of extrinsic apoptotic signaling pathway via death domain receptors [GO:1902042]	cluster_233	BRCA1
			negative regulation of insulin receptor signaling pathway [GO:0046627]	negative regulation of insulin receptor signaling pathway [GO:0046627]	cluster_89	TRIM72
			negative regulation of insulin-like growth factor receptor signaling pathway [GO:0043569]	negative regulation of insulin-like growth factor receptor signaling pathway [GO:0043569]	cluster_89	TRIM72
			negative regulation of intracellular steroid hormone receptor signaling pathway [GO:0033144]	negative regulation of intracellular estrogen receptor signaling pathway [GO:0033147]	cluster_233	BRCA1
			negative regulation of intrinsic apoptotic signaling pathway by p53 class mediator [GO:1902254]	negative regulation of intrinsic apoptotic signaling pathway by p53 class mediator [GO:1902254]	cluster_110	MDM2
			negative regulation of intrinsic apoptotic signaling pathway in response to DNA damage [GO:1902230]	negative regulation of intrinsic apoptotic signaling pathway in response to DNA damage [GO:1902230]	cluster_137	TRIM32
			negative regulation of non-canonical NF-kappaB signal transduction [GO:1901223]	negative regulation of non-canonical NF-kappaB signal transduction [GO:1901223]	cluster_171	TRIM40
			negative regulation of phosphatidylinositol 3-kinase/protein kinase B signal transduction [GO:0051898]	negative regulation of phosphatidylinositol 3-kinase/protein kinase B signal transduction [GO:0051898]	cluster_39	MUL1
			negative regulation of signal transduction by p53 class mediator [GO:1901797]	negative regulation of DNA damage response, signal transduction by p53 class mediator [GO:0043518]	cluster_110	MDM2
				negative regulation of signal transduction by p53 class mediator [GO:1901797]	cluster_110	MDM2
			negative regulation of transmembrane receptor protein serine/threonine kinase signaling pathway [GO:0090101]	negative regulation of BMP signaling pathway [GO:0030514]	cluster_59	TRIM33
			negative regulation of type I interferon-mediated signaling pathway [GO:0060339]	negative regulation of type I interferon-mediated signaling pathway [GO:0060339]	cluster_39	MUL1
	negative regulation of toll-like receptor 4 signaling pathway [GO:0034144]	negative regulation of toll-like receptor 4 signaling pathway [GO:0034144]	negative regulation of toll-like receptor 4 signaling pathway [GO:0034144]	negative regulation of toll-like receptor 4 signaling pathway [GO:0034144]	cluster_137	TRIM32
negative regulation of cell cycle [GO:0045786]	negative regulation of cell cycle [GO:0045786]	cell cycle checkpoint signaling [GO:0000075]	meiotic spindle checkpoint signaling [GO:0044779]	meiotic spindle checkpoint signaling [GO:0044779]	cluster_106	CHFR
			mitotic DNA damage checkpoint signaling [GO:0044773]	DNA damage response, signal transduction by p53 class mediator resulting in cell cycle arrest [GO:0006977]	cluster_110	MDM2
				mitotic G2 DNA damage checkpoint signaling [GO:0007095]	cluster_231, cluster_233, cluster_89	BRCA1, TRIM39
			mitotic G2/M transition checkpoint [GO:0044818]	mitotic G2/M transition checkpoint [GO:0044818]	cluster_106, cluster_233	BRCA1, CHFR
		negative regulation of cell cycle [GO:0045786]	negative regulation of cell cycle [GO:0045786]	negative regulation of cell cycle [GO:0045786]	cluster_233	BRCA1
		negative regulation of centrosome cycle [GO:0046606]	negative regulation of centrosome cycle [GO:0046606]	negative regulation of centriole replication [GO:0046600]	cluster_196, cluster_233	BRCA1, TRIM37
negative regulation of cell differentiation [GO:0045596]	negative regulation of muscle cell differentiation [GO:0051148]	negative regulation of muscle cell differentiation [GO:0051148]	negative regulation of myotube differentiation [GO:0010832]	negative regulation of myotube differentiation [GO:0010832]	cluster_89	TRIM72
	negative regulation of neuron differentiation [GO:0045665]	negative regulation of neuron differentiation [GO:0045665]	negative regulation of neuron differentiation [GO:0045665]	negative regulation of neuron differentiation [GO:0045665]	cluster_192, cluster_76	DTX1, MIB1
negative regulation of cell growth [GO:0030308]	negative regulation of cell growth [GO:0030308]	negative regulation of cell growth [GO:0030308]	negative regulation of cell growth [GO:0030308]	negative regulation of cell growth [GO:0030308]	cluster_171, cluster_233, cluster_39	BRCA1, MUL1, TRIM40
negative regulation of cell motility [GO:2000146]	negative regulation of cell motility [GO:2000146]	negative regulation of cell migration [GO:0030336]	negative regulation of cell migration [GO:0030336]	negative regulation of cell migration [GO:0030336]	cluster_266, cluster_273	RNF41
negative regulation of cell population proliferation [GO:0008285]	negative regulation of cell population proliferation [GO:0008285]	negative regulation of cell population proliferation [GO:0008285]	negative regulation of cell population proliferation [GO:0008285]	negative regulation of cell population proliferation [GO:0008285]	cluster_110, cluster_266, cluster_273	MDM4, RNF41
		negative regulation of epithelial cell proliferation [GO:0050680]	negative regulation of epithelial cell proliferation [GO:0050680]	negative regulation of epithelial cell proliferation [GO:0050680]	cluster_59	TRIM24
		negative regulation of fibroblast proliferation [GO:0048147]	negative regulation of fibroblast proliferation [GO:0048147]	negative regulation of fibroblast proliferation [GO:0048147]	cluster_137	TRIM32
negative regulation of cellular component organization [GO:0051129]	negative regulation of cellular component organization [GO:0051129]	negative regulation of cell projection organization [GO:0031345]	negative regulation of neuron projection development [GO:0010977]	negative regulation of neuron projection development [GO:0010977]	cluster_110	MDM2
			negative regulation of plasma membrane bounded cell projection assembly [GO:0120033]	negative regulation of cilium assembly [GO:1902018]	cluster_137	TRIM32
		negative regulation of cytoskeleton organization [GO:0051494]	negative regulation of microtubule depolymerization [GO:0007026]	negative regulation of microtubule depolymerization [GO:0007026]	cluster_94, cluster_95	MID1
		negative regulation of endocytosis [GO:0045806]	negative regulation of phagocytosis [GO:0050765]	negative regulation of phagocytosis [GO:0050765]	cluster_377	ATG5
		negative regulation of protein-containing complex assembly [GO:0031333]	negative regulation of AIM2 inflammasome complex assembly [GO:0140972]	negative regulation of AIM2 inflammasome complex assembly [GO:0140972]	cluster_139	TRIM11
negative regulation of mitochondrial fusion [GO:0010637]	negative regulation of mitochondrial fusion [GO:0010637]	negative regulation of mitochondrial fusion [GO:0010637]	negative regulation of mitochondrial fusion [GO:0010637]	negative regulation of mitochondrial fusion [GO:0010637]	cluster_39	MUL1
negative regulation of programmed cell death [GO:0043069]	negative regulation of programmed cell death [GO:0043069]	negative regulation of apoptotic process [GO:0043066]	negative regulation of apoptotic process [GO:0043066]	negative regulation of apoptotic process [GO:0043066]	cluster_107, cluster_110, cluster_251, cluster_264, cluster_70	BFAR, MDM2, MDM4, RNF144B, TOPORS
			negative regulation of muscle cell apoptotic process [GO:0010656]	negative regulation of cardiac muscle cell apoptotic process [GO:0010667]	cluster_377	ATG5
		negative regulation of autophagic cell death [GO:1904093]	negative regulation of autophagic cell death [GO:1904093]	negative regulation of autophagic cell death [GO:1904093]	cluster_377	ATG5
		negative regulation of programmed necrotic cell death [GO:0062099]	negative regulation of programmed necrotic cell death [GO:0062099]	negative regulation of necroptotic process [GO:0060546]	cluster_164, cluster_77	RBCK1, RNF31
negative regulation of protein localization [GO:1903828]	negative regulation of protein localization [GO:1903828]	negative regulation of protein localization [GO:1903828]	negative regulation of protein localization to chromatin [GO:0120186]	negative regulation of protein localization to chromatin [GO:0120186]	cluster_132	RNF4
			negative regulation of protein localization to nucleus [GO:1900181]	negative regulation of protein localization to nucleus [GO:1900181]	cluster_171	TRIM40
negative regulation of response to stimulus [GO:0048585]	negative regulation of response to stimulus [GO:0048585]	negative regulation of adaptive immune response [GO:0002820]	negative regulation of adaptive immune response [GO:0002820]	negative regulation of adaptive immune response [GO:0002820]	cluster_223	TRIM27
		negative regulation of defense response to virus [GO:0050687]	negative regulation of defense response to virus [GO:0050687]	negative regulation of defense response to virus [GO:0050687]	cluster_377	ATG5
				negative regulation of defense response to virus by host [GO:0050689]	cluster_39	MUL1
		negative regulation of inflammatory response [GO:0050728]	negative regulation of inflammatory response [GO:0050728]	negative regulation of inflammatory response [GO:0050728]	cluster_106, cluster_220, cluster_89	TRIM45, TRIM65
		negative regulation of innate immune response [GO:0045824]	negative regulation of innate immune response [GO:0045824]	negative regulation of innate immune response [GO:0045824]	cluster_377, cluster_39, cluster_76, cluster_84	ATG5, DTX4, MUL1, TRIM21
negative regulation of transport [GO:0051051]	negative regulation of transport [GO:0051051]	negative regulation of calcium ion transport [GO:0051926]	negative regulation of calcium ion import [GO:0090281]	negative regulation of calcium ion import [GO:0090281]	cluster_223	TRIM27
negative regulation of viral process [GO:0048525]	negative regulation of viral process [GO:0048525]	negative regulation of viral process [GO:0048525]	negative regulation of viral life cycle [GO:1903901]	negative regulation of viral entry into host cell [GO:0046597]	cluster_139, cluster_84, cluster_89, cluster_94, cluster_95	MID2, TRIM11, TRIM25, TRIM26, TRIM8
			negative regulation of viral transcription [GO:0032897]	negative regulation of viral transcription [GO:0032897]	cluster_106, cluster_137, cluster_139, cluster_223, cluster_84, cluster_94, cluster_95	MID2, TRIM11, TRIM13, TRIM21, TRIM27, TRIM32, TRIM8
organelle localization [GO:0051640]	organelle localization [GO:0051640]	mitochondrion localization [GO:0051646]	mitochondrion localization [GO:0051646]	mitochondrion localization [GO:0051646]	cluster_39	MUL1
organelle organization [GO:0006996]	organelle organization [GO:0006996]	microtubule cytoskeleton organization [GO:0000226]	microtubule bundle formation [GO:0001578]	microtubule bundle formation [GO:0001578]	cluster_365	TRIM46
			microtubule cytoskeleton organization [GO:0000226]	microtubule cytoskeleton organization [GO:0000226]	cluster_74, cluster_94, cluster_95	CUL9, MID1
		mitochondrial fission [GO:0000266]	mitochondrial fission [GO:0000266]	mitochondrial fission [GO:0000266]	cluster_39	MUL1
		spindle organization [GO:0007051]	spindle organization [GO:0007051]	spindle organization [GO:0007051]	cluster_207, cluster_94	TRIM36
organic substance biosynthetic process [GO:1901576]	lipid biosynthetic process [GO:0008610]	fatty acid biosynthetic process [GO:0006633]	fatty acid biosynthetic process [GO:0006633]	fatty acid biosynthetic process [GO:0006633]	cluster_233	BRCA1
organonitrogen compound metabolic process [GO:1901564]	amine metabolic process [GO:0009308]	biogenic amine metabolic process [GO:0006576]	norepinephrine metabolic process [GO:0042415]	norepinephrine metabolic process [GO:0042415]	cluster_201	RNF180
	indole-containing compound metabolic process [GO:0042430]	indole-containing compound metabolic process [GO:0042430]	serotonin metabolic process [GO:0042428]	serotonin metabolic process [GO:0042428]	cluster_201	RNF180
photoreceptor cell outer segment organization [GO:0035845]	photoreceptor cell outer segment organization [GO:0035845]	photoreceptor cell outer segment organization [GO:0035845]	photoreceptor cell outer segment organization [GO:0035845]	photoreceptor cell outer segment organization [GO:0035845]	cluster_264	TOPORS
positive regulation of DNA repair [GO:0045739]	positive regulation of DNA repair [GO:0045739]	positive regulation of DNA repair [GO:0045739]	positive regulation of DNA repair [GO:0045739]	positive regulation of DNA repair [GO:0045739]	cluster_171, cluster_233, cluster_239	BRCA1, RNF168, TRIM28
positive regulation of cell adhesion [GO:0045785]	positive regulation of cell-cell adhesion [GO:0022409]	positive regulation of leukocyte adhesion to vascular endothelial cell [GO:1904996]	positive regulation of leukocyte adhesion to vascular endothelial cell [GO:1904996]	positive regulation of leukocyte adhesion to vascular endothelial cell [GO:1904996]	cluster_266	TRAF6
positive regulation of cell communication [GO:0010647]	positive regulation of cell communication [GO:0010647]	positive regulation of lipopolysaccharide-mediated signaling pathway [GO:0031666]	positive regulation of lipopolysaccharide-mediated signaling pathway [GO:0031666]	positive regulation of lipopolysaccharide-mediated signaling pathway [GO:0031666]	cluster_266	TRAF6
		positive regulation of signal transduction [GO:0009967]	positive regulation of MAPK cascade [GO:0043410]	positive regulation of MAPK cascade [GO:0043410]	cluster_346	TRAF7
				positive regulation of stress-activated MAPK cascade [GO:0032874]	cluster_94, cluster_95	MID1
			positive regulation of canonical NF-kappaB signal transduction [GO:0043123]	positive regulation of canonical NF-kappaB signal transduction [GO:0043123]	cluster_106, cluster_137, cluster_139, cluster_164, cluster_223, cluster_266, cluster_39, cluster_77, cluster_84, cluster_89, cluster_94, cluster_95	MID2, MUL1, RBCK1, RNF31, TRAF6, TRIM13, TRIM21, TRIM22, TRIM25, TRIM32, TRIM52, TRIM58, TRIM68, TRIM8
			positive regulation of cytokine-mediated signaling pathway [GO:0001961]	positive regulation of interleukin-17-mediated signaling pathway [GO:1903883]	cluster_137	TRIM32
				positive regulation of tumor necrosis factor-mediated signaling pathway [GO:1903265]	cluster_137	TRIM32
			positive regulation of intracellular steroid hormone receptor signaling pathway [GO:0033145]	positive regulation of intracellular estrogen receptor signaling pathway [GO:0033148]	cluster_145, cluster_99	KMT2D
			positive regulation of non-canonical NF-kappaB signal transduction [GO:1901224]	positive regulation of non-canonical NF-kappaB signal transduction [GO:1901224]	cluster_164, cluster_84, cluster_89	RBCK1, TRIM26, TRIM56
			positive regulation of pattern recognition receptor signaling pathway [GO:0062208]	positive regulation of toll-like receptor 3 signaling pathway [GO:0034141]	cluster_226, cluster_59	TRIM3
		positive regulation of type I interferon-mediated signaling pathway [GO:0060340]	positive regulation of type I interferon-mediated signaling pathway [GO:0060340]	positive regulation of type I interferon-mediated signaling pathway [GO:0060340]	cluster_231, cluster_84	TRIM41, TRIM56
positive regulation of cell cycle [GO:0045787]	positive regulation of cell cycle [GO:0045787]	positive regulation of cell cycle [GO:0045787]	positive regulation of cell cycle [GO:0045787]	positive regulation of cell cycle [GO:0045787]	cluster_137, cluster_84	TRIM21, TRIM32
		positive regulation of cell cycle process [GO:0090068]	positive regulation of G1/S transition of mitotic cell cycle [GO:1900087]	traversing start control point of mitotic cell cycle [GO:0007089]	cluster_110	MDM2
		positive regulation of chromosome segregation [GO:0051984]	positive regulation of chromosome segregation [GO:0051984]	positive regulation of chromosome segregation [GO:0051984]	cluster_268	RAD18
		positive regulation of mitotic cell cycle [GO:0045931]	positive regulation of mitotic cell cycle [GO:0045931]	positive regulation of mitotic cell cycle [GO:0045931]	cluster_110	MDM2
positive regulation of cell differentiation [GO:0045597]	positive regulation of muscle cell differentiation [GO:0051149]	positive regulation of muscle cell differentiation [GO:0051149]	positive regulation of muscle cell differentiation [GO:0051149]	positive regulation of muscle cell differentiation [GO:0051149]	cluster_110	MDM2
			positive regulation of striated muscle cell differentiation [GO:0051155]	positive regulation of striated muscle cell differentiation [GO:0051155]	cluster_137	TRIM32
	positive regulation of neuron differentiation [GO:0045666]	positive regulation of neuron differentiation [GO:0045666]	positive regulation of neuron differentiation [GO:0045666]	positive regulation of neuron differentiation [GO:0045666]	cluster_137	TRIM32
positive regulation of cell growth [GO:0030307]	positive regulation of cell growth [GO:0030307]	positive regulation of cell growth [GO:0030307]	positive regulation of cell growth [GO:0030307]	positive regulation of cell growth [GO:0030307]	cluster_137	TRIM32
			positive regulation of dendrite extension [GO:1903861]	positive regulation of dendrite extension [GO:1903861]	cluster_39	MUL1
positive regulation of cell motility [GO:2000147]	positive regulation of cell motility [GO:2000147]	positive regulation of cell migration [GO:0030335]	positive regulation of cell migration [GO:0030335]	positive regulation of cell migration [GO:0030335]	cluster_137	TRIM32
		positive regulation of cell motility [GO:2000147]	positive regulation of cell motility [GO:2000147]	positive regulation of cell motility [GO:2000147]	cluster_137	TRIM32
		positive regulation of smooth muscle cell migration [GO:0014911]	positive regulation of smooth muscle cell migration [GO:0014911]	positive regulation of vascular associated smooth muscle cell migration [GO:1904754]	cluster_110	MDM2
positive regulation of cell population proliferation [GO:0008284]	positive regulation of cell population proliferation [GO:0008284]	positive regulation of T cell proliferation [GO:0042102]	positive regulation of T cell proliferation [GO:0042102]	positive regulation of T cell proliferation [GO:0042102]	cluster_266	TRAF6
		positive regulation of cell population proliferation [GO:0008284]	positive regulation of cell population proliferation [GO:0008284]	positive regulation of cell population proliferation [GO:0008284]	cluster_110, cluster_145, cluster_89, cluster_99	KMT2D, MDM2, RNF187
		positive regulation of smooth muscle cell proliferation [GO:0048661]	positive regulation of smooth muscle cell proliferation [GO:0048661]	positive regulation of vascular associated smooth muscle cell proliferation [GO:1904707]	cluster_110	MDM2
positive regulation of cellular component organization [GO:0051130]	positive regulation of cellular component organization [GO:0051130]	positive regulation of organelle organization [GO:0010638]	positive regulation of actin nucleation [GO:0051127]	positive regulation of actin nucleation [GO:0051127]	cluster_223	TRIM27
		positive regulation of protein-containing complex assembly [GO:0031334]	positive regulation of protein oligomerization [GO:0032461]	positive regulation of protein oligomerization [GO:0032461]	cluster_89	TRIM65
	positive regulation of endocytosis [GO:0045807]	positive regulation of endocytosis [GO:0045807]	positive regulation of endocytosis [GO:0045807]	positive regulation of endocytosis [GO:0045807]	cluster_192	MIB1
positive regulation of intracellular transport [GO:0032388]	positive regulation of intracellular transport [GO:0032388]	positive regulation of intracellular transport [GO:0032388]	positive regulation of vesicle transport along microtubule [GO:1901610]	positive regulation of anterograde dense core granule transport [GO:1901953]	cluster_365	TRIM46
positive regulation of mitochondrial fission [GO:0090141]	positive regulation of mitochondrial fission [GO:0090141]	positive regulation of mitochondrial fission [GO:0090141]	positive regulation of mitochondrial fission [GO:0090141]	positive regulation of mitochondrial fission [GO:0090141]	cluster_39, cluster_87	MARCHF5, MUL1
positive regulation of multicellular organismal process [GO:0051240]	positive regulation of mucus secretion [GO:0070257]	positive regulation of mucus secretion [GO:0070257]	positive regulation of mucus secretion [GO:0070257]	positive regulation of mucus secretion [GO:0070257]	cluster_377	ATG5
positive regulation of programmed cell death [GO:0043068]	positive regulation of programmed cell death [GO:0043068]	positive regulation of apoptotic process [GO:0043065]	positive regulation of apoptotic signaling pathway [GO:2001235]	positive regulation of apoptotic signaling pathway [GO:2001235]	cluster_231, cluster_346, cluster_89	TRAF7, TRIM39
			positive regulation of extrinsic apoptotic signaling pathway [GO:2001238]	positive regulation of extrinsic apoptotic signaling pathway [GO:2001238]	cluster_164	RBCK1
			positive regulation of neuron apoptotic process [GO:0043525]	positive regulation of neuron apoptotic process [GO:0043525]	cluster_346	TRAF7
positive regulation of protein localization [GO:1903829]	positive regulation of protein localization [GO:1903829]	positive regulation of protein localization [GO:1903829]	positive regulation of establishment of protein localization to mitochondrion [GO:1903749]	positive regulation of protein targeting to mitochondrion [GO:1903955]	cluster_71, cluster_77	ARIH2, RNF31
			positive regulation of intracellular protein transport [GO:0090316]	positive regulation of protein export from nucleus [GO:0046827]	cluster_110	MDM2
				positive regulation of protein import into nucleus [GO:0042307]	cluster_239	TRIM28
			positive regulation of protein localization to nucleus [GO:1900182]	positive regulation of protein localization to nucleus [GO:1900182]	cluster_84	TRIM8
positive regulation of response to stimulus [GO:0048584]	positive regulation of immune response [GO:0050778]	positive regulation of innate immune response [GO:0045089]	positive regulation of innate immune response [GO:0045089]	positive regulation of innate immune response [GO:0045089]	cluster_84	TRIM56
positive regulation of vasculature development [GO:1904018]	positive regulation of vasculature development [GO:1904018]	positive regulation of vasculature development [GO:1904018]	positive regulation of angiogenesis [GO:0045766]	positive regulation of angiogenesis [GO:0045766]	cluster_233	BRCA1
positive regulation of viral process [GO:0048524]	positive regulation of viral process [GO:0048524]	positive regulation of viral process [GO:0048524]	positive regulation of viral life cycle [GO:1903902]	positive regulation of viral entry into host cell [GO:0046598]	cluster_139, cluster_84	TRIM11, TRIM21
			positive regulation of viral translation [GO:1904973]	positive regulation of viral translation [GO:1904973]	cluster_377	ATG5
protein-containing complex organization [GO:0043933]	chromatin organization [GO:0006325]	DNA repair-dependent chromatin remodeling [GO:0140861]	DNA repair-dependent chromatin remodeling [GO:0140861]	DNA repair-dependent chromatin remodeling [GO:0140861]	cluster_171	RNF168
		chromatin organization [GO:0006325]	chromatin organization [GO:0006325]	chromatin organization [GO:0006325]	cluster_239, cluster_377	ATG5, TRIM28
	protein-RNA complex organization [GO:0071826]	protein-RNA complex organization [GO:0071826]	stress granule disassembly [GO:0035617]	stress granule disassembly [GO:0035617]	cluster_84	TRIM21
	protein-containing complex assembly [GO:0065003]	protein-containing complex assembly [GO:0065003]	beta-catenin-TCF complex assembly [GO:1904837]	beta-catenin-TCF complex assembly [GO:1904837]	cluster_145, cluster_99	KMT2D
			nucleosome assembly [GO:0006334]	nucleosome assembly [GO:0006334]	cluster_116	SHPRH
			protein complex oligomerization [GO:0051259]	protein homooligomerization [GO:0051260]	cluster_106, cluster_89	RNF135, TRIM72
			protein polymerization [GO:0051258]	free ubiquitin chain polymerization [GO:0010994]	cluster_106, cluster_137	RNF135, TRIM32
			protein-containing complex assembly [GO:0065003]	protein-containing complex assembly [GO:0065003]	cluster_110	MDM2, MDM4
regulation of biological quality [GO:0065008]	regulation of anatomical structure size [GO:0090066]	regulation of tube diameter [GO:0035296]	vasodilation [GO:0042311]	vasodilation [GO:0042311]	cluster_377	ATG5
	regulation of biological quality [GO:0065008]	regulation of biological quality [GO:0065008]	regulation of biological quality [GO:0065008]	regulation of biological quality [GO:0065008]	cluster_110	MDM2
	regulation of body fluid levels [GO:0050878]	regulation of body fluid levels [GO:0050878]	body fluid secretion [GO:0007589]	mucus secretion [GO:0070254]	cluster_377	ATG5
	regulation of membrane potential [GO:0042391]	regulation of mitochondrial membrane potential [GO:0051881]	regulation of mitochondrial membrane potential [GO:0051881]	regulation of mitochondrial membrane potential [GO:0051881]	cluster_39	MUL1
	regulation of protein stability [GO:0031647]	regulation of protein stability [GO:0031647]	regulation of protein stability [GO:0031647]	protein destabilization [GO:0031648]	cluster_106, cluster_110, cluster_39, cluster_84	CHFR, MDM2, MUL1, TRIM21
				protein stabilization [GO:0050821]	cluster_110, cluster_196, cluster_231, cluster_39, cluster_89	MDM4, MUL1, TRIM37, TRIM39
				regulation of protein stability [GO:0031647]	cluster_59	TRIM24
regulation of cell communication [GO:0010646]	regulation of cell communication [GO:0010646]	regulation of MAPK cascade [GO:0043408]	regulation of ERK1 and ERK2 cascade [GO:0070372]	regulation of ERK1 and ERK2 cascade [GO:0070372]	cluster_346	TRAF7
			regulation of MAPK cascade [GO:0043408]	regulation of MAPK cascade [GO:0043408]	cluster_266, cluster_273	RNF41
		regulation of Notch signaling pathway [GO:0008593]	regulation of Notch signaling pathway [GO:0008593]	regulation of Notch signaling pathway [GO:0008593]	cluster_76	DTX1
		regulation of Wnt signaling pathway [GO:0030111]	regulation of canonical Wnt signaling pathway [GO:0060828]	regulation of canonical Wnt signaling pathway [GO:0060828]	cluster_149, cluster_80	RNF14
		regulation of canonical NF-kappaB signal transduction [GO:0043122]	regulation of canonical NF-kappaB signal transduction [GO:0043122]	regulation of canonical NF-kappaB signal transduction [GO:0043122]	cluster_266	TRAF6
		regulation of intracellular steroid hormone receptor signaling pathway [GO:0033143]	regulation of intracellular steroid hormone receptor signaling pathway [GO:0033143]	regulation of androgen receptor signaling pathway [GO:0060765]	cluster_139, cluster_149, cluster_80	RNF14, TRIM68
		regulation of phosphatidylinositol 3-kinase/protein kinase B signal transduction [GO:0051896]	regulation of phosphatidylinositol 3-kinase/protein kinase B signal transduction [GO:0051896]	regulation of phosphatidylinositol 3-kinase/protein kinase B signal transduction [GO:0051896]	cluster_266, cluster_273	RNF41
		regulation of signal transduction by p53 class mediator [GO:1901796]	regulation of signal transduction by p53 class mediator [GO:1901796]	regulation of signal transduction by p53 class mediator [GO:1901796]	cluster_59	TRIM24
		regulation of transmembrane receptor protein serine/threonine kinase signaling pathway [GO:0090092]	regulation of transforming growth factor beta receptor signaling pathway [GO:0017015]	regulation of transforming growth factor beta receptor signaling pathway [GO:0017015]	cluster_59	TRIM33
		regulation of vitamin D receptor signaling pathway [GO:0070562]	regulation of vitamin D receptor signaling pathway [GO:0070562]	regulation of vitamin D receptor signaling pathway [GO:0070562]	cluster_59	TRIM24
regulation of cell cycle [GO:0051726]	regulation of cell cycle [GO:0051726]	regulation of cell cycle [GO:0051726]	regulation of cell cycle [GO:0051726]	regulation of cell cycle [GO:0051726]	cluster_110, cluster_207, cluster_233, cluster_94	BRCA1, MDM2, MDM4, TRIM36
	regulation of cell cycle process [GO:0010564]	regulation of cell cycle G1/S phase transition [GO:1902806]	regulation of cell cycle G1/S phase transition [GO:1902806]	regulation of cell cycle G1/S phase transition [GO:1902806]	cluster_231, cluster_89	TRIM39
		regulation of cell cycle checkpoint [GO:1901976]	regulation of DNA damage checkpoint [GO:2000001]	regulation of DNA damage checkpoint [GO:2000001]	cluster_233	BRCA1
		regulation of mitotic nuclear division [GO:0007088]	regulation of mitotic nuclear division [GO:0007088]	regulation of mitotic nuclear division [GO:0007088]	cluster_74	CUL9
		regulation of spindle organization [GO:0090224]	regulation of spindle assembly [GO:0090169]	regulation of spindle assembly [GO:0090169]	cluster_132	RNF4
regulation of cell development [GO:0060284]	negative regulation of neurogenesis [GO:0050768]	negative regulation of neurogenesis [GO:0050768]	negative regulation of axon extension [GO:0030517]	negative regulation of axon extension [GO:0030517]	cluster_365	TRIM46
			negative regulation of neurogenesis [GO:0050768]	negative regulation of neurogenesis [GO:0050768]	cluster_139	TRIM11
	positive regulation of neurogenesis [GO:0050769]	positive regulation of neurogenesis [GO:0050769]	positive regulation of neurogenesis [GO:0050769]	positive regulation of neurogenesis [GO:0050769]	cluster_137	TRIM32
	regulation of cell maturation [GO:1903429]	positive regulation of erythrocyte enucleation [GO:0061931]	positive regulation of erythrocyte enucleation [GO:0061931]	positive regulation of erythrocyte enucleation [GO:0061931]	cluster_139	TRIM58
	regulation of leukocyte differentiation [GO:1902105]	negative regulation of T cell differentiation [GO:0045581]	negative regulation of T cell differentiation [GO:0045581]	negative regulation of T cell differentiation [GO:0045581]	cluster_76	DTX1
		positive regulation of myeloid leukocyte differentiation [GO:0002763]	positive regulation of myeloid leukocyte differentiation [GO:0002763]	positive regulation of osteoclast differentiation [GO:0045672]	cluster_266	TRAF6
		regulation of lymphocyte differentiation [GO:0045619]	regulation of lymphocyte differentiation [GO:0045619]	regulation of lymphocyte differentiation [GO:0045619]	cluster_266, cluster_273	RNF41
	regulation of myeloid cell differentiation [GO:0045637]	regulation of myeloid cell differentiation [GO:0045637]	regulation of myeloid cell differentiation [GO:0045637]	regulation of myeloid cell differentiation [GO:0045637]	cluster_266, cluster_273	RNF41
regulation of cell population proliferation [GO:0042127]	regulation of cell population proliferation [GO:0042127]	regulation of cell population proliferation [GO:0042127]	regulation of cell population proliferation [GO:0042127]	regulation of cell population proliferation [GO:0042127]	cluster_264	TOPORS
		regulation of neural precursor cell proliferation [GO:2000177]	regulation of neural precursor cell proliferation [GO:2000177]	regulation of neural precursor cell proliferation [GO:2000177]	cluster_105	TRIM71
regulation of cellular component organization [GO:0051128]	regulation of mitochondrial outer membrane permeabilization involved in apoptotic signaling pathway [GO:1901028]	regulation of mitochondrial outer membrane permeabilization involved in apoptotic signaling pathway [GO:1901028]	regulation of mitochondrial outer membrane permeabilization involved in apoptotic signaling pathway [GO:1901028]	regulation of mitochondrial outer membrane permeabilization involved in apoptotic signaling pathway [GO:1901028]	cluster_39	MUL1
	regulation of organelle organization [GO:0033043]	regulation of centromere complex assembly [GO:0090230]	regulation of kinetochore assembly [GO:0090234]	regulation of kinetochore assembly [GO:0090234]	cluster_132	RNF4
		regulation of microtubule cytoskeleton organization [GO:0070507]	regulation of microtubule cytoskeleton organization [GO:0070507]	regulation of microtubule cytoskeleton organization [GO:0070507]	cluster_207, cluster_94, cluster_95	MID1, TRIM36
		regulation of mitochondrial fission [GO:0090140]	regulation of mitochondrial fission [GO:0090140]	regulation of mitochondrial fission [GO:0090140]	cluster_87	MARCHF5
		regulation of mitochondrion organization [GO:0010821]	regulation of mitochondrion organization [GO:0010821]	regulation of mitochondrion organization [GO:0010821]	cluster_39	MUL1
		regulation of organelle assembly [GO:1902115]	regulation of cilium assembly [GO:1902017]	regulation of cilium assembly [GO:1902017]	cluster_377	ATG5
regulation of cellular localization [GO:0060341]	regulation of cellular localization [GO:0060341]	regulation of intracellular transport [GO:0032386]	regulation of nuclear migration along microtubule [GO:1902838]	regulation of nuclear migration along microtubule [GO:1902838]	cluster_139	TRIM58
		regulation of protein localization [GO:0032880]	regulation of protein localization [GO:0032880]	regulation of protein localization [GO:0032880]	cluster_139, cluster_223, cluster_365, cluster_84, cluster_89, cluster_94	TRIM17, TRIM21, TRIM22, TRIM25, TRIM46, TRIM58, TRIM68
regulation of cellular metabolic process [GO:0031323]	negative regulation of cellular biosynthetic process [GO:0031327]	negative regulation of fatty acid biosynthetic process [GO:0045717]	negative regulation of fatty acid biosynthetic process [GO:0045717]	negative regulation of fatty acid biosynthetic process [GO:0045717]	cluster_233	BRCA1
	negative regulation of cellular catabolic process [GO:0031330]	negative regulation of cellular catabolic process [GO:0031330]	negative regulation of autophagy [GO:0010507]	negative regulation of autophagy [GO:0010507]	cluster_223	TRIM27
				negative regulation of mitophagy [GO:1901525]	cluster_266, cluster_273	RNF41
	negative regulation of phosphorus metabolic process [GO:0010563]	negative regulation of phosphorylation [GO:0042326]	negative regulation of protein kinase activity [GO:0006469]	negative regulation of protein kinase activity [GO:0006469]	cluster_223	TRIM27
	negative regulation of reactive oxygen species metabolic process [GO:2000378]	negative regulation of reactive oxygen species metabolic process [GO:2000378]	negative regulation of reactive oxygen species metabolic process [GO:2000378]	negative regulation of reactive oxygen species metabolic process [GO:2000378]	cluster_233, cluster_377	ATG5, BRCA1
	positive regulation of cellular metabolic process [GO:0031325]	positive regulation of cellular catabolic process [GO:0031331]	positive regulation of autophagy [GO:0010508]	positive regulation of autophagy [GO:0010508]	cluster_131, cluster_134, cluster_137, cluster_139, cluster_147, cluster_374, cluster_84, cluster_89, cluster_94, cluster_95	ATG16, MID2, TRIM21, TRIM22, TRIM23, TRIM32, TRIM58, TRIM65, TRIM68, TRIM8
			positive regulation of macroautophagy [GO:0016239]	positive regulation of macroautophagy [GO:0016239]	cluster_106	TRIM13
		positive regulation of reactive oxygen species metabolic process [GO:2000379]	positive regulation of reactive oxygen species metabolic process [GO:2000379]	positive regulation of reactive oxygen species metabolic process [GO:2000379]	cluster_266, cluster_273	RNF41
		positive regulation of xenophagy [GO:1904417]	positive regulation of xenophagy [GO:1904417]	positive regulation of xenophagy [GO:1904417]	cluster_77	RNF31
	regulation of cellular catabolic process [GO:0031329]	regulation of autophagosome maturation [GO:1901096]	regulation of autophagosome maturation [GO:1901096]	regulation of autophagosome maturation [GO:1901096]	cluster_377	ATG5
	regulation of macromolecule biosynthetic process [GO:0010556]	epigenetic programming of gene expression [GO:0043045]	epigenetic programming of gene expression [GO:0043045]	genomic imprinting [GO:0071514]	cluster_239	TRIM28
		epigenetic regulation of gene expression [GO:0040029]	epigenetic regulation of gene expression [GO:0040029]	epigenetic regulation of gene expression [GO:0040029]	cluster_171	RNF168
		negative regulation of RNA biosynthetic process [GO:1902679]	negative regulation of single stranded viral RNA replication via double stranded DNA intermediate [GO:0045869]	negative regulation of single stranded viral RNA replication via double stranded DNA intermediate [GO:0045869]	cluster_239	TRIM28
		negative regulation of cytokine production [GO:0001818]	negative regulation of chemokine production [GO:0032682]	negative regulation of chemokine (C-C motif) ligand 5 production [GO:0071650]	cluster_39	MUL1
			negative regulation of interleukin-2 production [GO:0032703]	negative regulation of interleukin-2 production [GO:0032703]	cluster_223	TRIM27
			negative regulation of tumor necrosis factor superfamily cytokine production [GO:1903556]	negative regulation of tumor necrosis factor production [GO:0032720]	cluster_223	TRIM27
			negative regulation of type I interferon production [GO:0032480]	negative regulation of interferon-beta production [GO:0032688]	cluster_161	TRAIP
				negative regulation of type I interferon production [GO:0032480]	cluster_223, cluster_377	ATG5, TRIM27
		negative regulation of gene expression, epigenetic [GO:0045814]	dosage compensation by inactivation of X chromosome [GO:0009048]	dosage compensation by inactivation of X chromosome [GO:0009048]	cluster_233	BRCA1
				random inactivation of X chromosome [GO:0060816]	cluster_233	BRCA1
			heterochromatin formation [GO:0031507]	heterochromatin formation [GO:0031507]	cluster_145, cluster_99	KMT2D
			negative regulation of gene expression, epigenetic [GO:0045814]	negative regulation of gene expression, epigenetic [GO:0045814]	cluster_196, cluster_223	TRIM27, TRIM37
		negative regulation of protein maturation [GO:1903318]	negative regulation of protein processing [GO:0010955]	negative regulation of protein processing [GO:0010955]	cluster_110	MDM2
		negative regulation of translation [GO:0017148]	miRNA-mediated gene silencing by inhibition of translation [GO:0035278]	miRNA-mediated gene silencing by inhibition of translation [GO:0035278]	cluster_105	TRIM71
			negative regulation of translation [GO:0017148]	negative regulation of translation [GO:0017148]	cluster_105, cluster_226, cluster_59	TRIM2, TRIM3, TRIM71
			negative regulation of translational initiation [GO:0045947]	negative regulation of translational initiation [GO:0045947]	cluster_247	ZNF598
		positive regulation of DNA-binding transcription factor activity [GO:0051091]	positive regulation of DNA-binding transcription factor activity [GO:0051091]	positive regulation of DNA-binding transcription factor activity [GO:0051091]	cluster_137, cluster_196, cluster_223, cluster_266, cluster_84, cluster_89, cluster_94, cluster_95	MID2, TRAF6, TRIM21, TRIM22, TRIM25, TRIM26, TRIM27, TRIM32, TRIM37, TRIM8
		positive regulation of gene expression [GO:0010628]	positive regulation of gene expression [GO:0010628]	positive regulation of gene expression [GO:0010628]	cluster_110, cluster_233, cluster_59	BRCA1, MDM2, TRIM24
		post-transcriptional regulation of gene expression [GO:0010608]	mRNA destabilization [GO:0061157]	3'-UTR-mediated mRNA destabilization [GO:0061158]	cluster_105	TRIM71
			post-transcriptional regulation of gene expression [GO:0010608]	post-transcriptional regulation of gene expression [GO:0010608]	cluster_105	TRIM71
		regulation of DNA-templated transcription [GO:0006355]	negative regulation of DNA-binding transcription factor activity [GO:0043433]	negative regulation of NF-kappaB transcription factor activity [GO:0032088]	cluster_164, cluster_171, cluster_196, cluster_84	RBCK1, TRIM21, TRIM37, TRIM40
			negative regulation of DNA-templated transcription [GO:0045892]	negative regulation of DNA-templated transcription [GO:0045892]	cluster_110, cluster_139, cluster_233, cluster_239, cluster_266, cluster_59	BRCA1, MDM2, MDM4, TRAF6, TRIM11, TRIM24, TRIM28, TRIM33
			negative regulation of DNA-templated transcription, elongation [GO:0032785]	negative regulation of transcription elongation by RNA polymerase II [GO:0034244]	cluster_171	RNF168
			negative regulation of transcription by RNA polymerase II [GO:0000122]	negative regulation of transcription by RNA polymerase II [GO:0000122]	cluster_110, cluster_196, cluster_223, cluster_239, cluster_266, cluster_59	MDM2, MDM4, TRAF6, TRIM27, TRIM28, TRIM33, TRIM37
			positive regulation of DNA-binding transcription factor activity [GO:0051091]	positive regulation of NF-kappaB transcription factor activity [GO:0051092]	cluster_106, cluster_137, cluster_164, cluster_196, cluster_223, cluster_266, cluster_65, cluster_77, cluster_84, cluster_89, cluster_94, cluster_95	MID2, RBCK1, RNF25, RNF31, TRAF6, TRIM13, TRIM22, TRIM25, TRIM32, TRIM37, TRIM52, TRIM8
			positive regulation of DNA-templated transcription [GO:0045893]	positive regulation of DNA-templated transcription [GO:0045893]	cluster_132, cluster_149, cluster_233, cluster_239, cluster_264, cluster_80, cluster_89	BRCA1, RNF14, RNF187, RNF4, TOPORS, TRIM28
			positive regulation of transcription by RNA polymerase II [GO:0045944]	positive regulation of transcription by RNA polymerase II [GO:0045944]	cluster_132, cluster_145, cluster_233, cluster_266, cluster_99	BRCA1, KMT2D, RNF4, TRAF6
			regulation of DNA-templated transcription [GO:0006355]	regulation of DNA-templated transcription [GO:0006355]	cluster_145, cluster_149, cluster_80, cluster_94, cluster_99	KMT2D, RNF14, TRIM22
			regulation of transcription by RNA polymerase II [GO:0006357]	regulation of transcription by RNA polymerase II [GO:0006357]	cluster_149, cluster_233, cluster_80	BRCA1, RNF14
		regulation of cytokine production [GO:0001817]	positive regulation of chemokine production [GO:0032722]	positive regulation of chemokine (C-C motif) ligand 20 production [GO:1903886]	cluster_137	TRIM32
			positive regulation of cytokine production involved in immune response [GO:0002720]	positive regulation of T cell cytokine production [GO:0002726]	cluster_266	TRAF6
			positive regulation of interleukin-12 production [GO:0032735]	positive regulation of interleukin-12 production [GO:0032735]	cluster_266	TRAF6
			positive regulation of interleukin-2 production [GO:0032743]	positive regulation of interleukin-2 production [GO:0032743]	cluster_266	TRAF6
			positive regulation of interleukin-6 production [GO:0032755]	positive regulation of interleukin-6 production [GO:0032755]	cluster_266	TRAF6
			positive regulation of type I interferon production [GO:0032481]	positive regulation of interferon-alpha production [GO:0032727]	cluster_89	TRIM65
				positive regulation of interferon-beta production [GO:0032728]	cluster_106, cluster_84, cluster_89	RNF135, TRIM56, TRIM65
				positive regulation of type I interferon production [GO:0032481]	cluster_266	TRAF6
			positive regulation of type II interferon production [GO:0032729]	positive regulation of type II interferon production [GO:0032729]	cluster_223	TRIM27
			positive regulation of vascular endothelial growth factor production [GO:0010575]	positive regulation of vascular endothelial growth factor production [GO:0010575]	cluster_233	BRCA1
			regulation of cytokine production involved in immune response [GO:0002718]	regulation of cytokine production involved in immune response [GO:0002718]	cluster_377	ATG5
			regulation of type I interferon production [GO:0032479]	regulation of type I interferon production [GO:0032479]	cluster_76, cluster_84	DTX4, TRIM21, TRIM56
		regulation of gene expression [GO:0010468]	regulation of gene expression [GO:0010468]	regulation of gene expression [GO:0010468]	cluster_110, cluster_139, cluster_223, cluster_89	MDM2, TRIM11, TRIM17, TRIM4
		regulation of gene silencing by regulatory ncRNA [GO:0060966]	positive regulation of miRNA-mediated gene silencing [GO:2000637]	positive regulation of miRNA-mediated gene silencing [GO:2000637]	cluster_105	TRIM71
		regulation of heterochromatin formation [GO:0031445]	regulation of heterochromatin formation [GO:0031445]	positive regulation of DNA methylation-dependent heterochromatin formation [GO:0090309]	cluster_239	TRIM28
		regulation of production of molecular mediator of immune response [GO:0002700]	regulation of immunoglobulin production [GO:0002637]	regulation of immunoglobulin production [GO:0002637]	cluster_266	TRAF6
	regulation of phosphorus metabolic process [GO:0051174]	regulation of protein phosphorylation [GO:0001932]	activation of protein kinase activity [GO:0032147]	activation of NF-kappaB-inducing kinase activity [GO:0007250]	cluster_266	TRAF6
				activation of protein kinase activity [GO:0032147]	cluster_266	TRAF6
			positive regulation of protein phosphorylation [GO:0001934]	positive regulation of protein phosphorylation [GO:0001934]	cluster_89	TRIM65
			positive regulation of protein serine/threonine kinase activity [GO:0071902]	positive regulation of JUN kinase activity [GO:0043507]	cluster_266	TRAF6
	regulation of reactive oxygen species metabolic process [GO:2000377]	regulation of reactive oxygen species metabolic process [GO:2000377]	regulation of reactive oxygen species metabolic process [GO:2000377]	regulation of reactive oxygen species metabolic process [GO:2000377]	cluster_266, cluster_273	RNF41
regulation of macromolecule metabolic process [GO:0060255]	negative regulation of macromolecule metabolic process [GO:0010605]	negative regulation of DNA demethylation [GO:1901536]	negative regulation of DNA demethylation [GO:1901536]	negative regulation of DNA demethylation [GO:1901536]	cluster_239	TRIM28
	regulation of DNA metabolic process [GO:0051052]	regulation of DNA repair [GO:0006282]	regulation of DNA repair [GO:0006282]	regulation of DNA repair [GO:0006282]	cluster_233	BRCA1
		regulation of DNA replication [GO:0006275]	regulation of DNA replication [GO:0006275]	regulation of DNA replication [GO:0006275]	cluster_289	OBI1
	regulation of protein metabolic process [GO:0051246]	negative regulation of protein catabolic process [GO:0042177]	negative regulation of protein catabolic process [GO:0042177]	negative regulation of protein catabolic process [GO:0042177]	cluster_110, cluster_171	MDM4, TRIM40
		negative regulation of protein modification process [GO:0031400]	negative regulation of protein deubiquitination [GO:0090086]	negative regulation of protein deubiquitination [GO:0090086]	cluster_84	TRIM21
			negative regulation of protein ubiquitination [GO:0031397]	negative regulation of protein ubiquitination [GO:0031397]	cluster_377	ATG5
		negative regulation of proteolysis [GO:0045861]	negative regulation of proteasomal protein catabolic process [GO:1901799]	negative regulation of proteasomal ubiquitin-dependent protein catabolic process [GO:0032435]	cluster_231, cluster_89	TRIM39
			negative regulation of ubiquitin-dependent protein catabolic process [GO:2000059]	negative regulation of ubiquitin-dependent protein catabolic process [GO:2000059]	cluster_231, cluster_89	TRIM39
		positive regulation of peptidase activity [GO:0010952]	positive regulation of cysteine-type endopeptidase activity involved in apoptotic process [GO:0043280]	activation of cysteine-type endopeptidase activity involved in apoptotic process [GO:0006919]	cluster_39	MUL1
		positive regulation of protein catabolic process [GO:0045732]	positive regulation of protein catabolic process [GO:0045732]	positive regulation of protein catabolic process [GO:0045732]	cluster_137, cluster_266, cluster_273	RNF41, TRIM32
		positive regulation of protein modification process [GO:0031401]	positive regulation of protein sumoylation [GO:0033235]	positive regulation of protein sumoylation [GO:0033235]	cluster_39	MUL1
			positive regulation of protein ubiquitination [GO:0031398]	positive regulation of protein ubiquitination [GO:0031398]	cluster_106, cluster_201, cluster_266	CHFR, RNF180, TRAF6
			positive regulation of ubiquitin-protein transferase activity [GO:0051443]	positive regulation of ubiquitin-protein transferase activity [GO:0051443]	cluster_264	TOPORS
		positive regulation of proteolysis [GO:0045862]	positive regulation of proteolysis [GO:0045862]	positive regulation of proteolysis [GO:0045862]	cluster_137	TRIM32
		positive regulation of proteolysis involved in protein catabolic process [GO:1903052]	positive regulation of proteasomal protein catabolic process [GO:1901800]	positive regulation of proteasomal ubiquitin-dependent protein catabolic process [GO:0032436]	cluster_106, cluster_107, cluster_109, cluster_110, cluster_149, cluster_201, cluster_67, cluster_70, cluster_71, cluster_80, cluster_85	ARIH1, ARIH2, CHFR, MDM2, RNF14, RNF144A, RNF144B, RNF180, RNF217
			positive regulation of ubiquitin-dependent protein catabolic process [GO:2000060]	positive regulation of ubiquitin-dependent protein catabolic process [GO:2000060]	cluster_346	TRAF7
		regulation of protein catabolic process [GO:0042176]	regulation of protein catabolic process [GO:0042176]	regulation of protein catabolic process [GO:0042176]	cluster_110	MDM2
regulation of molecular function [GO:0065009]	regulation of binding [GO:0051098]	regulation of binding [GO:0051098]	positive regulation of DNA binding [GO:0043388]	positive regulation of transcription regulatory region DNA binding [GO:2000679]	cluster_266	TRAF6
			positive regulation of protein binding [GO:0032092]	positive regulation of protein binding [GO:0032092]	cluster_84	TRIM21
regulation of muscle adaptation [GO:0043502]	regulation of muscle adaptation [GO:0043502]	regulation of muscle adaptation [GO:0043502]	regulation of cardiac muscle hypertrophy [GO:0010611]	negative regulation of cardiac muscle hypertrophy [GO:0010614]	cluster_198, cluster_84	TRIM63
regulation of programmed cell death [GO:0043067]	regulation of programmed cell death [GO:0043067]	regulation of apoptotic process [GO:0042981]	regulation of apoptotic process [GO:0042981]	regulation of apoptotic process [GO:0042981]	cluster_266, cluster_59	TRAF6, TRIM24
		regulation of neuron apoptotic process [GO:0043523]	regulation of neuron apoptotic process [GO:0043523]	regulation of neuron apoptotic process [GO:0043523]	cluster_226, cluster_59	TRIM2
regulation of response to stress [GO:0080134]	regulation of defense response to virus [GO:0050688]	regulation of defense response to virus [GO:0050688]	regulation of defense response to virus [GO:0050688]	positive regulation of defense response to virus by host [GO:0002230]	cluster_94	TRIM22
	regulation of innate immune response [GO:0045088]	regulation of innate immune response [GO:0045088]	regulation of innate immune response [GO:0045088]	regulation of innate immune response [GO:0045088]	cluster_106	RNF135
regulation of system process [GO:0044057]	regulation of heart rate [GO:0002027]	regulation of heart rate [GO:0002027]	regulation of heart rate [GO:0002027]	regulation of heart rate [GO:0002027]	cluster_110	MDM2
regulation of transmembrane transport [GO:0034762]	regulation of monoatomic ion transmembrane transport [GO:0034765]	regulation of calcium ion transmembrane transport [GO:1903169]	regulation of release of sequestered calcium ion into cytosol [GO:0051279]	regulation of release of sequestered calcium ion into cytosol [GO:0051279]	cluster_377	ATG5
regulation of viral process [GO:0050792]	regulation of viral process [GO:0050792]	regulation of viral process [GO:0050792]	regulation of viral entry into host cell [GO:0046596]	regulation of viral entry into host cell [GO:0046596]	cluster_139, cluster_84, cluster_89, cluster_94	TRIM21, TRIM22, TRIM25, TRIM58, TRIM68
reproductive process [GO:0022414]	reproductive process [GO:0022414]	acrosome reaction [GO:0007340]	acrosome reaction [GO:0007340]	acrosome reaction [GO:0007340]	cluster_207, cluster_94	TRIM36
		embryo implantation [GO:0007566]	embryo implantation [GO:0007566]	embryo implantation [GO:0007566]	cluster_239	TRIM28
response to abiotic stimulus [GO:0009628]	response to abiotic stimulus [GO:0009628]	response to electrical stimulus [GO:0051602]	response to electrical stimulus involved in regulation of muscle adaptation [GO:0014878]	response to electrical stimulus involved in regulation of muscle adaptation [GO:0014878]	cluster_198, cluster_84	TRIM63
		response to radiation [GO:0009314]	response to UV [GO:0009411]	response to UV [GO:0009411]	cluster_137	TRIM32
			response to ionizing radiation [GO:0010212]	response to ionizing radiation [GO:0010212]	cluster_171, cluster_233	BRCA1, RNF168
response to chemical [GO:0042221]	response to chemical [GO:0042221]	response to antibiotic [GO:0046677]	response to antibiotic [GO:0046677]	response to antibiotic [GO:0046677]	cluster_110	MDM2
		response to arsenic-containing substance [GO:0046685]	response to arsenic-containing substance [GO:0046685]	response to arsenic-containing substance [GO:0046685]	cluster_132	RNF4
		response to cytokine [GO:0034097]	response to cytokine [GO:0034097]	response to interleukin-1 [GO:0070555]	cluster_198, cluster_266, cluster_84	TRAF6, TRIM63
				response to tumor necrosis factor [GO:0034612]	cluster_137	TRIM32
				response to type I interferon [GO:0034340]	cluster_84	TRIM56
				response to type II interferon [GO:0034341]	cluster_84	TRIM21
		response to ether [GO:0045472]	response to ether [GO:0045472]	response to ether [GO:0045472]	cluster_110	MDM2
		response to formaldehyde [GO:1904404]	response to formaldehyde [GO:1904404]	response to formaldehyde [GO:1904404]	cluster_110	MDM2
		response to hormone [GO:0009725]	response to estrogen [GO:0043627]	response to estrogen [GO:0043627]	cluster_145, cluster_89, cluster_99	KMT2D, TRIM25
			response to glucocorticoid [GO:0051384]	response to glucocorticoid [GO:0051384]	cluster_198, cluster_84	TRIM63
			response to peptide hormone [GO:0043434]	response to peptide hormone [GO:0043434]	cluster_59	TRIM24
			response to steroid hormone [GO:0048545]	response to steroid hormone [GO:0048545]	cluster_110	MDM2
		response to inorganic substance [GO:0010035]	response to fluoride [GO:1902617]	response to fluoride [GO:1902617]	cluster_377	ATG5
			response to iron ion [GO:0010039]	response to iron ion [GO:0010039]	cluster_110	MDM2
				response to iron(II) ion [GO:0010040]	cluster_377	ATG5
			response to magnesium ion [GO:0032026]	response to magnesium ion [GO:0032026]	cluster_110	MDM2
		response to organic cyclic compound [GO:0014070]	response to cocaine [GO:0042220]	response to cocaine [GO:0042220]	cluster_110	MDM2
			response to vitamin D [GO:0033280]	response to vitamin D [GO:0033280]	cluster_89	TRIM25
		response to toxic substance [GO:0009636]	response to toxic substance [GO:0009636]	response to toxic substance [GO:0009636]	cluster_110	MDM2
		response to xenobiotic stimulus [GO:0009410]	response to xenobiotic stimulus [GO:0009410]	response to xenobiotic stimulus [GO:0009410]	cluster_110, cluster_377	ATG5, MDM2
response to endogenous stimulus [GO:0009719]	response to endogenous stimulus [GO:0009719]	cellular response to endogenous stimulus [GO:0071495]	cellular response to growth factor stimulus [GO:0071363]	cellular response to growth factor stimulus [GO:0071363]	cluster_110	MDM2
response to external biotic stimulus [GO:0043207]	response to fungus [GO:0009620]	response to fungus [GO:0009620]	response to fungus [GO:0009620]	response to fungus [GO:0009620]	cluster_377	ATG5
	response to virus [GO:0009615]	response to virus [GO:0009615]	response to virus [GO:0009615]	response to virus [GO:0009615]	cluster_94	TRIM22
response to redox state [GO:0051775]	response to redox state [GO:0051775]	response to redox state [GO:0051775]	response to redox state [GO:0051775]	response to redox state [GO:0051775]	cluster_184	RNF7
response to stress [GO:0006950]	response to stress [GO:0006950]	defense response to other organism [GO:0098542]	antiviral innate immune response [GO:0140374]	antiviral innate immune response [GO:0140374]	cluster_106, cluster_223, cluster_266, cluster_89	RNF135, TRAF6, TRIM25, TRIM65, TRIM7
			defense response to bacterium [GO:0042742]	defense response to bacterium [GO:0042742]	cluster_164, cluster_77	RBCK1, RNF31
			defense response to virus [GO:0051607]	defense response to virus [GO:0051607]	cluster_223, cluster_231, cluster_374, cluster_84, cluster_94	ATG16, TRIM22, TRIM41, TRIM52, TRIM56
				suppression of viral release by host [GO:0044790]	cluster_106, cluster_137, cluster_139, cluster_223, cluster_239, cluster_84, cluster_89, cluster_94, cluster_95	MID2, TRIM11, TRIM13, TRIM21, TRIM25, TRIM26, TRIM27, TRIM28, TRIM32, TRIM8
		innate immune response [GO:0045087]	innate immune response [GO:0045087]	innate immune response [GO:0045087]	cluster_106, cluster_131, cluster_134, cluster_137, cluster_139, cluster_147, cluster_171, cluster_223, cluster_239, cluster_266, cluster_84, cluster_89, cluster_94, cluster_95	MID2, RNF135, TRAF6, TRIM11, TRIM13, TRIM21, TRIM22, TRIM23, TRIM25, TRIM26, TRIM27, TRIM28, TRIM32, TRIM4, TRIM40, TRIM56, TRIM58, TRIM68, TRIM8
		response to immobilization stress [GO:0035902]	response to immobilization stress [GO:0035902]	response to water-immersion restraint stress [GO:1990785]	cluster_110	MDM2
		response to oxidative stress [GO:0006979]	response to oxidative stress [GO:0006979]	response to oxidative stress [GO:0006979]	cluster_89	TRIM25
signal transduction [GO:0007165]	signal transduction [GO:0007165]	CD40 signaling pathway [GO:0023035]	CD40 signaling pathway [GO:0023035]	CD40 signaling pathway [GO:0023035]	cluster_77	RNF31
		Fc receptor signaling pathway [GO:0038093]	Fc receptor signaling pathway [GO:0038093]	Fc-epsilon receptor signaling pathway [GO:0038095]	cluster_104, cluster_266	MAP3K1, TRAF6
		Notch signaling pathway [GO:0007219]	Notch signaling pathway [GO:0007219]	Notch signaling pathway [GO:0007219]	cluster_192, cluster_277, cluster_346, cluster_76	DTX1, DTX2, DTX3, DTX4, MIB1, TRAF7
		Wnt signaling pathway [GO:0016055]	Wnt signaling pathway [GO:0016055]	Wnt signaling pathway [GO:0016055]	cluster_171	RNF138
		cell surface receptor signaling pathway [GO:0007166]	cell surface receptor signaling pathway [GO:0007166]	cell surface receptor signaling pathway [GO:0007166]	cluster_76	DTX1
		cytokine-mediated signaling pathway [GO:0019221]	interferon-mediated signaling pathway [GO:0140888]	type I interferon-mediated signaling pathway [GO:0060337]	cluster_89	TRIM65
			interleukin-1-mediated signaling pathway [GO:0070498]	interleukin-1-mediated signaling pathway [GO:0070498]	cluster_266	TRAF6
			interleukin-17-mediated signaling pathway [GO:0097400]	interleukin-17-mediated signaling pathway [GO:0097400]	cluster_266	TRAF6
			interleukin-17A-mediated signaling pathway [GO:0038173]	interleukin-17A-mediated signaling pathway [GO:0038173]	cluster_266	TRAF6
			interleukin-33-mediated signaling pathway [GO:0038172]	interleukin-33-mediated signaling pathway [GO:0038172]	cluster_266	TRAF6
			tumor necrosis factor-mediated signaling pathway [GO:0033209]	tumor necrosis factor-mediated signaling pathway [GO:0033209]	cluster_266	TRAF6
		enzyme-linked receptor protein signaling pathway [GO:0007167]	fibroblast growth factor receptor signaling pathway [GO:0008543]	fibroblast growth factor receptor signaling pathway [GO:0008543]	cluster_105	TRIM71
		extrinsic apoptotic signaling pathway [GO:0097191]	extrinsic apoptotic signaling pathway [GO:0097191]	extrinsic apoptotic signaling pathway [GO:0097191]	cluster_266, cluster_273	RNF41
		immune response-activating cell surface receptor signaling pathway [GO:0002429]	antigen receptor-mediated signaling pathway [GO:0050851]	T cell receptor signaling pathway [GO:0050852]	cluster_164, cluster_266, cluster_77	RBCK1, RNF31, TRAF6
			cell surface toll-like receptor signaling pathway [GO:0140895]	toll-like receptor 4 signaling pathway [GO:0034142]	cluster_266	TRAF6
			stimulatory C-type lectin receptor signaling pathway [GO:0002223]	stimulatory C-type lectin receptor signaling pathway [GO:0002223]	cluster_266	TRAF6
		innate immune response-activating signaling pathway [GO:0002758]	MyD88-dependent toll-like receptor signaling pathway [GO:0002755]	MyD88-dependent toll-like receptor signaling pathway [GO:0002755]	cluster_266	TRAF6
			MyD88-independent toll-like receptor signaling pathway [GO:0002756]	TRIF-dependent toll-like receptor signaling pathway [GO:0035666]	cluster_266	TRAF6
			cytoplasmic pattern recognition receptor signaling pathway [GO:0002753]	RIG-I signaling pathway [GO:0039529]	cluster_106	RNF135
				cytoplasmic pattern recognition receptor signaling pathway [GO:0002753]	cluster_266, cluster_89	TRAF6, TRIM25
				toll-like receptor 3 signaling pathway [GO:0034138]	cluster_266	TRAF6
		intracellular receptor signaling pathway [GO:0030522]	intracellular steroid hormone receptor signaling pathway [GO:0030518]	androgen receptor signaling pathway [GO:0030521]	cluster_149, cluster_80	RNF14
		intracellular signaling cassette [GO:0141124]	canonical NF-kappaB signal transduction [GO:0007249]	canonical NF-kappaB signal transduction [GO:0007249]	cluster_266, cluster_84	TRAF6, TRIM8
			non-canonical NF-kappaB signal transduction [GO:0038061]	non-canonical NF-kappaB signal transduction [GO:0038061]	cluster_266	TRAF6
		intrinsic apoptotic signaling pathway [GO:0097193]	intrinsic apoptotic signaling pathway in response to DNA damage [GO:0008630]	intrinsic apoptotic signaling pathway in response to DNA damage [GO:0008630]	cluster_233, cluster_264	BRCA1, TOPORS
				intrinsic apoptotic signaling pathway in response to DNA damage by p53 class mediator [GO:0042771]	cluster_264	TOPORS
		lipopolysaccharide-mediated signaling pathway [GO:0031663]	lipopolysaccharide-mediated signaling pathway [GO:0031663]	lipopolysaccharide-mediated signaling pathway [GO:0031663]	cluster_266	TRAF6
		signal transduction [GO:0007165]	signal transduction [GO:0007165]	signal transduction [GO:0007165]	cluster_149, cluster_161, cluster_198, cluster_80, cluster_84	RNF14, TRAIP, TRIM63
		signal transduction in response to DNA damage [GO:0042770]	DNA damage response, signal transduction by p53 class mediator [GO:0030330]	DNA damage response, signal transduction by p53 class mediator [GO:0030330]	cluster_110	MDM4
supramolecular fiber organization [GO:0097435]	supramolecular fiber organization [GO:0097435]	supramolecular fiber organization [GO:0097435]	actin nucleation [GO:0045010]	Arp2/3 complex-mediated actin nucleation [GO:0034314]	cluster_223	TRIM27
vesicle-mediated transport [GO:0016192]	vesicle-mediated transport [GO:0016192]	vesicle-mediated transport [GO:0016192]	vesicle-mediated transport [GO:0016192]	vesicle-mediated transport [GO:0016192]	cluster_131, cluster_134, cluster_147	TRIM23
