# Supplementary material for: Tracking of Ubiquitin Signaling through 3.5 Billion Years of Combinatorial Conjugation
Source: Int J Mol Sci. 2024 Aug 8;25(16):8671. doi: 10.3390/ijms25168671 (PMC11354881; doi:10.3390/ijms25168671)
Supplement: Supplementary file 1 [file ijms-25-08671-s001.zip › Supplement_Tables/Table_S7_8_E3_adaptors_pathways.xlsx]

## Sheet: Sheet1
10	8	5	2	GO_bio_path	clustername	protein_name
anatomical structure development [GO:0048856]	anatomical structure development [GO:0048856]	animal organ development [GO:0048513]	brain development [GO:0007420]	brain development [GO:0007420]	cluster_258	BMI1
			embryonic organ development [GO:0048568]	labyrinthine layer blood vessel development [GO:0060716]	cluster_157	FBXW8
			lung development [GO:0030324]	lung development [GO:0030324]	cluster_150	FBXW7
			placenta development [GO:0001890]	placenta development [GO:0001890]	cluster_12, cluster_154	CCNF, CUL7
		forebrain development [GO:0030900]	forebrain development [GO:0030900]	forebrain development [GO:0030900]	cluster_194	KDM2B
		fourth ventricle development [GO:0021592]	fourth ventricle development [GO:0021592]	fourth ventricle development [GO:0021592]	cluster_194	KDM2B
		hindbrain development [GO:0030902]	hindbrain development [GO:0030902]	hindbrain development [GO:0030902]	cluster_194	KDM2B
		lateral ventricle development [GO:0021670]	lateral ventricle development [GO:0021670]	lateral ventricle development [GO:0021670]	cluster_194	KDM2B
		midbrain development [GO:0030901]	midbrain development [GO:0030901]	midbrain development [GO:0030901]	cluster_194	KDM2B
		multicellular organism development [GO:0007275]	embryo development ending in birth or egg hatching [GO:0009792]	in utero embryonic development [GO:0001701]	cluster_258, cluster_4, cluster_72	BMI1, CUL4A, PCGF2
		spongiotrophoblast layer development [GO:0060712]	spongiotrophoblast layer development [GO:0060712]	spongiotrophoblast layer development [GO:0060712]	cluster_157	FBXW8
		system development [GO:0048731]	vasculature development [GO:0001944]	vasculature development [GO:0001944]	cluster_150	FBXW7
		third ventricle development [GO:0021678]	third ventricle development [GO:0021678]	third ventricle development [GO:0021678]	cluster_194	KDM2B
anatomical structure morphogenesis [GO:0009653]	anatomical structure morphogenesis [GO:0009653]	animal organ morphogenesis [GO:0009887]	animal organ morphogenesis [GO:0009887]	animal organ morphogenesis [GO:0009887]	cluster_1, cluster_72	CUL1
			embryonic eye morphogenesis [GO:0048048]	embryonic camera-type eye morphogenesis [GO:0048596]	cluster_194	KDM2B
			embryonic skeletal system morphogenesis [GO:0048704]	embryonic skeletal system morphogenesis [GO:0048704]	cluster_258	BMI1, PCGF2
			gland morphogenesis [GO:0022612]	liver morphogenesis [GO:0072576]	cluster_2, cluster_72	CUL3
		cell morphogenesis [GO:0000902]	cell morphogenesis [GO:0000902]	cell morphogenesis [GO:0000902]	cluster_56	VHL
		embryonic morphogenesis [GO:0048598]	gastrulation [GO:0007369]	gastrulation [GO:0007369]	cluster_2, cluster_72	CUL3
			midbrain-hindbrain boundary morphogenesis [GO:0021555]	midbrain-hindbrain boundary morphogenesis [GO:0021555]	cluster_194	KDM2B
			trophectodermal cellular morphogenesis [GO:0001831]	trophectodermal cellular morphogenesis [GO:0001831]	cluster_2, cluster_72	CUL3
		epithelial tube morphogenesis [GO:0060562]	embryonic heart tube morphogenesis [GO:0003143]	heart looping [GO:0001947]	cluster_285	ASB2
		initiation of neural tube closure [GO:0021993]	initiation of neural tube closure [GO:0021993]	initiation of neural tube closure [GO:0021993]	cluster_194	KDM2B
		morphogenesis of a branching epithelium [GO:0061138]	branching morphogenesis of an epithelial tube [GO:0048754]	branching involved in mammary gland duct morphogenesis [GO:0060444]	cluster_319	BTRC
cell activation [GO:0001775]	leukocyte activation [GO:0045321]	T cell activation [GO:0042110]	T cell activation [GO:0042110]	T cell activation [GO:0042110]	cluster_4, cluster_72	CUL4A
cell cycle [GO:0007049]	cell cycle [GO:0007049]	cell cycle [GO:0007049]	mitotic cell cycle [GO:0000278]	mitotic cell cycle [GO:0000278]	cluster_140, cluster_177	ANAPC11, FBXL7
cell cycle process [GO:0022402]	cell cycle process [GO:0022402]	mitotic cell cycle process [GO:1903047]	mitotic cell cycle phase transition [GO:0044772]	G1/S transition of mitotic cell cycle [GO:0000082]	cluster_0, cluster_1, cluster_148, cluster_2, cluster_3, cluster_4, cluster_72, cluster_75	CUL1, CUL2, CUL3, CUL4A, CUL4B, CUL5, SKP2
				G2/M transition of mitotic cell cycle [GO:0000086]	cluster_140, cluster_148	FBXL7, SKP2
				mitotic cell cycle phase transition [GO:0044772]	cluster_154	CCNF
			mitotic cytokinesis [GO:0000281]	mitotic cytokinesis [GO:0000281]	cluster_12	CUL7
		re-entry into mitotic cell cycle [GO:0000320]	re-entry into mitotic cell cycle [GO:0000320]	re-entry into mitotic cell cycle [GO:0000320]	cluster_154	CCNF
cell death [GO:0008219]	cell death [GO:0008219]	apoptotic process [GO:0006915]	fibroblast apoptotic process [GO:0044346]	fibroblast apoptotic process [GO:0044346]	cluster_2, cluster_72	CUL3
cell division [GO:0051301]	cell division [GO:0051301]	cell division [GO:0051301]	cell division [GO:0051301]	cell division [GO:0051301]	cluster_140, cluster_154, cluster_177	ANAPC11, CCNF, FBXL7
			embryonic cleavage [GO:0040016]	embryonic cleavage [GO:0040016]	cluster_2, cluster_72	CUL3
			somatic stem cell division [GO:0048103]	somatic stem cell division [GO:0048103]	cluster_258	BMI1
			stem cell division [GO:0017145]	stem cell division [GO:0017145]	cluster_2, cluster_72	CUL3
cell motility [GO:0048870]	cell motility [GO:0048870]	cell migration [GO:0016477]	cell migration [GO:0016477]	cell migration [GO:0016477]	cluster_2, cluster_72	CUL3
		mononuclear cell migration [GO:0071674]	dendritic cell migration [GO:0036336]	dendritic cell migration [GO:0036336]	cluster_285	ASB2
		neuron migration [GO:0001764]	neuron migration [GO:0001764]	neuron migration [GO:0001764]	cluster_121	FBXO45
		telencephalon cell migration [GO:0022029]	cerebral cortex radially oriented cell migration [GO:0021799]	cerebral cortex radially oriented cell migration [GO:0021799]	cluster_121	FBXO45
			cerebral cortex tangential migration [GO:0021800]	cerebral cortex tangential migration [GO:0021800]	cluster_121	FBXO45
cell population proliferation [GO:0008283]	cell population proliferation [GO:0008283]	cell population proliferation [GO:0008283]	cell population proliferation [GO:0008283]	cell population proliferation [GO:0008283]	cluster_1, cluster_157, cluster_4, cluster_72	CUL1, CUL4A, FBXW8
		common myeloid progenitor cell proliferation [GO:0035726]	common myeloid progenitor cell proliferation [GO:0035726]	common myeloid progenitor cell proliferation [GO:0035726]	cluster_160	FBXO4
		epithelial cell proliferation [GO:0050673]	epithelial cell proliferation [GO:0050673]	mammary gland epithelial cell proliferation [GO:0033598]	cluster_319	BTRC
cell projection organization [GO:0030030]	cell projection organization [GO:0030030]	cell projection organization [GO:0030030]	cell projection organization [GO:0030030]	cell projection organization [GO:0030030]	cluster_2, cluster_72	CUL3
		neuron projection development [GO:0031175]	neuron projection development [GO:0031175]	neuron projection development [GO:0031175]	cluster_4, cluster_72	CUL4B
		plasma membrane bounded cell projection assembly [GO:0120031]	cilium assembly [GO:0060271]	cilium assembly [GO:0060271]	cluster_157	FBXW8
		plasma membrane bounded cell projection morphogenesis [GO:0120039]	central nervous system neuron axonogenesis [GO:0021955]	anterior commissure morphogenesis [GO:0021960]	cluster_121	FBXO45
				corticospinal tract morphogenesis [GO:0021957]	cluster_121	FBXO45
cellular catabolic process [GO:0044248]	cellular catabolic process [GO:0044248]	autophagy of mitochondrion [GO:0000422]	autophagy of mitochondrion [GO:0000422]	autophagy of mitochondrion [GO:0000422]	cluster_166, cluster_181	FBXL4, FBXO7
cellular component assembly [GO:0022607]	cellular component assembly [GO:0022607]	actin filament bundle assembly [GO:0051017]	stress fiber assembly [GO:0043149]	stress fiber assembly [GO:0043149]	cluster_2, cluster_72	CUL3
		cell junction assembly [GO:0034329]	synapse assembly [GO:0007416]	synapse assembly involved in innervation [GO:0060386]	cluster_121	FBXO45
cellular component biogenesis [GO:0044085]	cellular component biogenesis [GO:0044085]	cellular component biogenesis [GO:0044085]	ribonucleoprotein complex biogenesis [GO:0022613]	ribosome biogenesis [GO:0042254]	cluster_4, cluster_72	CUL4A, CUL4B
cellular developmental process [GO:0048869]	cardiocyte differentiation [GO:0035051]	cardiocyte differentiation [GO:0035051]	cardiac muscle cell differentiation [GO:0055007]	cardiac muscle cell differentiation [GO:0055007]	cluster_285	ASB2
	cell development [GO:0048468]	cell development [GO:0048468]	cardiac muscle cell development [GO:0055013]	cardiac muscle cell development [GO:0055013]	cluster_285	ASB2
			hemopoiesis [GO:0030097]	hemopoiesis [GO:0030097]	cluster_258, cluster_4, cluster_72	BMI1, CUL4A
	glial cell differentiation [GO:0010001]	glial cell differentiation [GO:0010001]	glial cell differentiation [GO:0010001]	astrocyte differentiation [GO:0048708]	cluster_4, cluster_72	CUL4B
	leukocyte differentiation [GO:0002521]	lymphocyte differentiation [GO:0030098]	lymphocyte differentiation [GO:0030098]	lymphocyte differentiation [GO:0030098]	cluster_166	FBXO7
	mesenchymal cell differentiation [GO:0048762]	mesenchymal cell differentiation [GO:0048762]	epithelial to mesenchymal transition [GO:0001837]	epithelial to mesenchymal transition [GO:0001837]	cluster_12	CUL7
	skeletal muscle cell differentiation [GO:0035914]	skeletal muscle cell differentiation [GO:0035914]	skeletal muscle cell differentiation [GO:0035914]	skeletal muscle cell differentiation [GO:0035914]	cluster_285	ASB2
	vasculogenesis [GO:0001570]	vasculogenesis [GO:0001570]	vasculogenesis [GO:0001570]	vasculogenesis [GO:0001570]	cluster_12, cluster_150	CUL7, FBXW7
cellular response to stimulus [GO:0051716]	cellular response to stimulus [GO:0051716]	DNA damage response [GO:0006974]	DNA damage response [GO:0006974]	DNA damage response [GO:0006974]	cluster_121, cluster_150, cluster_152, cluster_305, cluster_4, cluster_72	BARD1, CUL4A, CUL4B, FBXO31, FBXO45, FBXW7
		cellular response to abiotic stimulus [GO:0071214]	cellular response to UV [GO:0034644]	cellular response to UV [GO:0034644]	cluster_150, cluster_4, cluster_72	CUL4A, CUL4B, FBXW7
			cellular response to ionizing radiation [GO:0071479]	cellular response to ionizing radiation [GO:0071479]	cluster_160, cluster_305	BARD1, FBXO4
		cellular response to acid chemical [GO:0071229]	cellular response to amino acid stimulus [GO:0071230]	cellular response to amino acid stimulus [GO:0071230]	cluster_2, cluster_72	CUL3
		cellular response to chemical stress [GO:0062197]	cellular response to reactive oxygen species [GO:0034614]	cellular response to hydrogen peroxide [GO:0070301]	cluster_258	PCGF2
		cellular response to hypoxia [GO:0071456]	cellular response to hypoxia [GO:0071456]	cellular response to hypoxia [GO:0071456]	cluster_56	VHL
		cellular response to organic substance [GO:0071310]	cellular response to organic cyclic compound [GO:0071407]	cellular response to organic cyclic compound [GO:0071407]	cluster_319	BTRC
		cellular response to starvation [GO:0009267]	cellular response to starvation [GO:0009267]	cellular response to starvation [GO:0009267]	cluster_351	FBXO22
cellular senescence [GO:0090398]	cellular senescence [GO:0090398]	cellular senescence [GO:0090398]	cellular senescence [GO:0090398]	cellular senescence [GO:0090398]	cluster_160	FBXO4
developmental process involved in reproduction [GO:0003006]	developmental process involved in reproduction [GO:0003006]	spermatogenesis [GO:0007283]	spermatogenesis [GO:0007283]	spermatogenesis [GO:0007283]	cluster_194, cluster_4, cluster_72	CUL4A, KDM2B
establishment of localization [GO:0051234]	establishment of localization in cell [GO:0051649]	establishment of chromosome localization [GO:0051303]	mitotic metaphase chromosome alignment [GO:0007080]	mitotic metaphase chromosome alignment [GO:0007080]	cluster_2, cluster_72	CUL3
	establishment of protein localization [GO:0045184]	establishment of protein localization to organelle [GO:0072594]	protein targeting to mitochondrion [GO:0006626]	protein targeting to mitochondrion [GO:0006626]	cluster_166	FBXO7
	intracellular transport [GO:0046907]	endoplasmic reticulum to Golgi vesicle-mediated transport [GO:0006888]	endoplasmic reticulum to Golgi vesicle-mediated transport [GO:0006888]	endoplasmic reticulum to Golgi vesicle-mediated transport [GO:0006888]	cluster_2, cluster_72	CUL3
		nuclear transport [GO:0051169]	nucleocytoplasmic transport [GO:0006913]	nucleocytoplasmic transport [GO:0006913]	cluster_351	FBXO22
homeostatic process [GO:0042592]	cellular homeostasis [GO:0019725]	cellular homeostasis [GO:0019725]	cellular homeostasis [GO:0019725]	cellular homeostasis [GO:0019725]	cluster_160	FBXO4
		ubiquitin recycling [GO:0010992]	ubiquitin recycling [GO:0010992]	ubiquitin recycling [GO:0010992]	cluster_150	FBXW7
	chemical homeostasis [GO:0048878]	lipid homeostasis [GO:0055088]	lipid homeostasis [GO:0055088]	lipid homeostasis [GO:0055088]	cluster_150	FBXW7
immune response [GO:0006955]	immune response [GO:0006955]	humoral immune response [GO:0006959]	humoral immune response [GO:0006959]	humoral immune response [GO:0006959]	cluster_258	BMI1
macromolecule metabolic process [GO:0043170]	DNA metabolic process [GO:0006259]	DNA repair [GO:0006281]	DNA repair [GO:0006281]	DNA repair [GO:0006281]	cluster_115, cluster_150, cluster_305, cluster_4, cluster_72	BARD1, CUL4A, FBXO6, FBXW7
			UV-damage excision repair [GO:0070914]	UV-damage excision repair [GO:0070914]	cluster_4, cluster_72	CUL4B
		DNA strand resection involved in replication fork processing [GO:0110025]	DNA strand resection involved in replication fork processing [GO:0110025]	DNA strand resection involved in replication fork processing [GO:0110025]	cluster_305	BARD1
		homologous recombination [GO:0035825]	homologous recombination [GO:0035825]	homologous recombination [GO:0035825]	cluster_305	BARD1
		telomere maintenance [GO:0000723]	telomere maintenance [GO:0000723]	telomere maintenance [GO:0000723]	cluster_160	FBXO4
	macromolecule biosynthetic process [GO:0009059]	gene expression [GO:0010467]	gene expression [GO:0010467]	gene expression [GO:0010467]	cluster_2, cluster_4, cluster_72	CUL3, CUL4B
	protein metabolic process [GO:0019538]	amyloid fibril formation [GO:1990000]	amyloid fibril formation [GO:1990000]	amyloid fibril formation [GO:1990000]	cluster_56	VHL
		glycoprotein catabolic process [GO:0006516]	glycoprotein catabolic process [GO:0006516]	glycoprotein catabolic process [GO:0006516]	cluster_115	FBXO6
		post-translational protein modification [GO:0043687]	protein ubiquitination [GO:0016567]	protein K11-linked ubiquitination [GO:0070979]	cluster_177	ANAPC11
				protein K48-linked ubiquitination [GO:0070936]	cluster_1, cluster_121, cluster_148, cluster_166, cluster_2, cluster_319, cluster_72	BTRC, CUL1, CUL3, FBXO45, FBXO7, SKP2
				protein K6-linked ubiquitination [GO:0085020]	cluster_305	BARD1
				protein autoubiquitination [GO:0051865]	cluster_2, cluster_72	CUL3
				protein monoubiquitination [GO:0006513]	cluster_1, cluster_2, cluster_72	CUL1, CUL3
				protein polyubiquitination [GO:0000209]	cluster_140, cluster_160, cluster_2, cluster_319, cluster_351, cluster_356, cluster_4, cluster_72	BTRC, CUL3, CUL4B, FBXL7, FBXO22, FBXO4, WSB2
				protein ubiquitination [GO:0016567]	cluster_0, cluster_1, cluster_115, cluster_12, cluster_121, cluster_140, cluster_142, cluster_148, cluster_150, cluster_152, cluster_154, cluster_157, cluster_160, cluster_166, cluster_174, cluster_177, cluster_179, cluster_2, cluster_285, cluster_292, cluster_3, cluster_305, cluster_319, cluster_347, cluster_4, cluster_56, cluster_72, cluster_75	ANAPC11, ASB11, ASB2, ASB9, BARD1, BTRC, CCNF, CUL1, CUL2, CUL3, CUL4A, CUL4B, CUL5, CUL7, FBXL7, FBXO11, FBXO3, FBXO31, FBXO4, FBXO42, FBXO45, FBXO6, FBXO7, FBXW12, FBXW5, FBXW7, FBXW8, SPSB1, VHL
		protein dephosphorylation [GO:0006470]	protein dephosphorylation [GO:0006470]	protein dephosphorylation [GO:0006470]	cluster_319	BTRC
		protein modification process [GO:0036211]	protein modification process [GO:0036211]	protein modification process [GO:0036211]	cluster_174, cluster_351	FBXO11, FBXO22
		proteolysis [GO:0006508]	proteolysis [GO:0006508]	proteolysis [GO:0006508]	cluster_115, cluster_12, cluster_142, cluster_56	CUL7, FBXO3, FBXO6, VHL
		proteolysis involved in protein catabolic process [GO:0051603]	proteasomal protein catabolic process [GO:0010498]	proteasomal protein catabolic process [GO:0010498]	cluster_4, cluster_72	CUL4B
			proteasome-mediated ubiquitin-dependent protein catabolic process [GO:0043161]	SCF-dependent proteasomal ubiquitin-dependent protein catabolic process [GO:0031146]	cluster_0, cluster_1, cluster_115, cluster_140, cluster_142, cluster_148, cluster_150, cluster_152, cluster_154, cluster_160, cluster_179, cluster_181, cluster_3, cluster_319, cluster_72, cluster_75	BTRC, CCNF, CUL1, CUL2, CUL5, FBXL4, FBXL7, FBXO3, FBXO31, FBXO4, FBXO6, FBXW5, FBXW7, SKP2
				anaphase-promoting complex-dependent catabolic process [GO:0031145]	cluster_152, cluster_177, cluster_2, cluster_72	ANAPC11, CUL3, FBXO31
				nuclear protein quality control by the ubiquitin-proteasome system [GO:0071630]	cluster_2, cluster_72	CUL3
				proteasome-mediated ubiquitin-dependent protein catabolic process [GO:0043161]	cluster_1, cluster_121, cluster_148, cluster_150, cluster_166, cluster_179, cluster_194, cluster_2, cluster_285, cluster_319, cluster_351, cluster_4, cluster_56, cluster_72	ASB2, BTRC, CUL1, CUL3, CUL4A, FBXL19, FBXO22, FBXO45, FBXO7, FBXW5, FBXW7, SKP2, SPSB1, VHL
				ubiquitin-dependent protein catabolic process via the C-end degron rule pathway [GO:0140627]	cluster_3, cluster_4, cluster_72	CUL2, CUL4A
			ubiquitin-dependent protein catabolic process [GO:0006511]	ubiquitin-dependent protein catabolic process [GO:0006511]	cluster_1, cluster_12, cluster_121, cluster_140, cluster_160, cluster_166, cluster_174, cluster_177, cluster_181, cluster_2, cluster_285, cluster_3, cluster_319, cluster_351, cluster_4, cluster_72	ANAPC11, ASB2, BTRC, CUL1, CUL2, CUL3, CUL4A, CUL4B, CUL7, FBXL4, FBXL7, FBXO11, FBXO22, FBXO4, FBXO45, FBXO7, SPSB1
maintenance of cell number [GO:0098727]	maintenance of cell number [GO:0098727]	maintenance of cell number [GO:0098727]	somatic stem cell population maintenance [GO:0035019]	somatic stem cell population maintenance [GO:0035019]	cluster_4, cluster_72	CUL4A
multicellular organismal process [GO:0032501]	multicellular organismal-level homeostasis [GO:0048871]	multicellular organismal-level homeostasis [GO:0048871]	tissue homeostasis [GO:0001894]	tissue homeostasis [GO:0001894]	cluster_305	BARD1
	pattern specification process [GO:0007389]	pattern specification process [GO:0007389]	anterior/posterior pattern specification [GO:0009952]	anterior/posterior pattern specification [GO:0009952]	cluster_258	PCGF2
			rostrocaudal neural tube patterning [GO:0021903]	rostrocaudal neural tube patterning [GO:0021903]	cluster_258	BMI1
			segment specification [GO:0007379]	segment specification [GO:0007379]	cluster_258	BMI1
	system process [GO:0003008]	sensory perception [GO:0007600]	sensory perception of mechanical stimulus [GO:0050954]	sensory perception of sound [GO:0007605]	cluster_174	FBXO11
muscle adaptation [GO:0043500]	muscle adaptation [GO:0043500]	muscle adaptation [GO:0043500]	striated muscle adaptation [GO:0014888]	skeletal muscle atrophy [GO:0014732]	cluster_285	ASB2
negative regulation of cell communication [GO:0010648]	negative regulation of cell communication [GO:0010648]	negative regulation of signal transduction [GO:0009968]	negative regulation of Notch signaling pathway [GO:0045746]	negative regulation of Notch signaling pathway [GO:0045746]	cluster_150	FBXW7
			negative regulation of SREBP signaling pathway [GO:2000639]	negative regulation of SREBP signaling pathway [GO:2000639]	cluster_150	FBXW7
			negative regulation of TOR signaling [GO:0032007]	negative regulation of TORC1 signaling [GO:1904262]	cluster_56	VHL
			negative regulation of apoptotic signaling pathway [GO:2001234]	negative regulation of apoptotic signaling pathway [GO:2001234]	cluster_258	BMI1, PCGF2
			negative regulation of oxidative stress-induced intrinsic apoptotic signaling pathway [GO:1902176]	negative regulation of oxidative stress-induced neuron intrinsic apoptotic signaling pathway [GO:1903377]	cluster_166	FBXO7
			negative regulation of receptor signaling pathway via STAT [GO:1904893]	negative regulation of receptor signaling pathway via JAK-STAT [GO:0046426]	cluster_56	VHL
			negative regulation of signal transduction [GO:0009968]	negative regulation of signal transduction [GO:0009968]	cluster_56	VHL
			negative regulation of small GTPase mediated signal transduction [GO:0051058]	negative regulation of Rho protein signal transduction [GO:0035024]	cluster_2, cluster_72	CUL3
			negative regulation of smoothened signaling pathway [GO:0045879]	negative regulation of smoothened signaling pathway [GO:0045879]	cluster_319	BTRC
negative regulation of cell cycle [GO:0045786]	negative regulation of cell cycle [GO:0045786]	cell cycle checkpoint signaling [GO:0000075]	DNA damage checkpoint signaling [GO:0000077]	DNA damage checkpoint signaling [GO:0000077]	cluster_115	FBXO6
			mitotic DNA damage checkpoint signaling [GO:0044773]	mitotic G1 DNA damage checkpoint signaling [GO:0031571]	cluster_152	FBXO31
			mitotic G2/M transition checkpoint [GO:0044818]	mitotic G2/M transition checkpoint [GO:0044818]	cluster_305	BARD1
		negative regulation of cell cycle [GO:0045786]	negative regulation of cell cycle [GO:0045786]	negative regulation of cell cycle [GO:0045786]	cluster_305	BARD1
		negative regulation of centrosome cycle [GO:0046606]	negative regulation of centrosome duplication [GO:0010826]	negative regulation of centrosome duplication [GO:0010826]	cluster_154	CCNF
		negative regulation of mitotic cell cycle phase transition [GO:1901991]	negative regulation of G1/S transition of mitotic cell cycle [GO:2000134]	negative regulation of G1/S transition of mitotic cell cycle [GO:2000134]	cluster_166	FBXO7
negative regulation of cell population proliferation [GO:0008285]	negative regulation of cell population proliferation [GO:0008285]	negative regulation of cell population proliferation [GO:0008285]	negative regulation of cell population proliferation [GO:0008285]	negative regulation of cell population proliferation [GO:0008285]	cluster_56	VHL
		negative regulation of epithelial cell proliferation [GO:0050680]	negative regulation of epithelial cell proliferation [GO:0050680]	negative regulation of hepatocyte proliferation [GO:2000346]	cluster_150	FBXW7
		negative regulation of fibroblast proliferation [GO:0048147]	negative regulation of fibroblast proliferation [GO:0048147]	negative regulation of fibroblast proliferation [GO:0048147]	cluster_160	FBXO4
		negative regulation of neural precursor cell proliferation [GO:2000178]	negative regulation of neural precursor cell proliferation [GO:2000178]	negative regulation of neural precursor cell proliferation [GO:2000178]	cluster_194	KDM2B
negative regulation of programmed cell death [GO:0043069]	negative regulation of programmed cell death [GO:0043069]	negative regulation of apoptotic process [GO:0043066]	negative regulation of apoptotic process [GO:0043066]	negative regulation of apoptotic process [GO:0043066]	cluster_305, cluster_56	BARD1, VHL
			negative regulation of neuron apoptotic process [GO:0043524]	negative regulation of neuron apoptotic process [GO:0043524]	cluster_194	KDM2B
negative regulation of protein localization [GO:1903828]	negative regulation of protein localization [GO:1903828]	negative regulation of protein localization [GO:1903828]	negative regulation of intracellular protein transport [GO:0090317]	negative regulation of protein export from nucleus [GO:0046826]	cluster_305	BARD1
			negative regulation of protein localization to nucleus [GO:1900181]	negative regulation of protein localization to nucleus [GO:1900181]	cluster_160	FBXO4
organelle organization [GO:0006996]	organelle organization [GO:0006996]	Golgi organization [GO:0007030]	Golgi organization [GO:0007030]	Golgi organization [GO:0007030]	cluster_12, cluster_157	CUL7, FBXW8
		actin cytoskeleton organization [GO:0030036]	actin cytoskeleton organization [GO:0030036]	actin cytoskeleton organization [GO:0030036]	cluster_285	ASB2
		microtubule cytoskeleton organization [GO:0000226]	microtubule cytoskeleton organization [GO:0000226]	microtubule cytoskeleton organization [GO:0000226]	cluster_12	CUL7
		sister chromatid cohesion [GO:0007062]	sister chromatid cohesion [GO:0007062]	sister chromatid cohesion [GO:0007062]	cluster_150	FBXW7
positive regulation of cell communication [GO:0010647]	positive regulation of cell communication [GO:0010647]	positive regulation of signal transduction [GO:0009967]	positive regulation of MAPK cascade [GO:0043410]	positive regulation of ERK1 and ERK2 cascade [GO:0070374]	cluster_150	FBXW7
			positive regulation of TOR signaling [GO:0032008]	positive regulation of TORC1 signaling [GO:1904263]	cluster_2, cluster_72	CUL3
			positive regulation of canonical NF-kappaB signal transduction [GO:0043123]	positive regulation of canonical NF-kappaB signal transduction [GO:0043123]	cluster_1, cluster_72	CUL1
			positive regulation of intracellular steroid hormone receptor signaling pathway [GO:0033145]	positive regulation of intracellular estrogen receptor signaling pathway [GO:0033148]	cluster_148	SKP2
positive regulation of cell cycle [GO:0045787]	positive regulation of cell cycle [GO:0045787]	positive regulation of cell cycle process [GO:0090068]	positive regulation of G1/S transition of mitotic cell cycle [GO:1900087]	positive regulation of G1/S transition of mitotic cell cycle [GO:1900087]	cluster_4, cluster_72	CUL4A, CUL4B
			positive regulation of cytokinesis [GO:0032467]	positive regulation of cytokinesis [GO:0032467]	cluster_2, cluster_72	CUL3
			positive regulation of mitotic cell cycle phase transition [GO:1901992]	positive regulation of mitotic cell cycle phase transition [GO:1901992]	cluster_2, cluster_72	CUL3
			positive regulation of mitotic metaphase/anaphase transition [GO:0045842]	positive regulation of mitotic metaphase/anaphase transition [GO:0045842]	cluster_177, cluster_2, cluster_72	ANAPC11, CUL3
positive regulation of cell differentiation [GO:0045597]	positive regulation of cell differentiation [GO:0045597]	positive regulation of cell differentiation [GO:0045597]	positive regulation of cell differentiation [GO:0045597]	positive regulation of cell differentiation [GO:0045597]	cluster_56	VHL
positive regulation of cell growth [GO:0030307]	positive regulation of cell growth [GO:0030307]	positive regulation of cell growth [GO:0030307]	positive regulation of cell growth [GO:0030307]	positive regulation of cell growth [GO:0030307]	cluster_194	KDM2B
positive regulation of cell population proliferation [GO:0008284]	positive regulation of cell population proliferation [GO:0008284]	positive regulation of cell population proliferation [GO:0008284]	positive regulation of cell population proliferation [GO:0008284]	positive regulation of cell population proliferation [GO:0008284]	cluster_2, cluster_4, cluster_72	CUL3, CUL4A
		positive regulation of fibroblast proliferation [GO:0048146]	positive regulation of fibroblast proliferation [GO:0048146]	positive regulation of fibroblast proliferation [GO:0048146]	cluster_258	BMI1
		positive regulation of leukocyte proliferation [GO:0070665]	positive regulation of B cell proliferation [GO:0030890]	positive regulation of B cell proliferation [GO:0030890]	cluster_258	BMI1
			positive regulation of T cell proliferation [GO:0042102]	positive regulation of immature T cell proliferation in thymus [GO:0033092]	cluster_258	BMI1
positive regulation of circadian rhythm [GO:0042753]	positive regulation of circadian rhythm [GO:0042753]	positive regulation of circadian rhythm [GO:0042753]	positive regulation of circadian rhythm [GO:0042753]	positive regulation of circadian rhythm [GO:0042753]	cluster_319	BTRC
positive regulation of programmed cell death [GO:0043068]	positive regulation of programmed cell death [GO:0043068]	positive regulation of apoptotic process [GO:0043065]	positive regulation of apoptotic process [GO:0043065]	positive regulation of apoptotic process [GO:0043065]	cluster_305	BARD1
			positive regulation of intrinsic apoptotic signaling pathway [GO:2001244]	positive regulation of oxidative stress-induced neuron intrinsic apoptotic signaling pathway [GO:1903378]	cluster_150	FBXW7
positive regulation of protein localization [GO:1903829]	positive regulation of protein localization [GO:1903829]	positive regulation of protein localization [GO:1903829]	positive regulation of establishment of protein localization to mitochondrion [GO:1903749]	positive regulation of protein targeting to mitochondrion [GO:1903955]	cluster_150	FBXW7
positive regulation of stem cell population maintenance [GO:1902459]	positive regulation of stem cell population maintenance [GO:1902459]	positive regulation of stem cell population maintenance [GO:1902459]	positive regulation of stem cell population maintenance [GO:1902459]	positive regulation of stem cell population maintenance [GO:1902459]	cluster_194	KDM2B
protein-containing complex organization [GO:0043933]	chromatin organization [GO:0006325]	chromatin remodeling [GO:0006338]	chromatin remodeling [GO:0006338]	chromatin remodeling [GO:0006338]	cluster_194, cluster_258	BMI1, KDM2B, PCGF2
	protein-containing complex assembly [GO:0065003]	protein-containing complex assembly [GO:0065003]	COPII vesicle coating [GO:0048208]	COPII vesicle coating [GO:0048208]	cluster_2, cluster_72	CUL3
			podosome assembly [GO:0071800]	podosome assembly [GO:0071800]	cluster_285	ASB2
regulation of adaxial/abaxial pattern formation [GO:2000011]	regulation of adaxial/abaxial pattern formation [GO:2000011]	regulation of adaxial/abaxial pattern formation [GO:2000011]	regulation of adaxial/abaxial pattern formation [GO:2000011]	regulation of adaxial/abaxial pattern formation [GO:2000011]	cluster_258	BMI1
regulation of biological quality [GO:0065008]	regulation of protein stability [GO:0031647]	regulation of protein stability [GO:0031647]	regulation of protein stability [GO:0031647]	protein destabilization [GO:0031648]	cluster_150, cluster_160, cluster_2, cluster_319, cluster_72	BTRC, CUL3, FBXO4, FBXW7
				protein stabilization [GO:0050821]	cluster_150, cluster_56	FBXW7, VHL
				regulation of protein stability [GO:0031647]	cluster_160, cluster_166	FBXO4, FBXO7
regulation of catabolic process [GO:0009894]	regulation of catabolic process [GO:0009894]	regulation protein catabolic process at synapse [GO:0140250]	regulation protein catabolic process at synapse [GO:0140250]	regulation protein catabolic process at postsynapse [GO:0140252]	cluster_2, cluster_72	CUL3
regulation of cell communication [GO:0010646]	regulation of cell communication [GO:0010646]	regulation of Wnt signaling pathway [GO:0030111]	regulation of canonical Wnt signaling pathway [GO:0060828]	regulation of canonical Wnt signaling pathway [GO:0060828]	cluster_319	BTRC
		regulation of canonical NF-kappaB signal transduction [GO:0043122]	regulation of canonical NF-kappaB signal transduction [GO:0043122]	regulation of canonical NF-kappaB signal transduction [GO:0043122]	cluster_319	BTRC
		regulation of trans-synaptic signaling [GO:0099177]	regulation of synaptic vesicle exocytosis [GO:2000300]	regulation of synaptic vesicle exocytosis [GO:2000300]	cluster_121	FBXO45
regulation of cell cycle [GO:0051726]	regulation of cell cycle [GO:0051726]	regulation of cell cycle [GO:0051726]	regulation of cell cycle [GO:0051726]	regulation of cell cycle [GO:0051726]	cluster_148, cluster_154, cluster_305, cluster_319	BARD1, BTRC, CCNF, SKP2
	regulation of cell cycle process [GO:0010564]	regulation of cell cycle G1/S phase transition [GO:1902806]	regulation of cell cycle G1/S phase transition [GO:1902806]	regulation of cell cycle G1/S phase transition [GO:1902806]	cluster_150	FBXW7
		regulation of cell cycle checkpoint [GO:1901976]	regulation of DNA damage checkpoint [GO:2000001]	regulation of DNA damage checkpoint [GO:2000001]	cluster_160, cluster_305, cluster_4, cluster_72	BARD1, CUL4A, FBXO4
		regulation of centrosome cycle [GO:0046605]	regulation of centrosome duplication [GO:0010824]	regulation of centrosome duplication [GO:0010824]	cluster_179	FBXW5
		regulation of mitotic nuclear division [GO:0007088]	regulation of mitotic nuclear division [GO:0007088]	regulation of mitotic nuclear division [GO:0007088]	cluster_12, cluster_179	CUL7, FBXW5
	regulation of meiotic cell cycle [GO:0051445]	regulation of meiotic cell cycle [GO:0051445]	regulation of meiotic cell cycle [GO:0051445]	regulation of meiotic cell cycle [GO:0051445]	cluster_177	ANAPC11
	regulation of mitotic cell cycle [GO:0007346]	regulation of mitotic cell cycle [GO:0007346]	regulation of mitotic cell cycle [GO:0007346]	regulation of mitotic cell cycle [GO:0007346]	cluster_177	ANAPC11
regulation of cell development [GO:0060284]	positive regulation of neurogenesis [GO:0050769]	positive regulation of neurogenesis [GO:0050769]	positive regulation of dendrite morphogenesis [GO:0050775]	positive regulation of dendrite morphogenesis [GO:0050775]	cluster_12, cluster_157	CUL7, FBXW8
	regulation of leukocyte differentiation [GO:1902105]	negative regulation of lymphocyte differentiation [GO:0045620]	negative regulation of lymphocyte differentiation [GO:0045620]	negative regulation of lymphocyte differentiation [GO:0045620]	cluster_166	FBXO7
		negative regulation of myeloid leukocyte differentiation [GO:0002762]	negative regulation of myeloid leukocyte differentiation [GO:0002762]	negative regulation of granulocyte differentiation [GO:0030853]	cluster_4, cluster_72	CUL4A
				negative regulation of osteoclast development [GO:2001205]	cluster_150	FBXW7
	regulation of skeletal muscle fiber development [GO:0048742]	regulation of skeletal muscle fiber development [GO:0048742]	regulation of skeletal muscle fiber development [GO:0048742]	regulation of skeletal muscle fiber development [GO:0048742]	cluster_351	FBXO22
regulation of cell motility [GO:2000145]	regulation of cell migration [GO:0030334]	regulation of epithelial cell migration [GO:0010632]	regulation of blood vessel endothelial cell migration [GO:0043535]	regulation of cell migration involved in sprouting angiogenesis [GO:0090049]	cluster_150	FBXW7
regulation of cellular component organization [GO:0051128]	regulation of cell projection organization [GO:0031344]	regulation of neuron projection development [GO:0010975]	regulation of neuron projection development [GO:0010975]	regulation of neuron projection development [GO:0010975]	cluster_166	FBXO7
regulation of cellular localization [GO:0060341]	regulation of cellular localization [GO:0060341]	regulation of protein localization [GO:0032880]	regulation of protein localization [GO:0032880]	regulation of protein localization [GO:0032880]	cluster_150	FBXW7
regulation of cellular metabolic process [GO:0031323]	negative regulation of cellular biosynthetic process [GO:0031327]	negative regulation of triglyceride biosynthetic process [GO:0010868]	negative regulation of triglyceride biosynthetic process [GO:0010868]	negative regulation of triglyceride biosynthetic process [GO:0010868]	cluster_150	FBXW7
	negative regulation of cellular catabolic process [GO:0031330]	negative regulation of cellular catabolic process [GO:0031330]	negative regulation of autophagy [GO:0010507]	negative regulation of autophagy [GO:0010507]	cluster_56	VHL
	positive regulation of cellular metabolic process [GO:0031325]	positive regulation of cellular catabolic process [GO:0031331]	positive regulation of autophagy of mitochondrion [GO:1903599]	positive regulation of autophagy of mitochondrion [GO:1903599]	cluster_166	FBXO7
			positive regulation of macroautophagy [GO:0016239]	positive regulation of mitophagy [GO:1901526]	cluster_166	FBXO7
	regulation of cellular catabolic process [GO:0031329]	regulation of cellular catabolic process [GO:0031329]	regulation of mitophagy [GO:1901524]	regulation of mitophagy [GO:1901524]	cluster_150	FBXW7
	regulation of macromolecule biosynthetic process [GO:0010556]	negative regulation of DNA-binding transcription factor activity [GO:0043433]	negative regulation of DNA-binding transcription factor activity [GO:0043433]	negative regulation of DNA-binding transcription factor activity [GO:0043433]	cluster_319	BTRC
		negative regulation of cytokine production [GO:0001818]	negative regulation of type I interferon production [GO:0032480]	negative regulation of type I interferon production [GO:0032480]	cluster_2, cluster_72	CUL3
		negative regulation of gene expression [GO:0010629]	negative regulation of gene expression [GO:0010629]	negative regulation of gene expression [GO:0010629]	cluster_150, cluster_56	FBXW7, VHL
		negative regulation of gene expression, epigenetic [GO:0045814]	negative regulation of gene expression, epigenetic [GO:0045814]	negative regulation of gene expression, epigenetic [GO:0045814]	cluster_258	BMI1
		positive regulation of DNA biosynthetic process [GO:2000573]	positive regulation of DNA biosynthetic process [GO:2000573]	positive regulation of telomere maintenance via telomerase [GO:0032212]	cluster_160	FBXO4
		post-transcriptional regulation of gene expression [GO:0010608]	post-transcriptional regulation of gene expression [GO:0010608]	post-transcriptional regulation of gene expression [GO:0010608]	cluster_160	FBXO4
		regulation of DNA-templated transcription [GO:0006355]	negative regulation of DNA-templated transcription [GO:0045892]	negative regulation of DNA-templated transcription [GO:0045892]	cluster_319	BTRC
			negative regulation of DNA-templated transcription, elongation [GO:0032785]	negative regulation of transcription elongation by RNA polymerase II [GO:0034244]	cluster_56	VHL
			negative regulation of transcription by RNA polymerase II [GO:0000122]	negative regulation of transcription by RNA polymerase II [GO:0000122]	cluster_194, cluster_2, cluster_258, cluster_56, cluster_72	BMI1, CUL3, KDM2B, PCGF2, VHL
			positive regulation of DNA-templated transcription [GO:0045893]	positive regulation of DNA-templated transcription [GO:0045893]	cluster_319, cluster_56	BTRC, VHL
			regulation of DNA-templated transcription [GO:0006355]	regulation of DNA-templated transcription [GO:0006355]	cluster_56	VHL
			regulation of transcription by RNA polymerase II [GO:0006357]	regulation of transcription by RNA polymerase II [GO:0006357]	cluster_194	FBXL19, KDM2B
		regulation of gene expression [GO:0010468]	regulation of gene expression [GO:0010468]	regulation of gene expression [GO:0010468]	cluster_258, cluster_56	BMI1, VHL
	regulation of phosphorus metabolic process [GO:0051174]	regulation of phosphorylation [GO:0042325]	regulation of phosphorylation [GO:0042325]	regulation of phosphorylation [GO:0042325]	cluster_305	BARD1
		regulation of protein phosphorylation [GO:0001932]	positive regulation of protein tyrosine kinase activity [GO:0061098]	positive regulation of epidermal growth factor-activated receptor activity [GO:0045741]	cluster_150	FBXW7
regulation of cellular response to stress [GO:0080135]	regulation of cellular response to stress [GO:0080135]	regulation of cellular response to stress [GO:0080135]	regulation of cellular response to hypoxia [GO:1900037]	regulation of cellular response to hypoxia [GO:1900037]	cluster_56	VHL
regulation of circadian rhythm [GO:0042752]	regulation of circadian rhythm [GO:0042752]	regulation of circadian rhythm [GO:0042752]	regulation of circadian rhythm [GO:0042752]	regulation of circadian rhythm [GO:0042752]	cluster_150, cluster_319	BTRC, FBXW7
regulation of lipid storage [GO:0010883]	regulation of lipid storage [GO:0010883]	regulation of lipid storage [GO:0010883]	regulation of lipid storage [GO:0010883]	regulation of lipid storage [GO:0010883]	cluster_150	FBXW7
regulation of locomotion [GO:0040012]	regulation of locomotion [GO:0040012]	regulation of locomotion [GO:0040012]	regulation of locomotion [GO:0040012]	regulation of locomotion [GO:0040012]	cluster_166	FBXO7
regulation of macromolecule metabolic process [GO:0060255]	negative regulation of macromolecule metabolic process [GO:0010605]	negative regulation of RNA metabolic process [GO:0051253]	negative regulation of mRNA processing [GO:0050686]	negative regulation of mRNA 3'-end processing [GO:0031441]	cluster_305	BARD1
	regulation of DNA metabolic process [GO:0051052]	regulation of DNA repair [GO:0006282]	regulation of DNA repair [GO:0006282]	regulation of DNA repair [GO:0006282]	cluster_305	BARD1
			regulation of nucleotide-excision repair [GO:2000819]	regulation of nucleotide-excision repair [GO:2000819]	cluster_4, cluster_72	CUL4A
	regulation of protein metabolic process [GO:0051246]	positive regulation of protein catabolic process [GO:0045732]	positive regulation of protein catabolic process [GO:0045732]	positive regulation of protein catabolic process [GO:0045732]	cluster_285, cluster_292, cluster_305, cluster_4, cluster_72	ASB11, ASB9, BARD1, CUL4A, CUL4B
		positive regulation of protein modification process [GO:0031401]	positive regulation of protein ubiquitination [GO:0031398]	positive regulation of protein polyubiquitination [GO:1902916]	cluster_148, cluster_160	FBXO4, SKP2
				positive regulation of protein ubiquitination [GO:0031398]	cluster_150, cluster_160, cluster_2, cluster_72	CUL3, FBXO4, FBXW7
				positive regulation of ubiquitin protein ligase activity [GO:1904668]	cluster_319	BTRC
			positive regulation of ubiquitin-protein transferase activity [GO:0051443]	positive regulation of ubiquitin-protein transferase activity [GO:0051443]	cluster_150, cluster_258	BMI1, FBXW7
		positive regulation of proteolysis [GO:0045862]	positive regulation of proteolysis [GO:0045862]	positive regulation of proteolysis [GO:0045862]	cluster_319	BTRC
		positive regulation of proteolysis involved in protein catabolic process [GO:1903052]	positive regulation of proteasomal protein catabolic process [GO:1901800]	positive regulation of proteasomal protein catabolic process [GO:1901800]	cluster_150	FBXW7
				positive regulation of proteasomal ubiquitin-dependent protein catabolic process [GO:0032436]	cluster_157, cluster_351	FBXO22, FBXW8
			positive regulation of ubiquitin-dependent protein catabolic process [GO:2000060]	positive regulation of ubiquitin-dependent protein catabolic process [GO:2000060]	cluster_150	FBXW7
		regulation of proteolysis involved in protein catabolic process [GO:1903050]	regulation of proteasomal protein catabolic process [GO:0061136]	regulation of proteasomal protein catabolic process [GO:0061136]	cluster_319	BTRC
regulation of programmed cell death [GO:0043067]	regulation of programmed cell death [GO:0043067]	regulation of apoptotic process [GO:0042981]	regulation of apoptotic process [GO:0042981]	regulation of apoptotic process [GO:0042981]	cluster_148, cluster_174	FBXO11, SKP2
response to chemical [GO:0042221]	response to chemical [GO:0042221]	response to lipid [GO:0033993]	response to lipopolysaccharide [GO:0032496]	response to lipopolysaccharide [GO:0032496]	cluster_142	FBXO3
		response to topologically incorrect protein [GO:0035966]	response to unfolded protein [GO:0006986]	response to unfolded protein [GO:0006986]	cluster_115	FBXO6
response to stress [GO:0006950]	response to stress [GO:0006950]	defense response to other organism [GO:0098542]	defense response to virus [GO:0051607]	defense response to virus [GO:0051607]	cluster_148	SKP2
		inflammatory response [GO:0006954]	inflammatory response [GO:0006954]	inflammatory response [GO:0006954]	cluster_2, cluster_72	CUL3
		innate immune response [GO:0045087]	innate immune response [GO:0045087]	innate immune response [GO:0045087]	cluster_148	SKP2
rhythmic process [GO:0048511]	rhythmic process [GO:0048511]	rhythmic process [GO:0048511]	rhythmic process [GO:0048511]	rhythmic process [GO:0048511]	cluster_150, cluster_319, cluster_4, cluster_72	BTRC, CUL4A, FBXW7
signal transduction [GO:0007165]	signal transduction [GO:0007165]	Notch signaling pathway [GO:0007219]	Notch signaling pathway [GO:0007219]	Notch signaling pathway [GO:0007219]	cluster_150	FBXW7
		Wnt signaling pathway [GO:0016055]	Wnt signaling pathway [GO:0016055]	Wnt signaling pathway [GO:0016055]	cluster_2, cluster_319, cluster_72	BTRC, CUL3
		apoptotic signaling pathway [GO:0097190]	apoptotic signaling pathway [GO:0097190]	apoptotic signaling pathway [GO:0097190]	cluster_258	BMI1, PCGF2
		enzyme-linked receptor protein signaling pathway [GO:0007167]	ERBB signaling pathway [GO:0038127]	ERBB2 signaling pathway [GO:0038128]	cluster_0, cluster_75	CUL5
		integrin-mediated signaling pathway [GO:0007229]	integrin-mediated signaling pathway [GO:0007229]	integrin-mediated signaling pathway [GO:0007229]	cluster_2, cluster_72	CUL3
		intracellular signal transduction [GO:0035556]	intracellular signal transduction [GO:0035556]	intracellular signal transduction [GO:0035556]	cluster_285, cluster_292, cluster_356	ASB11, ASB2, ASB9, WSB2
		intracellular signaling cassette [GO:0141124]	non-canonical NF-kappaB signal transduction [GO:0038061]	non-canonical NF-kappaB signal transduction [GO:0038061]	cluster_319	BTRC
		intrinsic apoptotic signaling pathway [GO:0097193]	intrinsic apoptotic signaling pathway [GO:0097193]	intrinsic apoptotic signaling pathway [GO:0097193]	cluster_0, cluster_1, cluster_2, cluster_3, cluster_4, cluster_72, cluster_75	CUL1, CUL2, CUL3, CUL4A, CUL5
		signal transduction [GO:0007165]	signal transduction [GO:0007165]	signal transduction [GO:0007165]	cluster_285, cluster_319	ASB2, BTRC
