# Supplementary material for: Tracking of Ubiquitin Signaling through 3.5 Billion Years of Combinatorial Conjugation
Source: Int J Mol Sci. 2024 Aug 8;25(16):8671. doi: 10.3390/ijms25168671 (PMC11354881; doi:10.3390/ijms25168671)
Supplement: Supplementary file 1 [file ijms-25-08671-s001.zip › Supplement_Tables/Table_S8_E1_proteins_info.xlsx]

## Sheet: Лист1
protein_name	UniProt_ID	domain_borders
ATG7	O95352	349-703
MOCS3	O95396	38-330
NAE1	Q13564	168-397
SAE1	Q9UBE0	171-214
UBA1	P22314	624-889
UBA2	Q9UBT2	165-382
UBA3	Q8TBC4	229-308
UBA5	Q9GZZ9	52-320
UBA6	A0AVT1	617-889
UBA7	P41226	594-848
