# Supplementary material for: Tracking of Ubiquitin Signaling through 3.5 Billion Years of Combinatorial Conjugation
Source: Int J Mol Sci. 2024 Aug 8;25(16):8671. doi: 10.3390/ijms25168671 (PMC11354881; doi:10.3390/ijms25168671)
Supplement: Supplementary file 1 [file ijms-25-08671-s001.zip › Supplement_Tables/Table_S9_E2_proteins_info.xlsx]

## Sheet: Лист1
cluster	protein_name	Families_4	UniProt_ID	domain_borders
0	TSG101	other	Q99816	22-264
1	ATG3	other	Q9NT62	1-312
2	ATG10	other	Q9H0Y0	38-308
3	UBE2R2	3	Q712K3	8-174
3	CDC34	3	P49427	8-174
4	UBE2S	3	Q16763	11-157
5	UBE2L3	1	P68036	2-149
6	UBE2E1	2	P51965	47-193
6	UBE2E2	2	Q96LR5	55-201
6	UBE2E3	2	Q969T4	61-207
7	UBE2K	3	P61086	4-154
8	UBE2T	3	Q9NPD8	1-152
9	UBE2M	2	P61081	29-173
10	UBE2V2	1	Q15819	11-145
10	UBE2V1	2	Q13404	12-147
11	UBE2G2	1	P60604	4-165
11	UBE2G1	1	P62253	5-166
12	BIRC6	4	Q9NR09	4573-4740
13	UBE2Q2	2	Q8WVN8	204-368
13	UBE2Q1	2	Q7Z7E8	251-415
14	UBE2O	4	Q9C0C9	953-1113
15	UBE2F	2	Q969M7	32-185
16	UBE2QL1	2	A1L167	1-154
17	UBE2C	2	O00762	30-175
18	UBE2J1	3	Q9Y385	1-160
19	UBE2W	1	Q96B02	3-151
20	UBE2D4	1	Q9Y2X8	1-147
20	UBE2D1	1	P51668	1-147
20	UBE2D3	1	Q7Z6J8	1-147
20	UBE2D2	1	P62837	1-147
21	UBE2I	1	P63279	4-157
22	UBE2Z	4	Q9H832	99-253
23	UBE2L6	1	O14933	2-149
23	UBE2L5	1	A0A1B0GUS4	2-149
24	UBE2A	1	P49459	4-150
24	UBE2B	1	P63146	4-150
25	UBE2H	3	P62256	1-150
26	UBE2N	1	P61088	3-149
27	UBE2J2	3	Q8N2K1	12-162
28	UBE2U	3	Q5VVX9	4-153
29	UEVLD	other	Q8IX04	1-145
30	PEDS1-UBE2V1	other	I3L0A0	235-370
